# Supplementary material for: Transcriptional responses to proteotoxic stressors are profoundly diverse and tissue-specific
Source: Cell Stress Chaperones. 2026 Jan 29;31(2):100146. doi: 10.1016/j.cstres.2026.100146 (PMC12908066; doi:10.1016/j.cstres.2026.100146)
Supplement: Figures S2 — Supplementary material [file mmc2.xlsx]

## Sheet: Fig1A_MAgraphs
down_HS_WT	up_HS_WT	down_i90_WT	up_i90_WT	down_R6/2	up_R6/2
Fam167a	Mc4r	Odf3l2	Hspb1	2310065F04Rik	1190002N15Rik				Comparisons
Myl1	1700112H15Rik	Fkbp5	Dnajb1	Acaca	1500017E21Rik				HS_WT vs NHS_WT
Mllt4	Hspa1b	Tmem132b	Hspa1b	Acta1	2210016F16Rik				i90_WT vs iC_WT
Samd5	Hspa1a	Map3k6	Hspa1a	Actn3	2310015A10Rik				NHS_R6 vs_NHS_WT
Car3	Foxf1	Timp4	Serpinh1	Adig	2310022B05Rik
Rassf9	Mt1	Slc10a6	Hsph1	Aldh1a7	2310043L19Rik
Ampd1	Ddit4	Rbp7	Nppc	Angptl8	2810032G03Rik				Differentially expressed genes
Crhr2	Irf8	Inmt	Kcng2	Asb10	2900026A02Rik				DESeq2
Exd2	Sox4	Otog	Unc45b	Aspg	4930546K05Rik				Adkjusted p-value > 0.001
Zbed6	Gm10069	Ddit4	Nle1	Atcay	4930552P12Rik				Minimum absolute fold change 1.25
Dusp10	Adamts9	Dusp7	Hspa8	Atp2a1	4933421O10Rik
Zfp503	Mt2	Aldh1a1	Stip1	Camk2b	5031425E22Rik
Aplnr	Stc2	Smox	Mapt	Car3	Abcb10			HS	i90	R6
Lep	3110039I08Rik	Klf2	Dnaja1	Casq1	Abcf1			151	161	585	up
Fam84b	Pnmt	Myom1	Ahsa1	Cidea	Acacb			92	40	70	down
Myct1	Doc2b	Cebpd	Slfn5os	Ckm	Acadl
Fzd2	Lcn2	Ankrd9	Ankrd34a	Clstn3	Acadm
Tppp	Vtcn1	Prodh	Phyhip	Cuzd1	Acadvl
Ddit4l	Slc7a8	Sgk1	Ifi44	Elovl3	Acss1
Sec14l5	Ucp3	Car14	Mki67	Fam19a3	Actn2
Six5	Tubgcp4	Kcna5	Fam132b	Fam57b	Actr2
Ypel2	Odf3l2	Amd2	Flnc	Fasn	Adamtsl5
Cd248	Tmem252	Ube2d-ps	Cnpy4	Gdap1	Adprhl1
Ccdc69	Slc10a6	Lrg1	P4ha2	Gm20597	Adrb2
St8sia4	Map2k3	Gadd45g	Bag3	Gm2176	Agap3
Paqr9	Cebpd	Pdk4	Dusp5	Gm590	Aggf1
Vps37a	Gadd45g	Mn1	Lman2l	Gm9899	Agt
Wdr6	Apold1	Fhl3	Dll1	Gpd1	Ahnak
Fam198b	Slc25a25	Acvr1b	Slc5a3	Grem2	Akap13
Neb	Gprc5a	Pim3	Dusp2	H2-Q10	Akirin2
Pak1	Mafb	Adh1	Sgms2	Igfn1	Akt3
Dyrk2	Map3k6	Fzd4	Ifit1	Kcng4	Aldh1a1
Trib2	Fam46b	Klhl38	Clu	Kcnk3	Alpk2
Ndufa4l2	Sbk3	Nfkbia	Dnajb4	Kcns1	Ankrd40
Scd2	Nr4a3	Trim63	Herc6	Mdga1	Ano3
Arhgap18	Slfn5os	Pfkfb1	Sesn1	Mir1a-1hg	Aox1
Kcnj2	Trim63	Asb15	Slc25a25	Mrap	Ap3b1
Gstt1	Sesn1	Hr	Hmox1	Mybpc2	Appl2
Kdr	Pdk4	Tbx15	Bst2	Myh13	Aqr
Pdlim7	Kcnj12	Serinc3	G0s2	Myh4	Ar
Ppp1r27	Arl4d		Lonrf3	Myl1	Arf5
Marcks	Nle1		Phlda1	Mylk2	Arhgap35
Zfp395	Dnaja4		Tcp1	Mylpf	Arhgef37
Myod1	Tsc22d3		Tnfrsf12a	Nat8l	Arhgef5
Grip2	Car14		Adamts20	Nmrk2	Arid1b
6430571L13Rik	Cdkn1a		Lmod1	Nr1d1	Arl13b
Sgcd	Clu		Arrdc4	Nudt4	Arl6ip5
Setx	Foxo1		Dnaja4	Orm1	Arl8a
Fat4	Hhatl		Ier5	Pfkm	Armcx4
Ptch1	Ppp1r3c		Ubc	Pgam2	Arpc3
Samd1	Gpt2		Edn1	Piwil2	Arrdc5
Irs1	Inhbb		Abcc5	Pkdcc	Asb15
Meox2	AI607873		Tmed8	Plin1	Asl
Cdon	Bag3		Myo1d	Prkab2	Aspscr1
Cxcl12	Nfil3		Igsf10	Ptger3	Atf6
Pik3c2b	Prickle3		Fam126a	Pvalb	Atg13
Cep350	Slc43a3		Cd109	Pxmp2	Atp1a1
Kbtbd13	Nfkbia		Hspd1	Rasd2	Atp6ap2
Six4	Sorbs3		Ppm1h	Retn	B330016D10Rik
Pltp	Lvrn		Sox9	Rhbdl1	B4galt1
Kera	Smox		Dio2	Sar1b	B4galt5
C130074G19Rik	Stc1		Aox1	Scd1	B4galt6
Calm2	Gm10638		Bcl6b	Syt12	Bbox1
Ctsc	Otog		Mboat7	Thrsp	BC005537
Gprc5b	Hspa1l		Hspe1	Tkt	BC029214
Cav2	Cebpb		Ccdc117	Tmem45b	BC031361
Igfbp5	Slc7a5		Myog	Tpm1	Bcar3
Pdgfb	Serpine1		Hspa1l	Tusc5	Bcorl1
Lrrc38	Serpina3n		Cldn5	Ucp1	Bloc1s3
Myh7	Tiparp		Dynll1	Zfp503	Bloc1s4
Adamts1	Sema7a		Plat		Borcs6
Prr12	Ccl9		Chordc1		Bptf
Tspan13	Usp54		Ccnd1		Brf1
Herc2	Hbegf		Lpar6		Bsdc1
Clec3b	Hr		Slc7a5		Btbd1
Tpm1	Cnksr3		Btg2		C1qa
Vtn	Cldn15		Plod1		C530008M17Rik
Tppp3	Klf15		Zscan29		Cachd1
Rpia	Aox1		Hspb8		Calcoco1
Slc6a6	Fam117b		Jun		Camk2n2
Slc25a23	Pim3		Nr4a3		Capn6
Nr1d1	Scn2b		Abra		Casd1
Ptms	Adamts15		Mast4		Cat
Pcgf3	Irf2bp2		Tceal7		Cbr1
Sdpr	Btg2		Grap		Ccar1
Bhlhe40	Hmox1		F2r		Ccdc71l
Notch3	Cep85l		Col3a1		Ccdc92
Podxl	Rhob		Fam129b		Ccne1
Nmrk2	Kcna5		Fam43a		Cct4
Rnf139	Mboat7		Tppp		Cd36
Uckl1os	Glt28d2		St13		Cdc42
Pkdcc	Fgfr1		Irs2		Cdc42bpg
	Angpt2		Pdgfb		Cebpb
	Slc5a3		2310015D24Rik		Cenpb
	Litaf		Col1a1		Cenpc1
	Ier5		Impact		Cep126
	Ccl6		Mrc1		Cfap36
	Per1		Mthfd2		Cfdp1
	Lrg1		Lrrc32		Chmp2b
	Med26		Zfp36l1		Chmp7
	Flt1		Htra4		Chrna1
	Plin4		Lmod3		Chrnb1
	Fam134b		Aplnr		Cirbp
	Map2k3os		Ptprf		Ckap4
	Dnajb4		Car8		Cmpk2
	Igfn1		Ptges3		Cog2
	Mafk		Siah2		Col6a5
	Cnpy4		Dennd5b		Col6a6
	Lrrc58		Fbn1		Colec12
	Tob2		Vwa1		Coprs
	Tmem57		A330023F24Rik		Cox19
	Stip1		Hsp90ab1		Cpt1a
	Inmt		Elovl5		Cpt1b
	Lrrc8a		Lyz2		Crebbp
	Klf2		AW112010		Crim1
	Ovgp1		Pdzd2		Crnkl1
	Hspd1		Kera		Crybg3
	S1pr1		Jund		Csnk1g3
	Slc25a33		Plin2		Ctnna1
	Cacybp		Dnajb2		Ctr9
	Ip6k3		Meg3		Ctsl
	Tfcp2l1		Col1a2		Ctxn3
	St6galnac2		Sh3d19		Cul9
	Glul		Trib1		Cyb5r3
	Gadd45b		Adgra3		Cyr61
	Mn1		Fstl1		Cyth2
	5430431A17Rik		Sox7		D10Wsu102e
	Sdc4		Eif4a2		Dazap2
	Fibin		Thy1		Ddb1
	Tgm2		Ccnd2		Ddx21
	Rnf169		Trib2		Ddx46
	Rgcc		Col5a1		Ddx54
	Klhl40		Slc38a2		Dhrs1
	Ankrd9		Fhod1		Dhx8
	Slc35e4		Cacybp		Dmrt2
	Sash1		Xpo1		Dmwd
	2900026A02Rik		Sdc2		Dmxl2
	Gda		Col6a1		Dnaja4
	Rasip1		Col4a2		Dnajc18
	Actc1		Fkbp4		Dnm3os
	Tcp11l2		Col6a2		Dpp3
	Klhl38		Mrps6		Dpy19l3
	Gadd45a		Irf2bpl		Dpyd
	Acvr1b		Ctr9		Dse
	Chordc1		Mmp2		Dstyk
	Nctc1		Fam13a		Dtnbp1
	Ahnak		Fndc1		E130307A14Rik
	Zfand5		Bag2		Ece1
	Hsp90ab1		Gas1		Ech1
	Gpr157		Vtn		Ect2l
	Klf9		Lum		Eef2
			Myh9		Efcab14
			Notch3		Efr3a
			Col5a2		Egln3
			Cct7		Ehd3
			2900026A02Rik		Ehd4
			Stat6		Eid1
			Marcks		Eid2b
			Pea15a		Eif2ak2
			Lamc1		Eif3b
			Pdia3		Eif3c
					Eif3d
					Eif4ebp1
					Eif5b
					Elk4
					En1
					Eprs
					Evc2
					Exoc4
					Ezr
					F8a
					Faap20
					Fam120c
					Fam13a
					Fam169b
					Fam192a
					Fam214a
					Fas
					Fbxo10
					Fbxo38
					Fbxw8
					Fgf13
					Filip1
					Fkbp9
					Flot1
					Flrt1
					Flrt2
					Fnbp4
					Foxk1
					Foxo1
					Foxo4
					Fsd1l
					Gadd45a
					Gadd45g
					Gas6
					Gatad1
					Gatsl2
					Gclc
					Gdi1
					Ggact
					Ggt7
					Gltp
					Gm10638
					Gm12695
					Gm13375
					Gnb2
					Gnl1
					Gpalpp1
					Gpc4
					Gpkow
					Gpr179
					Grn
					Gstm1
					Gstm2
					Gstm7
					Gtf3c2
					Gypc
					Gzf1
					H1f0
					Hars
					Haus4
					Hdac2
					Hdgfrp3
					Heca
					Herpud2
					Hexim1
					Hip1r
					Hivep1
					Hmgcs2
					Hmgn5
					Hnrnpa0
					Hnrnpl
					Hnrnpul2
					Hoxa13
					Hoxa4
					Hoxc11
					Hoxc9
					Hpgd
					Hsd17b4
					Hsp90ab1
					Hypk
					Iba57
					Ift27
					Igfbp3
					Ik
					Il6st
					Ipo13
					Irf2bp2
					Irx5
					Itm2c
					Jund
					Jup
					Kcna5
					Kcne1l
					Kdm1a
					Khsrp
					Kif13a
					Kif3c
					Kif5b
					Klf11
					Klf2
					Klf6
					Klhl40
					Klhl41
					Kmt2d
					Kmt2e
					Kremen1
					Krt80
					Larp7
					Lars
					Las1l
					Lbx1
					Leng1
					Lgals1
					Lix1l
					Lmna
					Lmo7
					Lonp2
					Lrba
					Lrp4
					Lrrc17
					Lrrc2
					Lrrc47
					Lrrc8a
					Lyrm2
					Mafb
					Mafk
					Maged1
					Magee1
					Man1a2
					Maob
					Map1b
					Map1lc3a
					Map1lc3b
					Mapre1
					2025-03-09
					Mcm4
					Mcph1
					Med1
					Med26
					Med30
					Megf8
					Mesdc1
					Mfsd6
					Mgst3
					Micu2
					Mir133b
					Mknk2
					Mllt6
					Mlycd
					Mmp14
					Mroh1
					Mta2
					Mtx2
					Murc
					Myd88
					Myl12a
					Myl12b
					Myl6b
					Myog
					Myoz2
					Naca
					Napb
					Ncbp2
					Ncl
					Ncstn
					Ndn
					Ndnl2
					Nectin1
					Nectin3
					Nek9
					Nfe2l1
					Nfkbia
					Ngfr
					Ninj1
					Nipsnap3b
					Nmt1
					Nol3
					Nom1
					Nomo1
					Notch2
					Npepps
					Nqo1
					Nrtn
					Nsrp1
					Nt5c
					Nuak1
					Nup214
					Nxn
					Oraov1
					Ostf1
					Otulin
					Pabpn1
					Pak2
					Palmd
					Parp4
					Pbxip1
					Pcbd1
					Pcbp4
					Pcnx4
					Pdcd7
					Pdcl3
					Pde8a
					Pdk4
					Pdp2
					Pdxdc1
					Peg10
					Pgap3
					Pgpep1
					Pgpep1l
					Phex
					Phf3
					Pik3ca
					Pik3r2
					Pip4k2a
					Pip4k2c
					Meg3
					Pkdrej
					Pkp2
					Plagl1
					Plbd1
					Plbd2
					Plcl2
					Plekhm3
					Plekho1
					Plpp3
					Pnmal2
					Polr1d
					Polr2a
					Polr3a
					Polr3b
					Pomt2
					Pon2
					Pou4f1
					Ppfibp2
					Ppm1b
					Ppm1g
					Ppp1r21
					Ppp1r37
					Ppp2r1a
					Ppp6r3
					Prkaa1
					Prkci
					Prkcq
					Prkra
					Prkx
					Prob1
					Prpf18
					Prr32
					Prrc1
					Ptms
					Ptpn23
					Ptpn9
					Pts
					Pvr
					Rab12
					Rab13
					Rab15
					Rab33b
					Rad21
					Ranbp10
					Ranbp9
					Rap2a
					Rassf3
					Rb1
					Rbbp4
					Rgl3
					Rhob
					Rhou
					Ring1
					Rnf169
					Rnf187
					Rnf217
					Rock1
					Rps6ka4
					Rtf1
					Rufy3
					Rundc1
					S100a1
					S100a13
					Samd4b
					Sap30
					Sart1
					Sav1
					Sbds
					Sbk2
					Scamp2
					Sdc4
					Sec23ip
					Sec62
					Sel1l3
					Sema7a
					Serf1
					Serinc3
					Serpinb1a
					Sf3b2
					Sfi1
					Sh2d4a
					Sh3bp5
					Sh3pxd2b
					Shf
					Sik1
					Six2
					Slc10a6
					Slc25a20
					Slc25a24
					Slc25a34
					Slc35f5
					Slc39a6
					Slc41a1
					Slc7a5
					Slc9a1
					Slc9a2
					Slco5a1
					Slf1
					Slit1
					Smap2
					Smarce1
					Smg9
					Smtnl1
					Snapc1
					Snrnp70
					Snrpb2
					Snx12
					Sobp
					Socs7
					Sox12
					Spag5
					Sptb
					Sqstm1
					Srcap
					Srebf2
					St13
					St3gal2
					St6galnac4
					Stam2
					Stard7
					Stau2
					Stim1
					Stk24
					Stom
					Stum
					Sub1
					Sumf1
					Supt6
					Syf2
					Sympk
					Synrg
					Taf2
					Tars
					Tax1bp1
					Tbc1d22a
					Tbcb
					Tceal5
					Tcp11l2
					Ten1
					Tesk1
					Tfip11
					Tgfb3
					Tgm2
					Thumpd1
					Timp3
					Tln1
					Tlr4
					Tmcc2
					Tmem106b
					Tmem127
					Tmem159
					Tmem245
					Tmem38b
					Tmem43
					Tmem47
					Tmem71
					Tmx3
					Tmx4
					Top1
					Top2b
					Topors
					Tppp3
					Traf3ip3
					Traf5
					Trappc3
					Trim63
					Trrap
					Tspan13
					Ttll1
					Ube2g2
					Ube2q1
					Ube2z
					Ube3c
					Ube4a
					Ugcg
					Usp11
					Usp12
					Usp20
					Usp22
					Vps11
					Vps41
					Vps53
					Vwa8
					Wbp2
					Wdr26
					Wdr45b
					Wdr55
					Wwc2
					Xab2
					Xrcc4
					Ypel2
					Ywhah
					Zc3h6
					Zcchc14
					Zcchc24
					Zeb1
					Zfp110
					Zfp36l1
					Zfp395
					Zfp46
					Zfp462
					Zfp784
					Zfp874b
					Zfr
					Zhx2
					Zmat2
					Zranb1
					Zswim4

## Sheet: HS and i90 in R6 mouse
down_HS_R6	up_HS_R6	down_i90_R6	up_i90_R6
Dusp10	Odf3l2	Hecw2	Lman2l			R6/2 polyQ mouse
Tnnc1	Pnmt	Tfcp2l1	Nppc			Comparisons
Myh7	Gadd45g	Glul	Rassf9			HS_R6 vs NHS_R6
Myl12b	Slc7a8	Ifi205	Ccdc117			i90_R6 vs iC_R6
Otud1	Sik1	Cep85l	Slc36a2
Lep	Hspa1a	Ddit4	Myo1d
Mir133b	Npc1	Spock2	Nle1
Ppp1r3e	Tmem252	Odf3l2	Slfn5os			Differentially expressed genes
	Adamtsl2	Egfr	Trim65			DESeq2
	Slc25a25	Per1	Prkar2b			Adkjusted p-value > 0.001
	Adamts9	Doc2b	Tppp			Minimum absolute fold change 1.25
	Igfn1	Ccl9	Esm1
	Apold1	Ccl6	Lpar6
		Gpr179	Pdzd2
		Rhob	Pdxdc1
		Serpina3n	Slc5a3
		Hhipl1	Hspa1b
		Ankrd9	Hspa1a
		Usp54	Stip1
		Gpihbp1	Hhex
		Pnpla3	Aplnr
		Cebpd	Klhdc7a
		Prodh	Kcnk3
		Ip6k3	Nat8l
		Fkbp5	Cnpy4
		Cdkn1a	Hsph1
		Plin4	Bag3
		Lrg1	Angpt2
		Ehd3	Bst2
		Slc43a1	Dnajb1
		Slc43a3	Chordc1
		Bbox1	Hspa8
		Tgm2	Ky
		Foxo1	Rab6b
		Tiparp	Cidea
		Car14	2310015D24Rik
		S1pr1
		Adh1
		Fam46b
		Trim63
		Chrna9
		Mn1
		Eln
		Cldn15
		Serpine1
		Pdk4
		Lmod2
		Timp4
		Rassf4
		Kcna5
		Gprc5a
		Plekhf1
		Ucp2
		1810011O10Rik
		Klf2
		Sema7a
		Myzap
		Tsc22d3
		Fam117b
		Gfpt2
		Lvrn
		Fam124a
		Fgfr1

## Sheet: HS and i90 in Hsf1ko mouse
down_HS_H1ko	up_HS_H1ko	down_i90_H1ko	up_i90_H1ko
Ucp1	Nr4a3	AA465934	Dhrs9			Hsf1 knock out mouse
Cish	Tmem252	Myh3	Fgf21			Comparisons
Slc27a2	Mt2	Klf2	Trib3			HS_Hsf1-/- vs NHS_Hsf1-/-
Cidea	Sox4	Timp4	Slc1a4			i90_Hsf1-/- vs iC_Hsf1-/-
Kcnk3	Slc18a1	Map3k6	Slc7a5
Tpm3	Serpina3n	Lrrc30	Sesn2
Tmem45b	Ddit4	Myh8	Mthfd2			Differentially expressed genes
Fam84b	Slc10a6	Slc7a8	Flnc			DESeq2
Myl2	Glt28d2		Cyb5r1			Adkjusted p-value > 0.001
Cd200	Map3k6		Nr4a3			Minimum absolute fold change 1.25
F830016B08Rik	Doc2b		Asns
Arhgap18	Slc7a5		Slc6a9
Myl3	AI607873		Lpar6
Trib2	Serpine1		Kbtbd12
St8sia4	Lvrn		Ifrd1
Kcnj2	Inhbb		Chac1
Kdr	Pnmt		Fhl1
Zbed6	Adamts15		Tmem245
Six4	Fbxl22		Aldh1l2
Pfkl	Adamts9		Dusp8
Cep350	Gm13889		Rcc2
Tspan13	Noct		Siah2
Sdpr	Cebpd		Cebpg
Pik3c2b	Sik1		Srxn1
Cav2	Fam117b		Grem2
Malat1	Tmem57		Xpot
	Usp54		Aars
	Ccl9
	Sema7a
	Gadd45b
	Pim3
	Slc7a8
	Foxo1
	Med26
	Srxn1
	Flt1
	Sdc4
	Nr4a1
	Gda
	Adh1
	Trim63
	Tiparp
	Nfkbia
	Ppp1r3c
	Rbm20
	Lrrc8a
	Kcna5
	Cebpb
	Nctc1
	Rhob
	Lrrc30
	Slc35e4
	Slc43a3
	Mn1
	Ucp2
	Hr
	Tgm2
