# Supplementary material for: Transcriptional responses to proteotoxic stressors are profoundly diverse and tissue-specific
Source: Cell Stress Chaperones. 2026 Jan 29;31(2):100146. doi: 10.1016/j.cstres.2026.100146 (PMC12908066; doi:10.1016/j.cstres.2026.100146)
Supplement: Figures S3 — Supplementary material [file mmc3.xlsx]

## Sheet: Up_HS_and_90i
HS + HSP90inh
Cluster	Cluster Enrichment Score	Category	Term	Count	List Total	Pop Hits	Pop Total	%	P-Value	Benjamini	Fold Enrichment
1	3.72	UP_KW_MOLECULAR_FUNCTION	Chaperone	7	13	220	12454	33.33	2.4e-08	2.64e-07	30.48
1	3.72	GOTERM_MF_DIRECT	unfolded protein binding	5	21	92	28924	23.81	4.47e-07	3.62e-05	74.86
1	3.72	GOTERM_MF_DIRECT	ubiquitin protein ligase binding	6	21	329	28924	28.57	2.49e-06	6.72e-05	25.12
1	3.72	GOTERM_CC_DIRECT	aggresome	3	20	37	29722	14.29	0.000254	0.0122	120.49
1	3.72	GOTERM_CC_DIRECT	cytosol	10	20	4363	29722	47.62	0.000714	0.0169	3.41
1	3.72	GOTERM_BP_DIRECT	positive regulation of proteasomal ubiquitin-dependent protein catabolic process	3	21	78	29712	14.29	0.00125	0.0422	54.42
1	3.72	GOTERM_CC_DIRECT	protein-containing complex	5	20	924	29722	23.81	0.00248	0.0334	8.04
1	3.72	GOTERM_MF_DIRECT	signaling receptor binding	4	21	413	28924	19.05	0.00275	0.0278	13.34
1	3.72	GOTERM_CC_DIRECT	mitochondrion	6	20	1818	29722	28.57	0.00481	0.0488	4.9
1	3.72	GOTERM_CC_DIRECT	extracellular space	3	20	1809	29722	14.29	0.323	0.883	2.46
2	3.19	GOTERM_BP_DIRECT	protein refolding	4	21	21	29712	19.05	3.44e-07	9.26e-05	269.5
2	3.19	GOTERM_MF_DIRECT	unfolded protein binding	5	21	92	28924	23.81	4.47e-07	3.62e-05	74.86
2	3.19	GOTERM_MF_DIRECT	ATP-dependent protein folding chaperone	4	21	30	28924	19.05	1.13e-06	4.59e-05	183.64
2	3.19	GOTERM_BP_DIRECT	chaperone cofactor-dependent protein refolding	4	21	34	29712	19.05	1.54e-06	0.000207	166.45
2	3.19	UP_KW_BIOLOGICAL_PROCESS	Stress response	5	14	81	11473	23.81	1.57e-06	2.67e-05	50.59
2	3.19	GOTERM_MF_DIRECT	ubiquitin protein ligase binding	6	21	329	28924	28.57	2.49e-06	6.72e-05	25.12
2	3.19	UP_SEQ_FEATURE	REGION:Substrate-binding domain (SBD)	3	21	5	22253	14.29	7.66e-06	0.000597	635.8
2	3.19	UP_SEQ_FEATURE	REGION:Nucleotide-binding domain (NBD)	3	21	6	22253	14.29	1.15e-05	0.000597	529.83
2	3.19	KEGG_PATHWAY	Legionellosis	4	12	60	9565	19.05	3.74e-05	0.00116	53.14
2	3.19	INTERPRO	HSP70_peptide-bd_sf	3	20	12	22271	14.29	4.53e-05	0.00107	278.39
2	3.19	INTERPRO	Hsp_70_fam	3	20	13	22271	14.29	5.35e-05	0.00107	256.97
2	3.19	INTERPRO	Heat_shock_70_CS	3	20	13	22271	14.29	5.35e-05	0.00107	256.97
2	3.19	INTERPRO	HSP70_C_sf	3	20	13	22271	14.29	5.35e-05	0.00107	256.97
2	3.19	GOTERM_BP_DIRECT	protein folding	4	21	129	29712	19.05	8.64e-05	0.00465	43.87
2	3.19	GOTERM_MF_DIRECT	protein folding chaperone	3	21	57	28924	14.29	0.000709	0.0115	72.49
2	3.19	GOTERM_MF_DIRECT	heat shock protein binding	3	21	74	28924	14.29	0.00119	0.0161	55.84
2	3.19	INTERPRO	ATPase_NBD	3	20	63	22271	14.29	0.00131	0.0209	53.03
2	3.19	KEGG_PATHWAY	Lipid and atherosclerosis	4	12	217	9565	19.05	0.00166	0.0219	14.69
2	3.19	KEGG_PATHWAY	Longevity regulating pathway - multiple species	3	12	61	9565	14.29	0.00212	0.0219	39.2
2	3.19	GOTERM_CC_DIRECT	protein-containing complex	5	20	924	29722	23.81	0.00248	0.0334	8.04
2	3.19	KEGG_PATHWAY	Prion disease	4	12	273	9565	19.05	0.0032	0.0248	11.68
2	3.19	GOTERM_MF_DIRECT	enzyme binding	4	21	464	28924	19.05	0.00382	0.0305	11.87
2	3.19	KEGG_PATHWAY	Antigen processing and presentation	3	12	87	9565	14.29	0.00426	0.0264	27.49
2	3.19	KEGG_PATHWAY	Toxoplasmosis	3	12	109	9565	14.29	0.00662	0.0342	21.94
2	3.19	KEGG_PATHWAY	Estrogen signaling pathway	3	12	134	9565	14.29	0.00986	0.0437	17.85
2	3.19	KEGG_PATHWAY	Measles	3	12	145	9565	14.29	0.0115	0.0445	16.49
2	3.19	GOTERM_CC_DIRECT	mitochondrial matrix	3	20	280	29722	14.29	0.0136	0.0935	15.92
2	3.19	KEGG_PATHWAY	Protein processing in endoplasmic reticulum	3	12	175	9565	14.29	0.0164	0.0566	13.66
2	3.19	GOTERM_MF_DIRECT	ATP binding	5	21	1543	28924	23.81	0.0197	0.123	4.46
2	3.19	GOTERM_MF_DIRECT	ATP hydrolysis activity	3	21	423	28924	14.29	0.0341	0.179	9.77
2	3.19	KEGG_PATHWAY	Spliceosome	3	12	265	9565	14.29	0.0357	0.104	9.02
2	3.19	KEGG_PATHWAY	Endocytosis	3	12	270	9565	14.29	0.0369	0.104	8.86
2	3.19	KEGG_PATHWAY	MAPK signaling pathway	3	12	299	9565	14.29	0.0445	0.115	8
2	3.19	UP_KW_LIGAND	ATP-binding	4	9	1428	6792	19.05	0.226	1.00e+0	2.11
2	3.19	GOTERM_CC_DIRECT	plasma membrane	6	20	6054	29722	28.57	0.342	0.884	1.47
2	3.19	UP_KW_LIGAND	Nucleotide-binding	4	9	1865	6792	19.05	0.383	1.00e+0	1.62
3	2.6	GOTERM_CC_DIRECT	perinuclear region of cytoplasm	5	20	854	29722	23.81	0.00186	0.033	8.7
3	2.6	GOTERM_BP_DIRECT	negative regulation of cell population proliferation	4	21	397	29712	19.05	0.00228	0.0681	14.26
3	2.6	GOTERM_MF_DIRECT	enzyme binding	4	21	464	28924	19.05	0.00382	0.0305	11.87
4	2.32	UP_KW_MOLECULAR_FUNCTION	Chaperone	7	13	220	12454	33.33	2.4e-08	2.64e-07	30.48
4	2.32	GOTERM_BP_DIRECT	protein stabilization	4	21	225	29712	19.05	0.000444	0.0199	25.15
4	2.32	GOTERM_BP_DIRECT	negative regulation of apoptotic process	5	21	666	29712	23.81	0.000911	0.035	10.62
4	2.32	GOTERM_CC_DIRECT	protein-containing complex	5	20	924	29722	23.81	0.00248	0.0334	8.04
4	2.32	GOTERM_CC_DIRECT	mitochondrion	6	20	1818	29722	28.57	0.00481	0.0488	4.9
4	2.32	GOTERM_MF_DIRECT	protein-containing complex binding	3	21	687	28924	14.29	0.0808	0.327	6.01
4	2.32	UP_KW_PTM	Methylation	3	16	1027	13214	14.29	0.327	0.764	2.41
4	2.32	UP_KW_PTM	Ubl conjugation	4	16	2448	13214	19.05	0.545	0.787	1.35
4	2.32	GOTERM_CC_DIRECT	membrane	4	20	5706	29722	19.05	0.736	1.00e+0	1.04
5	1.97	GOTERM_CC_DIRECT	nucleus	12	20	6018	29722	57.14	0.000345	0.0122	2.96
5	1.97	UP_KW_CELLULAR_COMPONENT	Nucleus	9	17	5284	18649	42.86	0.0547	0.359	1.87
5	1.97	UP_KW_CELLULAR_COMPONENT	Cytoplasm	9	17	5460	18649	42.86	0.0653	0.359	1.81
6	1.6	GOTERM_CC_DIRECT	perinuclear region of cytoplasm	5	20	854	29722	23.81	0.00186	0.033	8.7
6	1.6	GOTERM_CC_DIRECT	basolateral plasma membrane	3	20	309	29722	14.29	0.0164	0.0935	14.43
6	1.6	GOTERM_CC_DIRECT	apical plasma membrane	3	20	486	29722	14.29	0.038	0.18	9.17
6	1.6	GOTERM_CC_DIRECT	plasma membrane	6	20	6054	29722	28.57	0.342	0.884	1.47
7	1.5	GOTERM_MF_DIRECT	protein-folding chaperone binding	4	21	133	28924	19.05	0.000102	0.00207	41.42
7	1.5	UP_KW_PTM	Ubl conjugation	4	16	2448	13214	19.05	0.545	0.787	1.35
7	1.5	UP_KW_PTM	Isopeptide bond	3	16	1613	13214	14.29	0.562	0.787	1.54
8	1.39	GOTERM_CC_DIRECT	mitochondrion	6	20	1818	29722	28.57	0.00481	0.0488	4.9
8	1.39	GOTERM_CC_DIRECT	mitochondrial inner membrane	3	20	543	29722	14.29	0.0464	0.206	8.21
8	1.39	UP_KW_CELLULAR_COMPONENT	Mitochondrion	3	17	1306	18649	14.29	0.31	0.864	2.52
9	1.12	GOTERM_MF_DIRECT	signaling receptor binding	4	21	413	28924	19.05	0.00275	0.0278	13.34
9	1.12	GOTERM_CC_DIRECT	extracellular region	3	20	1780	29722	14.29	0.316	0.883	2.5
9	1.12	UP_KW_CELLULAR_COMPONENT	Secreted	3	17	1871	18649	14.29	0.487	1.00e+0	1.76
10	0.41	GOTERM_CC_DIRECT	endoplasmic reticulum	3	20	1262	29722	14.29	0.192	0.593	3.53
10	0.41	UP_KW_CELLULAR_COMPONENT	Endoplasmic reticulum	3	17	1319	18649	14.29	0.314	0.864	2.5
10	0.41	UP_KW_CELLULAR_COMPONENT	Membrane	6	17	9240	18649	28.57	0.959	1.00e+0	0.71
11	0.04	UP_SEQ_FEATURE	TOPO_DOM:Cytoplasmic	3	21	3356	22253	14.29	0.827	1.00e+0	0.95
11	0.04	UP_KW_DOMAIN	Transmembrane helix	4	12	5621	14896	19.05	0.848	1.00e+0	0.88
11	0.04	UP_KW_DOMAIN	Transmembrane	4	12	6123	14896	19.05	0.895	1.00e+0	0.81
11	0.04	UP_KW_CELLULAR_COMPONENT	Membrane	6	17	9240	18649	28.57	0.959	1.00e+0	0.71
11	0.04	UP_SEQ_FEATURE	TRANSMEM:Helical	3	21	6668	22253	14.29	0.992	1.00e+0	0.48
12	0.03	UP_SEQ_FEATURE	CARBOHYD:N-linked (GlcNAc...) asparagine	3	21	3733	22253	14.29	0.872	1.00e+0	0.85
12	0.03	UP_KW_CELLULAR_COMPONENT	Membrane	6	17	9240	18649	28.57	0.959	1.00e+0	0.71
12	0.03	UP_KW_PTM	Glycoprotein	3	16	4236	13214	14.29	0.976	0.99	0.58

## Sheet: Up_HS_and_HD
HS + HD
Cluster	Cluster Enrichment Score	Category	Term	Count	List Total	Pop Hits	Pop Total	%	P-Value	Benjamini	Fold Enrichment
1	2.47	GOTERM_BP_DIRECT	positive regulation of apoptotic process	5	24	399	29712	20.83	0.000232	0.0362	15.51
1	2.47	KEGG_PATHWAY	FoxO signaling pathway	4	14	133	9565	16.67	0.000679	0.0563	20.55
1	2.47	KEGG_PATHWAY	Transcriptional misregulation in cancer	4	14	226	9565	16.67	0.00312	0.127	12.09
1	2.47	KEGG_PATHWAY	Cellular senescence	3	14	183	9565	12.5	0.0247	0.293	11.2
1	2.47	KEGG_PATHWAY	Pathways in cancer	4	14	548	9565	16.67	0.0348	0.342	4.99
2	2	GOTERM_BP_DIRECT	positive regulation of apoptotic process	5	24	399	29712	20.83	0.000232	0.0362	15.51
2	2	UP_KW_BIOLOGICAL_PROCESS	Differentiation	6	17	788	11473	25	0.00348	0.0766	5.14
2	2	GOTERM_BP_DIRECT	apoptotic process	3	24	583	29712	12.5	0.0742	1.00e+0	6.37
2	2	UP_KW_BIOLOGICAL_PROCESS	Apoptosis	3	17	515	11473	12.5	0.16	0.878	3.93
3	1.98	GOTERM_BP_DIRECT	negative regulation of transcription by RNA polymerase II	7	24	1005	29712	29.17	9.09e-05	0.0283	8.62
3	1.98	UP_SEQ_FEATURE	DOMAIN:BZIP	3	24	44	22253	12.5	0.000941	0.0982	63.22
3	1.98	GOTERM_BP_DIRECT	regulation of transcription by RNA polymerase II	7	24	1569	29712	29.17	0.000996	0.104	5.52
3	1.98	GOTERM_MF_DIRECT	DNA-binding transcription factor activity	5	24	585	28924	20.83	0.00108	0.0346	10.3
3	1.98	UP_KW_MOLECULAR_FUNCTION	Activator	6	17	687	12454	25	0.00132	0.0185	6.4
3	1.98	UP_SEQ_FEATURE	DOMAIN:bZIP	3	24	54	22253	12.5	0.00142	0.0982	51.51
3	1.98	INTERPRO	bZIP	3	23	57	22271	12.5	0.00144	0.0719	50.96
3	1.98	INTERPRO	bZIP_sf	3	23	57	22271	12.5	0.00144	0.0719	50.96
3	1.98	UP_SEQ_FEATURE	REGION:Basic motif	3	24	57	22253	12.5	0.00158	0.0982	48.8
3	1.98	UP_KW_PTM	Isopeptide bond	8	18	1613	13214	33.33	0.00255	0.0382	3.64
3	1.98	SMART	BRLZ	3	17	54	10943	12.5	0.00274	0.0576	35.76
3	1.98	GOTERM_BP_DIRECT	positive regulation of DNA-templated transcription	5	24	782	29712	20.83	0.00283	0.177	7.92
3	1.98	UP_SEQ_FEATURE	REGION:Leucine-zipper	3	24	117	22253	12.5	0.00645	0.302	23.77
3	1.98	GOTERM_MF_DIRECT	sequence-specific DNA binding	4	24	486	28924	16.67	0.0065	0.138	9.92
3	1.98	UP_KW_PTM	Ubl conjugation	9	18	2448	13214	37.5	0.00677	0.0508	2.7
3	1.98	GOTERM_MF_DIRECT	RNA polymerase II cis-regulatory region sequence-specific DNA binding	5	24	1043	28924	20.83	0.00861	0.138	5.78
3	1.98	GOTERM_MF_DIRECT	DNA-binding transcription factor activity, RNA polymerase II-specific	5	24	1043	28924	20.83	0.00861	0.138	5.78
3	1.98	GOTERM_BP_DIRECT	positive regulation of transcription by RNA polymerase II	5	24	1284	29712	20.83	0.0159	0.829	4.82
3	1.98	GOTERM_MF_DIRECT	DNA-binding transcription repressor activity, RNA polymerase II-specific	3	24	313	28924	12.5	0.0254	0.349	11.55
3	1.98	GOTERM_MF_DIRECT	DNA binding	5	24	1593	28924	20.83	0.0351	0.421	3.78
3	1.98	GOTERM_BP_DIRECT	regulation of DNA-templated transcription	4	24	1037	29712	16.67	0.0447	0.861	4.78
3	1.98	GOTERM_CC_DIRECT	nucleoplasm	7	24	3572	29722	29.17	0.0499	0.822	2.43
3	1.98	UP_KW_BIOLOGICAL_PROCESS	Transcription regulation	7	17	2110	11473	29.17	0.0576	0.472	2.24
3	1.98	GOTERM_MF_DIRECT	DNA-binding transcription activator activity, RNA polymerase II-specific	3	24	521	28924	12.5	0.0639	0.607	6.94
3	1.98	UP_KW_BIOLOGICAL_PROCESS	Transcription	7	17	2166	11473	29.17	0.0643	0.472	2.18
3	1.98	GOTERM_MF_DIRECT	sequence-specific double-stranded DNA binding	3	24	551	28924	12.5	0.0704	0.607	6.56
3	1.98	UP_SEQ_FEATURE	CROSSLNK:Glycyl lysine isopeptide (Lys-Gly) (interchain with G-Cter in SUMO2)	4	24	1049	22253	16.67	0.0918	1.00e+0	3.54
3	1.98	UP_KW_MOLECULAR_FUNCTION	Repressor	3	17	582	12454	12.5	0.17	0.486	3.78
3	1.98	UP_KW_MOLECULAR_FUNCTION	DNA-binding	5	17	1734	12454	20.83	0.174	0.486	2.11
3	1.98	UP_KW_PTM	Phosphoprotein	13	18	7858	13214	54.17	0.249	0.935	1.21
3	1.98	UP_KW_DOMAIN	Coiled coil	4	15	2624	14896	16.67	0.459	1.00e+0	1.51
4	1.88	KEGG_PATHWAY	Chronic myeloid leukemia	3	14	76	9565	12.5	0.00459	0.127	26.97
4	1.88	KEGG_PATHWAY	Small cell lung cancer	3	14	94	9565	12.5	0.00695	0.144	21.8
4	1.88	KEGG_PATHWAY	NF-kappa B signaling pathway	3	14	107	9565	12.5	0.00892	0.148	19.16
4	1.88	KEGG_PATHWAY	Apoptosis	3	14	135	9565	12.5	0.0139	0.193	15.18
4	1.88	KEGG_PATHWAY	Pathways in cancer	4	14	548	9565	16.67	0.0348	0.342	4.99
4	1.88	KEGG_PATHWAY	Epstein-Barr virus infection	3	14	228	9565	12.5	0.0371	0.342	8.99
5	1.36	UP_KW_BIOLOGICAL_PROCESS	Differentiation	6	17	788	11473	25	0.00348	0.0766	5.14
5	1.36	UP_KW_MOLECULAR_FUNCTION	Developmental protein	4	17	1081	12454	16.67	0.157	0.486	2.71
5	1.36	UP_KW_MOLECULAR_FUNCTION	Developmental protein	4	17	1081	12454	16.67	0.157	0.486	2.71
6	0.43	GOTERM_MF_DIRECT	zinc ion binding	4	24	1667	28924	16.67	0.144	0.987	2.89
6	0.43	UP_KW_DOMAIN	Zinc-finger	4	15	1479	14896	16.67	0.156	1.00e+0	2.69
6	0.43	UP_KW_LIGAND	Zinc	4	9	2455	6792	16.67	0.599	1.00e+0	1.23
6	0.43	GOTERM_MF_DIRECT	metal ion binding	3	24	2748	28924	12.5	0.656	1.00e+0	1.32
6	0.43	UP_KW_LIGAND	Metal-binding	5	9	3994	6792	20.83	0.807	1.00e+0	0.94
7	0.27	GOTERM_CC_DIRECT	cell surface	3	24	833	29722	12.5	0.135	1.00e+0	4.46
7	0.27	UP_KW_BIOLOGICAL_PROCESS	Ion transport	3	17	619	11473	12.5	0.213	0.935	3.27
7	0.27	GOTERM_CC_DIRECT	plasma membrane	7	24	6054	29722	29.17	0.321	1.00e+0	1.43
7	0.27	UP_KW_PTM	Lipoprotein	3	18	925	13214	12.5	0.336	1.00e+0	2.38
7	0.27	GOTERM_CC_DIRECT	membrane	6	24	5706	29722	25	0.46	1.00e+0	1.3
7	0.27	UP_SEQ_FEATURE	TOPO_DOM:Extracellular	4	24	2481	22253	16.67	0.481	1.00e+0	1.49
7	0.27	UP_KW_BIOLOGICAL_PROCESS	Transport	4	17	2048	11473	16.67	0.564	1.00e+0	1.32
7	0.27	UP_KW_PTM	Glycoprotein	6	18	4236	13214	25	0.68	1.00e+0	1.04
7	0.27	UP_SEQ_FEATURE	TOPO_DOM:Cytoplasmic	4	24	3356	22253	16.67	0.696	1.00e+0	1.11
7	0.27	UP_SEQ_FEATURE	CARBOHYD:N-linked (GlcNAc...) asparagine	4	24	3733	22253	16.67	0.767	1.00e+0	0.99
7	0.27	UP_KW_CELLULAR_COMPONENT	Cell membrane	5	22	4465	18649	20.83	0.777	1.00e+0	0.95
7	0.27	UP_KW_DOMAIN	Transmembrane helix	4	15	5621	14896	16.67	0.944	1.00e+0	0.71
7	0.27	UP_KW_PTM	Disulfide bond	3	18	3465	13214	12.5	0.96	1.00e+0	0.64
7	0.27	UP_KW_DOMAIN	Transmembrane	4	15	6123	14896	16.67	0.967	1.00e+0	0.65
7	0.27	UP_KW_CELLULAR_COMPONENT	Membrane	7	22	9240	18649	29.17	0.985	1.00e+0	0.64

## Sheet: Up_HD_and_90i
HD + HSP90inh
Cluster	Cluster Enrichment Score	Category	Term	Count	List Total	Pop Hits	Pop Total	%	P-Value	Benjamini	Fold Enrichment
1	1.24	GOTERM_CC_DIRECT	nucleus	5	7	6018	29722	71.43	0.0177	0.151	3.53
1	1.24	GOTERM_BP_DIRECT	positive regulation of transcription by RNA polymerase II	3	7	1284	29712	42.86	0.0249	0.93	9.92
1	1.24	UP_KW_MOLECULAR_FUNCTION	DNA-binding	3	4	1734	12454	42.86	0.0527	0.369	5.39
1	1.24	GOTERM_MF_DIRECT	protein binding	4	6	5596	28924	57.14	0.053	0.567	3.45
1	1.24	UP_KW_CELLULAR_COMPONENT	Nucleus	4	5	5284	18649	57.14	0.0716	0.143	2.82
1	1.24	UP_KW_BIOLOGICAL_PROCESS	Transcription regulation	3	4	2110	11473	42.86	0.089	0.42	4.08
1	1.24	UP_KW_BIOLOGICAL_PROCESS	Transcription	3	4	2166	11473	42.86	0.0934	0.42	3.97
1	1.24	GOTERM_CC_DIRECT	nucleoplasm	3	7	3572	29722	42.86	0.156	0.734	3.57

## Sheet: Up_HD_HS_90i
All (HS+HD+R6)
Cluster	Cluster Enrichment Score	Category	Term	Count	List Total	Pop Hits	Pop Total	%	P-Value	Benjamini	Fold Enrichment
1	0.66	UP_SEQ_FEATURE	COMPBIAS:Basic and acidic residues	4	5	6189	22253	80	0.0681	1.00e+0	2.88
1	0.66	UP_KW_PTM	Phosphoprotein	5	5	7858	13214	100	0.125	1.00e+0	1.68
1	0.66	UP_SEQ_FEATURE	COMPBIAS:Polar residues	3	5	5628	22253	60	0.267	1.00e+0	2.37
1	0.66	UP_SEQ_FEATURE	REGION:Disordered	4	5	13109	22253	80	0.456	1.00e+0	1.36
1	0.66	UP_KW_CELLULAR_COMPONENT	Membrane	3	4	9240	18649	60	0.493	1.00e+0	1.51

## Sheet: HS_UP
HS UP
Cluster	Cluster Enrichment Score	Category	Term	Count	List Total	Pop Hits	Pop Total	%	P-value	Benjamini	Fold Enrichment
1	3,10	GOTERM_MF_DIRECT	unfolded protein binding	7	142	92	28924	4,83	6,09E-06	0,000764	15,50
1	3,10	GOTERM_BP_DIRECT	positive regulation of proteasomal ubiquitin-dependent protein catabolic process	4	143	78	29712	2,76	0,00626	0,236	10,66
1	3,10	GOTERM_CC_DIRECT	aggresome	3	140	37	29722	2,07	0,013	0,159	17,21
2	2,48	GOTERM_MF_DIRECT	ubiquitin protein ligase binding	13	142	329	28924	8,97	8,25E-08	0,0000155	8,05
2	2,48	GOTERM_BP_DIRECT	protein refolding	5	143	21	29712	3,45	2,81E-06	0,00112	49,47
2	2,48	GOTERM_MF_DIRECT	unfolded protein binding	7	142	92	28924	4,83	6,09E-06	0,000764	15,50
2	2,48	GOTERM_MF_DIRECT	ATP-dependent protein folding chaperone	5	142	30	28924	3,45	1,34E-05	0,00126	33,95
2	2,48	UP_KW_MOLECULAR_FUNCTION	Chaperone	9	86	220	12454	6,21	0,000125	0,00462	5,92
2	2,48	UP_KW_BIOLOGICAL_PROCESS	Stress response	6	78	81	11473	4,14	0,000206	0,00925	10,90
2	2,48	UP_SEQ_FEATURE	REGION:Substrate-binding domain (SBD)	3	135	5	22253	2,07	0,000356	0,0694	98,90
2	2,48	GOTERM_BP_DIRECT	protein folding	6	143	129	29712	4,14	0,000398	0,0473	9,66
2	2,48	GOTERM_MF_DIRECT	heat shock protein binding	5	142	74	28924	3,45	0,000478	0,02	13,76
2	2,48	UP_SEQ_FEATURE	REGION:Nucleotide-binding domain (NBD)	3	135	6	22253	2,07	0,000531	0,0713	82,42
2	2,48	GOTERM_BP_DIRECT	chaperone cofactor-dependent protein refolding	4	143	34	29712	2,76	0,000574	0,0527	24,44
2	2,48	KEGG_PATHWAY	Legionellosis	5	75	60	9565	3,45	0,00116	0,0516	10,63
2	2,48	GOTERM_BP_DIRECT	response to heat	4	143	44	29712	2,76	0,00123	0,0915	18,89
2	2,48	INTERPRO	HSP70_peptide-bd_sf	3	138	12	22271	2,07	0,00238	0,2	40,35
2	2,48	GOTERM_MF_DIRECT	protein folding chaperone	4	142	57	28924	2,76	0,00274	0,0784	14,29
2	2,48	INTERPRO	Hsp_70_fam	3	138	13	22271	2,07	0,0028	0,2	37,24
2	2,48	INTERPRO	Heat_shock_70_CS	3	138	13	22271	2,07	0,0028	0,2	37,24
2	2,48	INTERPRO	HSP70_C_sf	3	138	13	22271	2,07	0,0028	0,2	37,24
2	2,48	GOTERM_MF_DIRECT	protein-folding chaperone binding	5	142	133	28924	3,45	0,00415	0,0996	7,66
2	2,48	GOTERM_CC_DIRECT	inclusion body	3	140	23	29722	2,07	0,00515	0,0965	27,69
2	2,48	GOTERM_MF_DIRECT	histone deacetylase binding	5	142	144	28924	3,45	0,00549	0,121	7,07
2	2,48	KEGG_PATHWAY	Lipid and atherosclerosis	7	75	217	9565	4,83	0,00654	0,106	4,11
2	2,48	INTERPRO	ATPase_NBD	4	138	63	22271	2,76	0,00691	0,431	10,25
2	2,48	KEGG_PATHWAY	Toxoplasmosis	5	75	109	9565	3,45	0,00997	0,129	5,85
2	2,48	GOTERM_CC_DIRECT	COP9 signalosome	3	140	34	29722	2,07	0,011	0,155	18,73
2	2,48	KEGG_PATHWAY	Longevity regulating pathway - multiple species	4	75	61	9565	2,76	0,0116	0,133	8,36
2	2,48	GOTERM_CC_DIRECT	protein-containing complex	11	140	924	29722	7,59	0,0117	0,155	2,53
2	2,48	GOTERM_MF_DIRECT	NF-kappaB binding	3	142	35	28924	2,07	0,0126	0,246	17,46
2	2,48	KEGG_PATHWAY	Estrogen signaling pathway	5	75	134	9565	3,45	0,0199	0,177	4,76
2	2,48	GOTERM_MF_DIRECT	enzyme binding	7	142	464	28924	4,83	0,0265	0,344	3,07
2	2,48	KEGG_PATHWAY	Antigen processing and presentation	4	75	87	9565	2,76	0,0297	0,224	5,86
2	2,48	GOTERM_MF_DIRECT	double-stranded RNA binding	3	142	82	28924	2,07	0,0609	0,572	7,45
2	2,48	KEGG_PATHWAY	Measles	4	75	145	9565	2,76	0,102	0,55	3,52
2	2,48	GOTERM_CC_DIRECT	mitochondrial matrix	4	140	280	29722	2,76	0,144	0,757	3,03
2	2,48	KEGG_PATHWAY	Protein processing in endoplasmic reticulum	4	75	175	9565	2,76	0,153	0,653	2,92
2	2,48	GOTERM_MF_DIRECT	ATP hydrolysis activity	4	142	423	28924	2,76	0,34	1.00e+0	1,93
2	2,48	KEGG_PATHWAY	Prion disease	4	75	273	9565	2,76	0,354	1.00e+0	1,87
2	2,48	KEGG_PATHWAY	Spliceosome	3	75	265	9565	2,07	0,612	1.00e+0	1,44
2	2,48	KEGG_PATHWAY	Endocytosis	3	75	270	9565	2,07	0,623	1.00e+0	1,42
3	2,44	GOTERM_BP_DIRECT	negative regulation of transcription by RNA polymerase II	20	143	1005	29712	13,79	3,46E-07	0,000413	4,13
3	2,44	GOTERM_BP_DIRECT	positive regulation of transcription by RNA polymerase II	19	143	1284	29712	13,10	4,29E-05	0,00854	3,07
3	2,44	GOTERM_MF_DIRECT	RNA polymerase II cis-regulatory region sequence-specific DNA binding	16	142	1043	28924	11,03	0,000182	0,0114	3,12
3	2,44	GOTERM_MF_DIRECT	DNA-binding transcription activator activity, RNA polymerase II-specific	11	142	521	28924	7,59	0,000248	0,0133	4,30
3	2,44	GOTERM_MF_DIRECT	transcription cis-regulatory region binding	8	142	275	28924	5,52	0,000416	0,0196	5,93
3	2,44	GOTERM_MF_DIRECT	DNA-binding transcription factor activity	11	142	585	28924	7,59	0,000614	0,0231	3,83
3	2,44	UP_KW_MOLECULAR_FUNCTION	Activator	14	86	687	12454	9,66	0,00073	0,0135	2,95
3	2,44	GOTERM_BP_DIRECT	positive regulation of DNA-templated transcription	12	143	782	29712	8,28	0,00138	0,0935	3,19
3	2,44	GOTERM_BP_DIRECT	regulation of transcription by RNA polymerase II	17	143	1569	29712	11,72	0,00346	0,18	2,25
3	2,44	GOTERM_MF_DIRECT	DNA-binding transcription factor activity, RNA polymerase II-specific	12	142	1043	28924	8,28	0,0133	0,246	2,34
3	2,44	GOTERM_MF_DIRECT	RNA polymerase II transcription regulatory region sequence-specific DNA binding	7	142	399	28924	4,83	0,0137	0,246	3,57
3	2,44	GOTERM_CC_DIRECT	nucleoplasm	27	140	3572	29722	18,62	0,0144	0,159	1,60
3	2,44	GOTERM_MF_DIRECT	sequence-specific double-stranded DNA binding	8	142	551	28924	5,52	0,0187	0,284	2,96
3	2,44	GOTERM_MF_DIRECT	DNA-binding transcription repressor activity, RNA polymerase II-specific	6	142	313	28924	4,14	0,0189	0,284	3,90
3	2,44	GOTERM_MF_DIRECT	DNA binding	15	142	1593	28924	10,34	0,0238	0,336	1,92
3	2,44	UP_KW_CELLULAR_COMPONENT	Nucleus	44	117	5284	18649	30,34	0,0253	0,177	1,33
3	2,44	UP_KW_BIOLOGICAL_PROCESS	Transcription regulation	22	78	2110	11473	15,17	0,0352	0,279	1,53
3	2,44	UP_KW_BIOLOGICAL_PROCESS	Transcription	22	78	2166	11473	15,17	0,0452	0,291	1,49
3	2,44	GOTERM_BP_DIRECT	regulation of DNA-templated transcription	10	143	1037	29712	6,90	0,0614	0,756	2,00
3	2,44	GOTERM_MF_DIRECT	sequence-specific DNA binding	6	142	486	28924	4,14	0,0898	0,73	2,51
3	2,44	UP_KW_MOLECULAR_FUNCTION	DNA-binding	16	86	1734	12454	11,03	0,198	0,825	1,34
4	1,99	UP_SEQ_FEATURE	DOMAIN:bZIP	5	135	54	22253	3,45	0,000315	0,0694	15,26
4	1,99	UP_SEQ_FEATURE	REGION:Basic motif	5	135	57	22253	3,45	0,000388	0,0694	14,46
4	1,99	INTERPRO	bZIP_sf	5	138	57	22271	3,45	0,00042	0,0699	14,16
4	1,99	INTERPRO	bZIP	5	138	57	22271	3,45	0,00042	0,0699	14,16
4	1,99	SMART	BRLZ	5	76	54	10943	3,45	0,000497	0,0377	13,33
4	1,99	GOTERM_MF_DIRECT	DNA-binding transcription factor activity	11	142	585	28924	7,59	0,000614	0,0231	3,83
4	1,99	UP_SEQ_FEATURE	REGION:Leucine-zipper	6	135	117	22253	4,14	0,000718	0,0771	8,45
4	1,99	UP_SEQ_FEATURE	DOMAIN:BZIP	4	135	44	22253	2,76	0,00236	0,211	14,99
4	1,99	GOTERM_MF_DIRECT	DNA-binding transcription repressor activity, RNA polymerase II-specific	6	142	313	28924	4,14	0,0189	0,284	3,90
4	1,99	GOTERM_CC_DIRECT	RNA polymerase II transcription regulator complex	4	140	137	29722	2,76	0,0266	0,214	6,20
4	1,99	GOTERM_BP_DIRECT	regulation of DNA-templated transcription	10	143	1037	29712	6,90	0,0614	0,756	2,00
4	1,99	GOTERM_BP_DIRECT	DNA-templated transcription	3	143	93	29712	2,07	0,0732	0,824	6,70
4	1,99	GOTERM_MF_DIRECT	sequence-specific DNA binding	6	142	486	28924	4,14	0,0898	0,73	2,51
4	1,99	UP_KW_MOLECULAR_FUNCTION	Repressor	6	86	582	12454	4,14	0,366	0,988	1,49
4	1,99	GOTERM_BP_DIRECT	negative regulation of DNA-templated transcription	5	143	702	29712	3,45	0,433	1.00e+0	1,48
4	1,99	UP_KW_PTM	Isopeptide bond	13	105	1613	13214	8,97	0,628	1.00e+0	1,01
4	1,99	UP_SEQ_FEATURE	CROSSLNK:Glycyl lysine isopeptide (Lys-Gly) (interchain with G-Cter in SUMO2)	6	135	1049	22253	4,14	0,763	1.00e+0	0,94
5	1,97	INTERPRO	GADD45	3	138	3	22271	2,07	0,000112	0,056	161,38
5	1,97	KEGG_PATHWAY	p53 signaling pathway	6	75	75	9565	4,14	0,000274	0,0244	10,20
5	1,97	GOTERM_BP_DIRECT	positive regulation of p38MAPK cascade	4	143	31	29712	2,76	0,000436	0,0473	26,81
5	1,97	KEGG_PATHWAY	FoxO signaling pathway	7	75	133	9565	4,83	0,000551	0,0327	6,71
5	1,97	KEGG_PATHWAY	Transcriptional misregulation in cancer	8	75	226	9565	5,52	0,00176	0,0566	4,51
5	1,97	KEGG_PATHWAY	Melanoma	5	75	72	9565	3,45	0,00228	0,0566	8,86
5	1,97	KEGG_PATHWAY	Chronic myeloid leukemia	5	75	76	9565	3,45	0,00278	0,0566	8,39
5	1,97	KEGG_PATHWAY	Cellular senescence	7	75	183	9565	4,83	0,00285	0,0566	4,88
5	1,97	KEGG_PATHWAY	Thyroid cancer	4	75	37	9565	2,76	0,00286	0,0566	13,79
5	1,97	KEGG_PATHWAY	Small cell lung cancer	5	75	94	9565	3,45	0,00596	0,106	6,78
5	1,97	UP_SEQ_FEATURE	DOMAIN:Ribosomal protein eL8/eL30/eS12/Gadd45	3	135	24	22253	2,07	0,00911	0,699	20,60
5	1,97	KEGG_PATHWAY	Endometrial cancer	4	75	58	9565	2,76	0,0101	0,129	8,80
5	1,97	INTERPRO	Ribosomal_eL8/eL30/eS12/Gad45	3	138	27	22271	2,07	0,0119	0,608	17,93
5	1,97	KEGG_PATHWAY	Basal cell carcinoma	4	75	63	9565	2,76	0,0127	0,133	8,10
5	1,97	INTERPRO	Ribosomal_eL30-like_sf	3	138	31	22271	2,07	0,0155	0,608	15,62
5	1,97	KEGG_PATHWAY	Non-small cell lung cancer	4	75	72	9565	2,76	0,0181	0,177	7,09
5	1,97	KEGG_PATHWAY	Glioma	4	75	75	9565	2,76	0,0202	0,177	6,80
5	1,97	KEGG_PATHWAY	Pancreatic cancer	4	75	76	9565	2,76	0,0209	0,177	6,71
5	1,97	BIOCARTA	ATM Signaling Pathway	3	16	20	1286	2,07	0,0214	0,877	12,06
5	1,97	KEGG_PATHWAY	Breast cancer	5	75	147	9565	3,45	0,0269	0,218	4,34
5	1,97	KEGG_PATHWAY	Colorectal cancer	4	75	88	9565	2,76	0,0305	0,224	5,80
5	1,97	GOTERM_BP_DIRECT	regulation of cell cycle	5	143	247	29712	3,45	0,0311	0,53	4,21
5	1,97	KEGG_PATHWAY	Epstein-Barr virus infection	6	75	228	9565	4,14	0,0314	0,224	3,36
5	1,97	GOTERM_BP_DIRECT	negative regulation of protein kinase activity	3	143	62	29712	2,07	0,0356	0,552	10,05
5	1,97	KEGG_PATHWAY	Hepatocellular carcinoma	5	75	175	9565	3,45	0,0464	0,306	3,64
5	1,97	KEGG_PATHWAY	NF-kappa B signaling pathway	4	75	107	9565	2,76	0,0498	0,317	4,77
5	1,97	KEGG_PATHWAY	Pathways in cancer	9	75	548	9565	6,21	0,0602	0,36	2,09
5	1,97	KEGG_PATHWAY	Apoptosis	4	75	135	9565	2,76	0,0866	0,482	3,78
5	1,97	GOTERM_BP_DIRECT	positive regulation of JNK cascade	3	143	118	29712	2,07	0,11	0,984	5,28
5	1,97	KEGG_PATHWAY	Gastric cancer	4	75	150	9565	2,76	0,11	0,559	3,40
5	1,97	KEGG_PATHWAY	Cell cycle	4	75	157	9565	2,76	0,122	0,596	3,25
6	1,54	GOTERM_CC_DIRECT	extracellular space	19	140	1809	29722	13,10	0,00198	0,0523	2,23
6	1,54	UP_KW_CELLULAR_COMPONENT	Secreted	20	117	1871	18649	13,79	0,0219	0,177	1,70
6	1,54	UP_KW_DOMAIN	Signal	29	90	4740	14896	20,00	0,569	1.00e+0	1,01
7	1,28	GOTERM_MF_DIRECT	zinc ion binding	22	142	1667	28924	15,17	5,95E-05	0,00447	2,69
7	1,28	GOTERM_MF_DIRECT	metal ion binding	20	142	2748	28924	13,79	0,0758	0,663	1,48
7	1,28	UP_KW_DOMAIN	Zinc-finger	12	90	1479	14896	8,28	0,267	1.00e+0	1,34
7	1,28	UP_KW_LIGAND	Metal-binding	34	56	3994	6792	23,45	0,486	1.00e+0	1,03
7	1,28	UP_KW_LIGAND	Zinc	20	56	2455	6792	13,79	0,647	1.00e+0	0,99
8	1,11	UP_SEQ_FEATURE	REPEAT:Solcar 3	3	135	46	22253	2,07	0,0313	1.00e+0	10,75
8	1,11	UP_SEQ_FEATURE	REPEAT:Solcar 1	3	135	49	22253	2,07	0,0352	1.00e+0	10,09
8	1,11	UP_SEQ_FEATURE	REPEAT:Solcar 2	3	135	49	22253	2,07	0,0352	1.00e+0	10,09
8	1,11	INTERPRO	Mitochondrial_sb/sol_carrier	3	138	52	22271	2,07	0,0408	0,811	9,31
8	1,11	INTERPRO	Mt_carrier_dom_sf	3	138	52	22271	2,07	0,0408	0,811	9,31
8	1,11	GOTERM_CC_DIRECT	mitochondrial inner membrane	6	140	543	29722	4,14	0,112	0,69	2,35
8	1,11	UP_SEQ_FEATURE	TRANSMEM:Helical; Name=6	8	135	714	22253	5,52	0,14	1.00e+0	1,85
8	1,11	UP_SEQ_FEATURE	TRANSMEM:Helical; Name=5	8	135	720	22253	5,52	0,145	1.00e+0	1,83
8	1,11	UP_KW_CELLULAR_COMPONENT	Mitochondrion inner membrane	3	117	342	18649	2,07	0,631	1.00e+0	1,40
9	1,11	KEGG_PATHWAY	MAPK signaling pathway	11	75	299	9565	7,59	9,36E-05	0,0167	4,69
9	1,11	GOTERM_MF_DIRECT	ATP binding	18	142	1543	28924	12,41	0,00141	0,0442	2,38
9	1,11	GOTERM_BP_DIRECT	positive regulation of MAPK cascade	6	143	219	29712	4,14	0,00412	0,189	5,69
9	1,11	INTERPRO	Protein_kinase_ATP_BS	7	138	394	22271	4,83	0,0352	0,799	2,87
9	1,11	GOTERM_CC_DIRECT	receptor complex	4	140	205	29722	2,76	0,0718	0,492	4,14
9	1,11	UP_KW_MOLECULAR_FUNCTION	Transferase	20	86	1985	12454	13,79	0,0748	0,825	1,46
9	1,11	UP_SEQ_FEATURE	ACT_SITE:Proton acceptor	10	135	867	22253	6,90	0,0788	1.00e+0	1,90
9	1,11	GOTERM_MF_DIRECT	protein tyrosine kinase activity	3	142	97	28924	2,07	0,0814	0,696	6,30
9	1,11	UP_SEQ_FEATURE	DOMAIN:Protein kinase	7	135	522	22253	4,83	0,096	1.00e+0	2,21
9	1,11	INTERPRO	Prot_kinase_dom	7	138	517	22271	4,83	0,1	1.00e+0	2,19
9	1,11	UP_KW_MOLECULAR_FUNCTION	Kinase	9	86	706	12454	6,21	0,108	0,825	1,85
9	1,11	GOTERM_MF_DIRECT	histone H3Y41 kinase activity	3	142	116	28924	2,07	0,11	0,796	5,27
9	1,11	GOTERM_MF_DIRECT	histone H2AXY142 kinase activity	3	142	116	28924	2,07	0,11	0,796	5,27
9	1,11	INTERPRO	Kinase-like_dom_sf	7	138	560	22271	4,83	0,132	1.00e+0	2,02
9	1,11	INTERPRO	Ser/Thr_kinase_AS	5	138	333	22271	3,45	0,15	1.00e+0	2,42
9	1,11	GOTERM_BP_DIRECT	protein autophosphorylation	3	143	149	29712	2,07	0,159	1.00e+0	4,18
9	1,11	UP_KW_LIGAND	ATP-binding	16	56	1428	6792	11,03	0,164	1.00e+0	1,36
9	1,11	UP_KW_MOLECULAR_FUNCTION	Tyrosine-protein kinase	3	86	114	12454	2,07	0,183	0,825	3,81
9	1,11	KEGG_PATHWAY	Rap1 signaling pathway	4	75	214	9565	2,76	0,23	0,88	2,38
9	1,11	UP_KW_LIGAND	Nucleotide-binding	19	56	1865	6792	13,10	0,23	1.00e+0	1,24
9	1,11	GOTERM_MF_DIRECT	protein serine kinase activity	4	142	366	28924	2,76	0,265	1.00e+0	2,23
9	1,11	SMART	S_TKc	5	76	382	10943	3,45	0,266	1.00e+0	1,88
9	1,11	UP_KW_MOLECULAR_FUNCTION	Serine/threonine-protein kinase	5	86	405	12454	3,45	0,299	0,988	1,79
9	1,11	GOTERM_MF_DIRECT	protein serine/threonine kinase activity	4	142	393	28924	2,76	0,3	1.00e+0	2,07
9	1,11	UP_KW_LIGAND	Magnesium	5	56	681	6792	3,45	0,816	1.00e+0	0,89
10	1,08	GOTERM_BP_DIRECT	positive regulation of cell population proliferation	8	143	602	29712	5,52	0,026	0,482	2,76
10	1,08	GOTERM_BP_DIRECT	epidermal growth factor receptor signaling pathway	3	143	95	29712	2,07	0,076	0,84	6,56
10	1,08	GOTERM_BP_DIRECT	positive regulation of phosphatidylinositol 3-kinase/protein kinase B signal transduction	3	143	221	29712	2,07	0,285	1.00e+0	2,82
11	0,99	GOTERM_CC_DIRECT	mitochondrion	16	140	1818	29722	11,03	0,0232	0,195	1,87
11	0,99	GOTERM_CC_DIRECT	mitochondrial inner membrane	6	140	543	29722	4,14	0,112	0,69	2,35
11	0,99	UP_KW_CELLULAR_COMPONENT	Mitochondrion	10	117	1306	18649	6,90	0,425	1.00e+0	1,22
12	0,94	UP_KW_BIOLOGICAL_PROCESS	Differentiation	11	78	788	11473	7,59	0,0372	0,279	2,05
12	0,94	UP_KW_MOLECULAR_FUNCTION	Developmental protein	11	86	1081	12454	7,59	0,201	0,825	1,47
12	0,94	UP_KW_MOLECULAR_FUNCTION	Developmental protein	11	86	1081	12454	7,59	0,201	0,825	1,47
13	0,90	UP_KW_PTM	Palmitate	7	105	405	13214	4,83	0,1	0,669	2,18
13	0,90	UP_SEQ_FEATURE	LIPID:S-palmitoyl cysteine	5	135	296	22253	3,45	0,104	1.00e+0	2,78
13	0,90	UP_KW_PTM	Lipoprotein	11	105	925	13214	7,59	0,191	0,669	1,50
14	0,89	GOTERM_BP_DIRECT	blood vessel morphogenesis	3	143	38	29712	2,07	0,0142	0,348	16,40
14	0,89	KEGG_PATHWAY	PI3K-Akt signaling pathway	6	75	367	9565	4,14	0,154	0,653	2,09
14	0,89	KEGG_PATHWAY	Rap1 signaling pathway	4	75	214	9565	2,76	0,23	0,88	2,38
14	0,89	KEGG_PATHWAY	Ras signaling pathway	3	75	236	9565	2,07	0,549	1.00e+0	1,62
15	0,77	GOTERM_BP_DIRECT	sodium ion transport	3	143	107	29712	2,07	0,093	0,907	5,83
15	0,77	UP_KW_BIOLOGICAL_PROCESS	Ion transport	8	78	619	11473	5,52	0,121	0,68	1,90
15	0,77	UP_KW_BIOLOGICAL_PROCESS	Sodium transport	3	78	126	11473	2,07	0,207	1.00e+0	3,50
15	0,77	UP_KW_LIGAND	Sodium	3	56	159	6792	2,07	0,37	1.00e+0	2,29
16	0,51	UP_SEQ_FEATURE	TRANSMEM:Helical; Name=3	9	135	740	22253	6,21	0,0789	1.00e+0	2,00
16	0,51	UP_SEQ_FEATURE	TRANSMEM:Helical; Name=4	9	135	745	22253	6,21	0,0813	1.00e+0	1,99
16	0,51	UP_SEQ_FEATURE	TRANSMEM:Helical; Name=1	9	135	756	22253	6,21	0,0867	1.00e+0	1,96
16	0,51	UP_SEQ_FEATURE	TRANSMEM:Helical; Name=2	9	135	761	22253	6,21	0,0893	1.00e+0	1,95
16	0,51	UP_SEQ_FEATURE	TRANSMEM:Helical; Name=6	8	135	714	22253	5,52	0,14	1.00e+0	1,85
16	0,51	UP_SEQ_FEATURE	TRANSMEM:Helical; Name=5	8	135	720	22253	5,52	0,145	1.00e+0	1,83
16	0,51	GOTERM_BP_DIRECT	adenylate cyclase-activating G protein-coupled receptor signaling pathway	3	143	148	29712	2,07	0,158	1.00e+0	4,21
16	0,51	UP_SEQ_FEATURE	TRANSMEM:Helical; Name=7	5	135	643	22253	3,45	0,544	1.00e+0	1,28
16	0,51	UP_KW_MOLECULAR_FUNCTION	G-protein coupled receptor	4	86	903	12454	2,76	0,951	1.00e+0	0,64
16	0,51	GOTERM_MF_DIRECT	G protein-coupled receptor activity	3	142	1613	28924	2,07	0,997	1.00e+0	0,38
16	0,51	UP_SEQ_FEATURE	DOMAIN:G-protein coupled receptors family 1 profile	3	135	1605	22253	2,07	1.00e+0	1.00e+0	0,31
16	0,51	INTERPRO	GPCR_Rhodpsn_7TM	3	138	1749	22271	2,07	1.00e+0	1.00e+0	0,28
16	0,51	UP_KW_MOLECULAR_FUNCTION	Receptor	8	86	2841	12454	5,52	1.00e+0	1.00e+0	0,41
16	0,51	UP_KW_MOLECULAR_FUNCTION	Transducer	4	86	2040	12454	2,76	1.00e+0	1.00e+0	0,28
17	0,49	UP_SEQ_FEATURE	CARBOHYD:N-linked (GlcNAc...) asparagine	30	135	3733	22253	20,69	0,0844	1.00e+0	1,32
17	0,49	UP_KW_PTM	Disulfide bond	29	105	3465	13214	20,00	0,473	1.00e+0	1,05
17	0,49	UP_KW_PTM	Glycoprotein	35	105	4236	13214	24,14	0,482	1.00e+0	1,04
17	0,49	UP_KW_DOMAIN	Signal	29	90	4740	14896	20,00	0,569	1.00e+0	1,01
18	0,42	GOTERM_CC_DIRECT	extracellular matrix	4	140	257	29722	2,76	0,12	0,715	3,30
18	0,42	UP_KW_MOLECULAR_FUNCTION	Metalloprotease	3	86	156	12454	2,07	0,288	0,988	2,78
18	0,42	GOTERM_BP_DIRECT	proteolysis	5	143	605	29712	3,45	0,328	1.00e+0	1,72
18	0,42	UP_KW_CELLULAR_COMPONENT	Extracellular matrix	3	117	265	18649	2,07	0,493	1.00e+0	1,80
18	0,42	UP_KW_MOLECULAR_FUNCTION	Protease	5	86	567	12454	3,45	0,545	1.00e+0	1,28
18	0,42	UP_KW_MOLECULAR_FUNCTION	Hydrolase	8	86	1835	12454	5,52	0,975	1.00e+0	0,63
19	0,38	INTERPRO	BTB/POZ_dom	3	138	221	22271	2,07	0,395	1.00e+0	2,19
19	0,38	INTERPRO	SKP1/BTB/POZ_sf	3	138	229	22271	2,07	0,412	1.00e+0	2,11
19	0,38	SMART	BTB	3	76	218	10943	2,07	0,442	1.00e+0	1,98
20	0,34	INTERPRO	Ig_sub2	4	138	244	22271	2,76	0,19	1.00e+0	2,65
20	0,34	INTERPRO	Ig_I-set	3	138	138	22271	2,07	0,208	1.00e+0	3,51
20	0,34	SMART	IGc2	4	76	244	10943	2,76	0,234	1.00e+0	2,36
20	0,34	UP_KW_DOMAIN	Immunoglobulin domain	6	90	610	14896	4,14	0,3	1.00e+0	1,63
20	0,34	INTERPRO	Ig_sub	5	138	611	22271	3,45	0,521	1.00e+0	1,32
20	0,34	SMART	IG	5	76	611	10943	3,45	0,609	1.00e+0	1,18
20	0,34	INTERPRO	Ig-like_dom	6	138	1000	22271	4,14	0,742	1.00e+0	0,97
20	0,34	INTERPRO	Ig-like_dom_sf	6	138	1055	22271	4,14	0,783	1.00e+0	0,92
20	0,34	INTERPRO	Ig-like_fold	7	138	1305	22271	4,83	0,82	1.00e+0	0,87
20	0,34	UP_SEQ_FEATURE	DOMAIN:Ig-like	4	135	818	22253	2,76	0,874	1.00e+0	0,81
21	0,33	GOTERM_CC_DIRECT	plasma membrane	35	140	6054	29722	24,14	0,137	0,749	1,23
21	0,33	UP_SEQ_FEATURE	TOPO_DOM:Extracellular	19	135	2481	22253	13,10	0,235	1.00e+0	1,26
21	0,33	UP_KW_CELLULAR_COMPONENT	Cell membrane	31	117	4465	18649	21,38	0,347	1.00e+0	1,11
21	0,33	UP_SEQ_FEATURE	TOPO_DOM:Cytoplasmic	23	135	3356	22253	15,86	0,368	1.00e+0	1,13
21	0,33	UP_KW_DOMAIN	Transmembrane helix	33	90	5621	14896	22,76	0,674	1.00e+0	0,97
21	0,33	UP_KW_DOMAIN	Transmembrane	33	90	6123	14896	22,76	0,864	1.00e+0	0,89
21	0,33	UP_KW_CELLULAR_COMPONENT	Membrane	49	117	9240	18649	33,79	0,969	1.00e+0	0,85
21	0,33	UP_SEQ_FEATURE	TRANSMEM:Helical	25	135	6668	22253	17,24	1.00e+0	1.00e+0	0,62
22	0,32	INTERPRO	Leu-rich_rpt_typical-subtyp	3	138	176	22271	2,07	0,294	1.00e+0	2,75
22	0,32	SMART	LRR_TYP	3	76	176	10943	2,07	0,34	1.00e+0	2,45
22	0,32	INTERPRO	Leu-rich_rpt	3	138	262	22271	2,07	0,481	1.00e+0	1,85
22	0,32	UP_KW_DOMAIN	Leucine-rich repeat	3	90	391	14896	2,07	0,682	1.00e+0	1,27
22	0,32	INTERPRO	LRR_dom_sf	3	138	411	22271	2,07	0,722	1.00e+0	1,18
23	0,13	UP_SEQ_FEATURE	ZN_FING:C2H2-type 1	3	135	293	22253	2,07	0,529	1.00e+0	1,69
23	0,13	UP_SEQ_FEATURE	ZN_FING:C2H2-type 3	3	135	298	22253	2,07	0,538	1.00e+0	1,66
23	0,13	UP_SEQ_FEATURE	ZN_FING:C2H2-type 2	3	135	305	22253	2,07	0,55	1.00e+0	1,62
23	0,13	UP_SEQ_FEATURE	DOMAIN:C2H2-type	3	135	641	22253	2,07	0,902	1.00e+0	0,77
23	0,13	INTERPRO	Znf_C2H2_sf	3	138	728	22271	2,07	0,941	1.00e+0	0,67
23	0,13	INTERPRO	Znf_C2H2_type	3	138	757	22271	2,07	0,95	1.00e+0	0,64
23	0,13	SMART	ZnF_C2H2	3	76	711	10943	2,07	0,96	1.00e+0	0,61
24	0,00	GOTERM_CC_DIRECT	cellular_component	15	140	9809	29722	10,34	1.00e+0	1.00e+0	0,32
24	0,00	GOTERM_MF_DIRECT	molecular_function	19	142	11505	28924	13,10	1.00e+0	1.00e+0	0,34
24	0,00	GOTERM_BP_DIRECT	biological_process	13	143	10254	29712	8,97	1.00e+0	1.00e+0	0,26

## Sheet: HS_DOWN
HS DOWN
Cluster	Cluster Enrichment Score	Category	Term	Count	List Total	Pop Hits	Pop Total	%	P-value	Benjamini	Fold Enrichment
1	2,88	GOTERM_BP_DIRECT	positive regulation of vascular associated smooth muscle cell migration	4	86	26	29712	4,55	0,000056	0,0224	53,15
1	2,88	GOTERM_BP_DIRECT	positive regulation of vascular associated smooth muscle cell proliferation	4	86	46	29712	4,55	0,000314	0,0702	30,04
1	2,88	GOTERM_BP_DIRECT	intracellular signal transduction	4	86	432	29712	4,55	0,127	1.00e+0	3,20
2	2,35	GOTERM_CC_DIRECT	myofibril	6	87	54	29722	6,82	5,1E-07	0,0000454	37,96
2	2,35	GOTERM_BP_DIRECT	cardiac muscle contraction	4	86	51	29712	4,55	0,000426	0,0702	27,10
2	2,35	KEGG_PATHWAY	Cytoskeleton in muscle cells	7	45	232	9565	7,95	0,000623	0,0928	6,41
2	2,35	GOTERM_CC_DIRECT	Z disc	5	87	152	29722	5,68	0,00101	0,0493	11,24
2	2,35	GOTERM_MF_DIRECT	actin filament binding	5	85	226	28924	5,68	0,0043	0,658	7,53
2	2,35	UP_KW_MOLECULAR_FUNCTION	Muscle protein	3	56	61	12454	3,41	0,0297	0,416	10,94
2	2,35	KEGG_PATHWAY	Hypertrophic cardiomyopathy	3	45	100	9565	3,41	0,0771	1.00e+0	6,38
2	2,35	KEGG_PATHWAY	Dilated cardiomyopathy	3	45	103	9565	3,41	0,0812	1.00e+0	6,19
2	2,35	UP_KW_MOLECULAR_FUNCTION	Actin-binding	4	56	271	12454	4,55	0,117	0,987	3,28
2	2,35	KEGG_PATHWAY	Motor proteins	3	45	198	9565	3,41	0,231	1.00e+0	3,22
3	2,17	GOTERM_BP_DIRECT	cell migration	8	86	313	29712	9,09	3,29E-05	0,0224	8,83
3	2,17	KEGG_PATHWAY	Focal adhesion	5	45	202	9565	5,68	0,0136	0,505	5,26
3	2,17	GOTERM_MF_DIRECT	collagen binding	3	85	73	28924	3,41	0,0192	0,733	13,98
3	2,17	KEGG_PATHWAY	PI3K-Akt signaling pathway	4	45	367	9565	4,55	0,238	1.00e+0	2,32
4	1,59	GOTERM_BP_DIRECT	positive regulation of phosphatidylinositol 3-kinase/protein kinase B signal transduction	6	86	221	29712	6,82	0,00044	0,0702	9,38
4	1,59	GOTERM_BP_DIRECT	positive regulation of endothelial cell proliferation	4	86	79	29712	4,55	0,00153	0,183	17,49
4	1,59	GOTERM_BP_DIRECT	positive regulation of MAPK cascade	5	86	219	29712	5,68	0,00365	0,283	7,89
4	1,59	KEGG_PATHWAY	Fluid shear stress and atherosclerosis	5	45	148	9565	5,68	0,00462	0,23	7,18
4	1,59	GOTERM_BP_DIRECT	positive regulation of cell migration	5	86	268	29712	5,68	0,0074	0,434	6,45
4	1,59	GOTERM_BP_DIRECT	angiogenesis	5	86	288	29712	5,68	0,00947	0,477	6,00
4	1,59	KEGG_PATHWAY	Focal adhesion	5	45	202	9565	5,68	0,0136	0,505	5,26
4	1,59	GOTERM_BP_DIRECT	response to hypoxia	4	86	217	29712	4,55	0,0245	0,696	6,37
4	1,59	KEGG_PATHWAY	Ras signaling pathway	4	45	236	9565	4,55	0,094	1.00e+0	3,60
4	1,59	GOTERM_BP_DIRECT	positive regulation of cell population proliferation	5	86	602	29712	5,68	0,0943	1.00e+0	2,87
4	1,59	GOTERM_BP_DIRECT	positive regulation of ERK1 and ERK2 cascade	3	86	231	29712	3,41	0,142	1.00e+0	4,49
4	1,59	KEGG_PATHWAY	MAPK signaling pathway	4	45	299	9565	4,55	0,158	1.00e+0	2,84
4	1,59	KEGG_PATHWAY	Rap1 signaling pathway	3	45	214	9565	3,41	0,258	1.00e+0	2,98
4	1,59	KEGG_PATHWAY	Regulation of actin cytoskeleton	3	45	234	9565	3,41	0,293	1.00e+0	2,73
4	1,59	KEGG_PATHWAY	Calcium signaling pathway	3	45	255	9565	3,41	0,329	1.00e+0	2,50
5	1,48	GOTERM_BP_DIRECT	circadian rhythm	4	86	108	29712	4,55	0,00372	0,283	12,80
5	1,48	UP_KW_BIOLOGICAL_PROCESS	Biological rhythms	3	40	151	11473	3,41	0,093	1.00e+0	5,70
5	1,48	GOTERM_CC_DIRECT	nuclear body	4	87	391	29722	4,55	0,105	0,642	3,49
6	1,39	UP_KW_MOLECULAR_FUNCTION	Developmental protein	11	56	1081	12454	12,50	0,0187	0,392	2,26
6	1,39	UP_KW_MOLECULAR_FUNCTION	Developmental protein	11	56	1081	12454	12,50	0,0187	0,392	2,26
6	1,39	UP_KW_BIOLOGICAL_PROCESS	Differentiation	7	40	788	11473	7,95	0,0482	1.00e+0	2,55
6	1,39	GOTERM_MF_DIRECT	sequence-specific DNA binding	4	85	486	28924	4,55	0,168	1.00e+0	2,80
7	1,14	GOTERM_MF_DIRECT	calcium ion binding	7	85	725	28924	7,95	0,019	0,733	3,29
7	1,14	INTERPRO	EF-hand-dom_pair	5	87	270	22271	5,68	0,0207	1.00e+0	4,74
7	1,14	UP_SEQ_FEATURE	DOMAIN:EF-hand 3	3	84	91	22253	3,41	0,0455	1.00e+0	8,73
7	1,14	UP_SEQ_FEATURE	DOMAIN:EF-hand 1	3	84	165	22253	3,41	0,126	1.00e+0	4,82
7	1,14	UP_SEQ_FEATURE	DOMAIN:EF-hand 2	3	84	166	22253	3,41	0,128	1.00e+0	4,79
7	1,14	UP_SEQ_FEATURE	DOMAIN:EF-hand	3	84	198	22253	3,41	0,169	1.00e+0	4,01
7	1,14	INTERPRO	EF_hand_dom	3	87	225	22271	3,41	0,216	1.00e+0	3,41
8	1,09	INTERPRO	Growth_fac_rcpt_cys_sf	4	87	133	22271	4,55	0,0149	1.00e+0	7,70
8	1,09	GOTERM_MF_DIRECT	calcium ion binding	7	85	725	28924	7,95	0,019	0,733	3,29
8	1,09	INTERPRO	EGF_Ca-bd_CS	3	87	97	22271	3,41	0,0542	1.00e+0	7,92
8	1,09	INTERPRO	EGF-like_Ca-bd_dom	3	87	126	22271	3,41	0,0854	1.00e+0	6,09
8	1,09	SMART	EGF_CA	3	51	126	10943	3,41	0,113	1.00e+0	5,11
8	1,09	SMART	EGF	3	51	183	10943	3,41	0,204	1.00e+0	3,52
8	1,09	INTERPRO	EGF-like_dom	3	87	246	22271	3,41	0,246	1.00e+0	3,12
8	1,09	UP_KW_DOMAIN	EGF-like domain	3	62	254	14896	3,41	0,279	1.00e+0	2,84
9	1,07	GOTERM_BP_DIRECT	skeletal muscle tissue development	4	86	79	29712	4,55	0,00153	0,183	17,49
9	1,07	GOTERM_BP_DIRECT	negative regulation of DNA-templated transcription	8	86	702	29712	9,09	0,00401	0,283	3,94
9	1,07	GOTERM_BP_DIRECT	positive regulation of transcription by RNA polymerase II	10	86	1284	29712	11,36	0,0111	0,496	2,69
9	1,07	GOTERM_MF_DIRECT	E-box binding	3	85	59	28924	3,41	0,0128	0,733	17,30
9	1,07	GOTERM_MF_DIRECT	DNA binding	11	85	1593	28924	12,50	0,0169	0,733	2,35
9	1,07	GOTERM_MF_DIRECT	zinc ion binding	10	85	1667	28924	11,36	0,0525	1.00e+0	2,04
9	1,07	GOTERM_MF_DIRECT	DNA-binding transcription activator activity, RNA polymerase II-specific	5	85	521	28924	5,68	0,0653	1.00e+0	3,27
9	1,07	GOTERM_BP_DIRECT	positive regulation of DNA-templated transcription	6	86	782	29712	6,82	0,0737	1.00e+0	2,65
9	1,07	GOTERM_MF_DIRECT	sequence-specific double-stranded DNA binding	5	85	551	28924	5,68	0,0767	1.00e+0	3,09
9	1,07	GOTERM_BP_DIRECT	regulation of transcription by RNA polymerase II	9	86	1569	29712	10,23	0,0798	1.00e+0	1,98
9	1,07	GOTERM_MF_DIRECT	RNA polymerase II cis-regulatory region sequence-specific DNA binding	7	85	1043	28924	7,95	0,0828	1.00e+0	2,28
9	1,07	GOTERM_MF_DIRECT	DNA-binding transcription factor activity	5	85	585	28924	5,68	0,0907	1.00e+0	2,91
9	1,07	UP_KW_BIOLOGICAL_PROCESS	Transcription regulation	11	40	2110	11473	12,50	0,166	1.00e+0	1,50
9	1,07	GOTERM_MF_DIRECT	sequence-specific DNA binding	4	85	486	28924	4,55	0,168	1.00e+0	2,80
9	1,07	UP_KW_BIOLOGICAL_PROCESS	Transcription	11	40	2166	11473	12,50	0,188	1.00e+0	1,46
9	1,07	GOTERM_CC_DIRECT	transcription regulator complex	3	87	298	29722	3,41	0,213	0,926	3,44
9	1,07	GOTERM_MF_DIRECT	DNA-binding transcription repressor activity, RNA polymerase II-specific	3	85	313	28924	3,41	0,231	1.00e+0	3,26
9	1,07	UP_KW_MOLECULAR_FUNCTION	Repressor	5	56	582	12454	5,68	0,255	1.00e+0	1,91
9	1,07	GOTERM_MF_DIRECT	DNA-binding transcription factor activity, RNA polymerase II-specific	5	85	1043	28924	5,68	0,359	1.00e+0	1,63
9	1,07	UP_KW_MOLECULAR_FUNCTION	Activator	5	56	687	12454	5,68	0,361	1.00e+0	1,62
9	1,07	UP_KW_LIGAND	Zinc	13	32	2455	6792	14,77	0,449	1.00e+0	1,12
9	1,07	UP_KW_MOLECULAR_FUNCTION	DNA-binding	9	56	1734	12454	10,23	0,506	1.00e+0	1,15
9	1,07	UP_KW_DOMAIN	Zinc-finger	7	62	1479	14896	7,95	0,573	1.00e+0	1,14
10	0,87	UP_SEQ_FEATURE	TOPO_DOM:Extracellular	17	84	2481	22253	19,32	0,0199	1.00e+0	1,82
10	0,87	UP_SEQ_FEATURE	TOPO_DOM:Cytoplasmic	21	84	3356	22253	23,86	0,0204	1.00e+0	1,66
10	0,87	UP_SEQ_FEATURE	CARBOHYD:N-linked (GlcNAc...) asparagine	22	84	3733	22253	25,00	0,0311	1.00e+0	1,56
10	0,87	GOTERM_CC_DIRECT	plasma membrane	26	87	6054	29722	29,55	0,0345	0,307	1,47
10	0,87	UP_KW_CELLULAR_COMPONENT	Secreted	13	75	1871	18649	14,77	0,0639	0,384	1,73
10	0,87	GOTERM_CC_DIRECT	extracellular region	10	87	1780	29722	11,36	0,0718	0,492	1,92
10	0,87	UP_KW_PTM	Disulfide bond	22	62	3465	13214	25,00	0,0967	0,773	1,35
10	0,87	UP_KW_DOMAIN	Signal	24	62	4740	14896	27,27	0,196	1.00e+0	1,22
10	0,87	UP_KW_PTM	Glycoprotein	24	62	4236	13214	27,27	0,207	0,822	1,21
10	0,87	UP_KW_DOMAIN	Transmembrane helix	26	62	5621	14896	29,55	0,344	1.00e+0	1,11
10	0,87	UP_KW_DOMAIN	Transmembrane	26	62	6123	14896	29,55	0,556	1.00e+0	1,02
10	0,87	UP_SEQ_FEATURE	TRANSMEM:Helical	25	84	6668	22253	28,41	0,623	1.00e+0	0,99
10	0,87	UP_KW_CELLULAR_COMPONENT	Cell membrane	17	75	4465	18649	19,32	0,722	1.00e+0	0,95
10	0,87	UP_KW_CELLULAR_COMPONENT	Membrane	29	75	9240	18649	32,95	0,984	1.00e+0	0,78
11	0,82	GOTERM_BP_DIRECT	peptidyl-tyrosine phosphorylation	4	86	85	29712	4,55	0,00188	0,188	16,26
11	0,82	GOTERM_MF_DIRECT	histone H2AXY142 kinase activity	3	85	116	28924	3,41	0,0449	1.00e+0	8,80
11	0,82	GOTERM_MF_DIRECT	histone H3Y41 kinase activity	3	85	116	28924	3,41	0,0449	1.00e+0	8,80
11	0,82	INTERPRO	Kinase-like_dom_sf	6	87	560	22271	6,82	0,0657	1.00e+0	2,74
11	0,82	GOTERM_MF_DIRECT	ATP binding	9	85	1543	28924	10,23	0,0791	1.00e+0	1,98
11	0,82	UP_KW_MOLECULAR_FUNCTION	Tyrosine-protein kinase	3	56	114	12454	3,41	0,0902	0,947	5,85
11	0,82	UP_SEQ_FEATURE	DOMAIN:Protein kinase	5	84	522	22253	5,68	0,131	1.00e+0	2,54
11	0,82	INTERPRO	Prot_kinase_dom	5	87	517	22271	5,68	0,14	1.00e+0	2,48
11	0,82	GOTERM_MF_DIRECT	protein kinase activity	3	85	279	28924	3,41	0,194	1.00e+0	3,66
11	0,82	UP_KW_MOLECULAR_FUNCTION	Kinase	6	56	706	12454	6,82	0,2	1.00e+0	1,89
11	0,82	UP_SEQ_FEATURE	ACT_SITE:Proton acceptor	6	84	867	22253	6,82	0,222	1.00e+0	1,83
11	0,82	INTERPRO	Protein_kinase_ATP_BS	3	87	394	22271	3,41	0,451	1.00e+0	1,95
11	0,82	UP_KW_LIGAND	ATP-binding	8	32	1428	6792	9,09	0,486	1.00e+0	1,19
11	0,82	UP_KW_MOLECULAR_FUNCTION	Transferase	10	56	1985	12454	11,36	0,522	1.00e+0	1,12
11	0,82	SMART	S_TKc	3	51	382	10943	3,41	0,525	1.00e+0	1,69
11	0,82	UP_KW_LIGAND	Nucleotide-binding	8	32	1865	6792	9,09	0,788	1.00e+0	0,91
11	0,82	INTERPRO	P-loop_NTPase	3	87	930	22271	3,41	0,879	1.00e+0	0,83
12	0,69	GOTERM_MF_DIRECT	DNA-binding transcription activator activity, RNA polymerase II-specific	5	85	521	28924	5,68	0,0653	1.00e+0	3,27
12	0,69	GOTERM_MF_DIRECT	RNA polymerase II cis-regulatory region sequence-specific DNA binding	7	85	1043	28924	7,95	0,0828	1.00e+0	2,28
12	0,69	INTERPRO	Homeobox_CS	3	87	183	22271	3,41	0,157	1.00e+0	4,20
12	0,69	GOTERM_MF_DIRECT	sequence-specific DNA binding	4	85	486	28924	4,55	0,168	1.00e+0	2,80
12	0,69	UP_SEQ_FEATURE	DNA_BIND:Homeobox	3	84	255	22253	3,41	0,246	1.00e+0	3,12
12	0,69	UP_KW_DOMAIN	Homeobox	3	62	239	14896	3,41	0,256	1.00e+0	3,02
12	0,69	INTERPRO	HD	3	87	267	22271	3,41	0,276	1.00e+0	2,88
12	0,69	SMART	HOX	3	51	262	10943	3,41	0,337	1.00e+0	2,46
12	0,69	GOTERM_MF_DIRECT	DNA-binding transcription factor activity, RNA polymerase II-specific	5	85	1043	28924	5,68	0,359	1.00e+0	1,63
12	0,69	INTERPRO	Homeodomain-like_sf	3	87	337	22271	3,41	0,375	1.00e+0	2,28
13	0,50	UP_SEQ_FEATURE	TRANSMEM:Helical; Name=6	6	84	714	22253	6,82	0,128	1.00e+0	2,23
13	0,50	UP_SEQ_FEATURE	TRANSMEM:Helical; Name=5	6	84	720	22253	6,82	0,131	1.00e+0	2,21
13	0,50	UP_SEQ_FEATURE	TRANSMEM:Helical; Name=3	6	84	740	22253	6,82	0,143	1.00e+0	2,15
13	0,50	UP_SEQ_FEATURE	TRANSMEM:Helical; Name=4	6	84	745	22253	6,82	0,145	1.00e+0	2,13
13	0,50	UP_SEQ_FEATURE	TRANSMEM:Helical; Name=1	6	84	756	22253	6,82	0,152	1.00e+0	2,10
13	0,50	UP_SEQ_FEATURE	TRANSMEM:Helical; Name=2	6	84	761	22253	6,82	0,155	1.00e+0	2,09
13	0,50	UP_SEQ_FEATURE	TRANSMEM:Helical; Name=7	5	84	643	22253	5,68	0,219	1.00e+0	2,06
13	0,50	UP_KW_MOLECULAR_FUNCTION	G-protein coupled receptor	4	56	903	12454	4,55	0,772	1.00e+0	0,99
13	0,50	GOTERM_BP_DIRECT	G protein-coupled receptor signaling pathway	4	86	1615	29712	4,55	0,847	1.00e+0	0,86
13	0,50	GOTERM_MF_DIRECT	G protein-coupled receptor activity	4	85	1613	28924	4,55	0,854	1.00e+0	0,84
13	0,50	UP_KW_MOLECULAR_FUNCTION	Receptor	10	56	2841	12454	11,36	0,908	1.00e+0	0,78
13	0,50	UP_KW_MOLECULAR_FUNCTION	Transducer	5	56	2040	12454	5,68	0,986	1.00e+0	0,55
14	0,32	GOTERM_MF_DIRECT	metal ion binding	10	85	2748	28924	11,36	0,404	1.00e+0	1,24
14	0,32	UP_KW_LIGAND	Zinc	13	32	2455	6792	14,77	0,449	1.00e+0	1,12
14	0,32	UP_KW_LIGAND	Metal-binding	19	32	3994	6792	21,59	0,609	1.00e+0	1,01
15	0,00	GOTERM_BP_DIRECT	biological_process	9	86	10254	29712	10,23	1.00e+0	1.00e+0	0,30
15	0,00	GOTERM_MF_DIRECT	molecular_function	11	85	11505	28924	12,50	1.00e+0	1.00e+0	0,33
15	0,00	GOTERM_CC_DIRECT	cellular_component	6	87	9809	29722	6,82	1.00e+0	1.00e+0	0,21

## Sheet: 90i_UP
90i UP
Cluster	Cluster Enrichment Score	Category	Term	Count	List Total	Pop Hits	Pop Total	%	P-value	Benjamini	Fold Enrichment
1	17,11	UP_KW_MOLECULAR_FUNCTION	Chaperone	25	101	220	12454	15,82	5,63E-21	3,04E-19	14,01
1	17,11	GOTERM_BP_DIRECT	protein folding	17	155	129	29712	10,76	7,64E-18	1,15E-14	25,26
1	17,11	GOTERM_MF_DIRECT	protein-folding chaperone binding	15	152	133	28924	9,49	1,09E-14	2,08E-12	21,46
2	6,38	GOTERM_CC_DIRECT	collagen-containing extracellular matrix	16	155	331	29722	10,13	2,23E-10	3,21E-08	9,27
2	6,38	GOTERM_MF_DIRECT	extracellular matrix structural constituent	10	152	91	28924	6,33	1,23E-09	6,71E-08	20,91
2	6,38	UP_KW_CELLULAR_COMPONENT	Extracellular matrix	15	138	265	18649	9,49	9,69E-09	0,000000271	7,65
2	6,38	GOTERM_CC_DIRECT	extracellular matrix	12	155	257	29722	7,59	0,00000011	0,00000632	8,95
2	6,38	GOTERM_CC_DIRECT	extracellular space	28	155	1809	29722	17,72	6,28E-07	0,0000258	2,97
2	6,38	GOTERM_CC_DIRECT	extracellular region	27	155	1780	29722	17,09	0,00000156	0,0000449	2,91
2	6,38	GOTERM_CC_DIRECT	basement membrane	7	155	122	29722	4,43	0,0000432	0,00083	11,00
2	6,38	KEGG_PATHWAY	ECM-receptor interaction	7	90	89	9565	4,43	0,000171	0,00403	8,36
2	6,38	UP_KW_CELLULAR_COMPONENT	Secreted	29	138	1871	18649	18,35	0,000196	0,00275	2,09
3	5,29	GOTERM_MF_DIRECT	unfolded protein binding	18	152	92	28924	11,39	6,23E-22	2,37E-19	37,23
3	5,29	GOTERM_BP_DIRECT	protein folding	17	155	129	29712	10,76	7,64E-18	1,15E-14	25,26
3	5,29	UP_KW_BIOLOGICAL_PROCESS	Stress response	15	80	81	11473	9,49	1,99E-16	1,15E-14	26,56
3	5,29	GOTERM_BP_DIRECT	protein refolding	9	155	21	29712	5,70	8,33E-14	5E-11	82,15
3	5,29	GOTERM_BP_DIRECT	chaperone cofactor-dependent protein refolding	10	155	34	29712	6,33	1E-13	5E-11	56,38
3	5,29	GOTERM_MF_DIRECT	ATP-dependent protein folding chaperone	9	152	30	28924	5,70	2,43E-12	3,09E-10	57,09
3	5,29	GOTERM_MF_DIRECT	protein folding chaperone	10	152	57	28924	6,33	1,65E-11	1,25E-09	33,38
3	5,29	GOTERM_MF_DIRECT	ubiquitin protein ligase binding	17	152	329	28924	10,76	2,09E-11	1,33E-09	9,83
3	5,29	GOTERM_MF_DIRECT	heat shock protein binding	8	152	74	28924	5,06	1,23E-07	0,0000047	20,57
3	5,29	INTERPRO	HSP70_peptide-bd_sf	5	153	12	22271	3,16	9,89E-07	0,000119	60,65
3	5,29	INTERPRO	HSP70_C_sf	5	153	13	22271	3,16	0,00000142	0,000119	55,99
3	5,29	INTERPRO	Hsp_70_fam	5	153	13	22271	3,16	0,00000142	0,000119	55,99
3	5,29	INTERPRO	Heat_shock_70_CS	5	153	13	22271	3,16	0,00000142	0,000119	55,99
3	5,29	GOTERM_MF_DIRECT	C3HC4-type RING finger domain binding	4	152	6	28924	2,53	0,00000276	0,0000876	126,86
3	5,29	UP_SEQ_FEATURE	REGION:Substrate-binding domain (SBD)	4	152	5	22253	2,53	0,00000303	0,000752	117,12
3	5,29	KEGG_PATHWAY	Protein processing in endoplasmic reticulum	11	90	175	9565	6,96	0,00000474	0,000422	6,68
3	5,29	UP_SEQ_FEATURE	REGION:Nucleotide-binding domain (NBD)	4	152	6	22253	2,53	0,00000603	0,00112	97,60
3	5,29	GOTERM_CC_DIRECT	zona pellucida receptor complex	4	155	13	29722	2,53	0,0000376	0,000773	59,00
3	5,29	GOTERM_BP_DIRECT	response to heat	5	155	44	29712	3,16	0,0000802	0,00429	21,78
3	5,29	GOTERM_MF_DIRECT	ATP binding	21	152	1543	28924	13,29	0,000161	0,00341	2,59
3	5,29	GOTERM_CC_DIRECT	inclusion body	4	155	23	29722	2,53	0,000224	0,00322	33,35
3	5,29	KEGG_PATHWAY	Estrogen signaling pathway	8	90	134	9565	5,06	0,00024	0,00501	6,34
3	5,29	GOTERM_MF_DIRECT	ATP-dependent protein disaggregase activity	3	152	5	28924	1,90	0,000268	0,0051	114,17
3	5,29	KEGG_PATHWAY	MAPK signaling pathway	11	90	299	9565	6,96	0,000438	0,00824	3,91
3	5,29	GOTERM_CC_DIRECT	cell body	6	155	124	29722	3,80	0,00048	0,00628	9,28
3	5,29	INTERPRO	ATPase_NBD	5	153	63	22271	3,16	0,000909	0,0334	11,55
3	5,29	KEGG_PATHWAY	Antigen processing and presentation	6	90	87	9565	3,80	0,00126	0,0188	7,33
3	5,29	GOTERM_MF_DIRECT	ATP hydrolysis activity	9	152	423	28924	5,70	0,00177	0,0293	4,05
3	5,29	GOTERM_BP_DIRECT	binding of sperm to zona pellucida	4	155	50	29712	2,53	0,00224	0,0685	15,34
3	5,29	KEGG_PATHWAY	Measles	7	90	145	9565	4,43	0,00226	0,0287	5,13
3	5,29	KEGG_PATHWAY	Legionellosis	5	90	60	9565	3,16	0,0023	0,0287	8,86
3	5,29	KEGG_PATHWAY	Longevity regulating pathway - multiple species	5	90	61	9565	3,16	0,00244	0,0287	8,71
3	5,29	GOTERM_MF_DIRECT	G protein-coupled receptor binding	4	152	79	28924	2,53	0,00826	0,11	9,63
3	5,29	KEGG_PATHWAY	Lipid and atherosclerosis	7	90	217	9565	4,43	0,0155	0,139	3,43
3	5,29	KEGG_PATHWAY	Toxoplasmosis	5	90	109	9565	3,16	0,0186	0,159	4,88
3	5,29	GOTERM_CC_DIRECT	intracellular anatomical structure	4	155	110	29722	2,53	0,0197	0,142	6,97
3	5,29	GOTERM_MF_DIRECT	histone deacetylase binding	4	152	144	28924	2,53	0,0397	0,352	5,29
3	5,29	UP_KW_LIGAND	ATP-binding	15	45	1428	6792	9,49	0,0622	1.00e+0	1,59
3	5,29	GOTERM_CC_DIRECT	ribonucleoprotein complex	5	155	323	29722	3,16	0,0878	0,429	2,97
3	5,29	KEGG_PATHWAY	Prion disease	6	90	273	9565	3,80	0,11	0,705	2,34
3	5,29	UP_KW_LIGAND	Nucleotide-binding	15	45	1865	6792	9,49	0,309	1.00e+0	1,21
3	5,29	KEGG_PATHWAY	Spliceosome	4	90	265	9565	2,53	0,45	1.00e+0	1,60
3	5,29	KEGG_PATHWAY	Endocytosis	4	90	270	9565	2,53	0,462	1.00e+0	1,57
4	4,57	GOTERM_CC_DIRECT	collagen-containing extracellular matrix	16	155	331	29722	10,13	2,23E-10	3,21E-08	9,27
4	4,57	GOTERM_MF_DIRECT	extracellular matrix structural constituent	10	152	91	28924	6,33	1,23E-09	6,71E-08	20,91
4	4,57	GOTERM_MF_DIRECT	platelet-derived growth factor binding	6	152	12	28924	3,80	2,79E-09	0,000000133	95,14
4	4,57	GOTERM_MF_DIRECT	extracellular matrix structural constituent conferring tensile strength	8	152	46	28924	5,06	4,15E-09	0,000000176	33,09
4	4,57	UP_KW_CELLULAR_COMPONENT	Extracellular matrix	15	138	265	18649	9,49	9,69E-09	0,000000271	7,65
4	4,57	GOTERM_BP_DIRECT	collagen fibril organization	8	155	61	29712	5,06	3,02E-08	0,00000906	25,14
4	4,57	UP_SEQ_FEATURE	REGION:Triple-helical region	6	152	18	22253	3,80	1,07E-07	0,0000799	48,80
4	4,57	INTERPRO	Collagen_superfamily	7	153	35	22271	4,43	1,26E-07	0,0000742	29,11
4	4,57	KEGG_PATHWAY	Cytoskeleton in muscle cells	14	90	232	9565	8,86	1,98E-07	0,0000371	6,41
4	4,57	GOTERM_CC_DIRECT	collagen trimer	8	155	82	29722	5,06	0,00000024	0,0000115	18,71
4	4,57	GOTERM_BP_DIRECT	extracellular matrix organization	10	155	182	29712	6,33	4,92E-07	0,0000921	10,53
4	4,57	UP_SEQ_FEATURE	DOMAIN:Fibrillar collagen NC1	5	152	11	22253	3,16	6,48E-07	0,000241	66,55
4	4,57	INTERPRO	Fib_collagen_C	5	153	11	22271	3,16	6,63E-07	0,000119	66,16
4	4,57	INTERPRO	Collagen	8	153	76	22271	5,06	8,85E-07	0,000119	15,32
4	4,57	UP_KW_DOMAIN	Collagen	8	105	83	14896	5,06	0,00000177	0,0000186	13,67
4	4,57	SMART	COLFI	5	105	11	10943	3,16	0,00000241	0,000299	47,37
4	4,57	KEGG_PATHWAY	Protein digestion and absorption	9	90	108	9565	5,70	0,00000674	0,000422	8,86
4	4,57	UP_SEQ_FEATURE	PROPEP:C-terminal propeptide	4	152	7	22253	2,53	0,0000105	0,00156	83,66
4	4,57	KEGG_PATHWAY	Focal adhesion	11	90	202	9565	6,96	0,0000168	0,000791	5,79
4	4,57	GOTERM_BP_DIRECT	response to mechanical stimulus	6	155	66	29712	3,80	0,0000243	0,00223	17,43
4	4,57	GOTERM_BP_DIRECT	skin development	6	155	70	29712	3,80	0,0000323	0,00269	16,43
4	4,57	KEGG_PATHWAY	AGE-RAGE signaling pathway in diabetic complications	8	90	101	9565	5,06	0,0000403	0,00151	8,42
4	4,57	GOTERM_BP_DIRECT	skeletal system development	7	155	128	29712	4,43	0,0000567	0,00386	10,48
4	4,57	GOTERM_BP_DIRECT	blood vessel development	6	155	81	29712	3,80	0,0000654	0,00408	14,20
4	4,57	GOTERM_BP_DIRECT	cellular response to amino acid stimulus	7	155	146	29712	4,43	0,000117	0,00568	9,19
4	4,57	KEGG_PATHWAY	PI3K-Akt signaling pathway	13	90	367	9565	8,23	0,00014	0,00376	3,76
4	4,57	UP_SEQ_FEATURE	MOTIF:Cell attachment site	6	152	75	22253	3,80	0,000159	0,0168	11,71
4	4,57	KEGG_PATHWAY	ECM-receptor interaction	7	90	89	9565	4,43	0,000171	0,00403	8,36
4	4,57	UP_SEQ_FEATURE	CARBOHYD:O-linked (Gal...) hydroxylysine; alternate	3	152	5	22253	1,90	0,000451	0,028	87,84
4	4,57	UP_SEQ_FEATURE	PROPEP:N-terminal propeptide	3	152	6	22253	1,90	0,000674	0,0358	73,20
4	4,57	KEGG_PATHWAY	Relaxin signaling pathway	7	90	130	9565	4,43	0,0013	0,0188	5,72
4	4,57	UP_SEQ_FEATURE	DOMAIN:VWFC	4	152	32	22253	2,53	0,00131	0,0611	18,30
4	4,57	UP_KW_PTM	Hydroxylation	8	126	182	13214	5,06	0,00171	0,041	4,61
4	4,57	KEGG_PATHWAY	Amoebiasis	6	90	108	9565	3,80	0,00327	0,0362	5,90
4	4,57	KEGG_PATHWAY	Human papillomavirus infection	10	90	359	9565	6,33	0,00603	0,063	2,96
4	4,57	GOTERM_MF_DIRECT	protease binding	5	152	162	28924	3,16	0,0104	0,124	5,87
4	4,57	KEGG_PATHWAY	Proteoglycans in cancer	7	90	204	9565	4,43	0,0117	0,11	3,65
4	4,57	INTERPRO	VWF_dom	3	153	43	22271	1,90	0,0348	0,553	10,16
4	4,57	GOTERM_MF_DIRECT	SMAD binding	3	152	57	28924	1,90	0,0358	0,326	10,02
4	4,57	SMART	VWC	3	105	37	10943	1,90	0,048	1.00e+0	8,45
4	4,57	KEGG_PATHWAY	Platelet activation	4	90	126	9565	2,53	0,113	0,705	3,37
4	4,57	UP_KW_LIGAND	Calcium	9	45	915	6792	5,70	0,234	1.00e+0	1,48
4	4,57	KEGG_PATHWAY	Diabetic cardiomyopathy	4	90	217	9565	2,53	0,329	1.00e+0	1,96
5	4,42	GOTERM_BP_DIRECT	positive regulation of smooth muscle cell proliferation	7	155	85	29712	4,43	0,00000549	0,000914	15,79
5	4,42	GOTERM_BP_DIRECT	positive regulation of vascular associated smooth muscle cell proliferation	5	155	46	29712	3,16	0,0000956	0,00494	20,84
5	4,42	GOTERM_BP_DIRECT	response to hydrogen peroxide	5	155	47	29712	3,16	0,000104	0,0052	20,39
6	3,80	GOTERM_BP_DIRECT	negative regulation of inclusion body assembly	4	155	9	29712	2,53	0,0000112	0,0014	85,20
6	3,80	GOTERM_MF_DIRECT	ATPase activator activity	5	152	27	28924	3,16	0,0000114	0,00029	35,24
6	3,80	GOTERM_MF_DIRECT	Hsp70 protein binding	6	152	63	28924	3,80	0,00002	0,000476	18,12
6	3,80	INTERPRO	DnaJ_C	4	153	9	22271	2,53	0,0000254	0,00152	64,69
6	3,80	INTERPRO	HSP40/DnaJ_pept-bd	4	153	9	22271	2,53	0,0000254	0,00152	64,69
6	3,80	INTERPRO	DnaJ_domain_CS	5	153	26	22271	3,16	0,0000277	0,00152	27,99
6	3,80	INTERPRO	DnaJ_domain	5	153	50	22271	3,16	0,000376	0,017	14,56
6	3,80	UP_SEQ_FEATURE	DOMAIN:J	5	152	51	22253	3,16	0,000397	0,0269	14,35
6	3,80	INTERPRO	J_dom_sf	5	153	52	22271	3,16	0,000438	0,0184	14,00
6	3,80	SMART	DnaJ	5	105	48	10943	3,16	0,00109	0,0449	10,86
6	3,80	UP_KW_PTM	Prenylation	3	126	165	13214	1,90	0,464	0,796	1,91
7	2,97	INTERPRO	HSP20-like_chaperone	5	153	27	22271	3,16	0,0000324	0,00159	26,96
7	2,97	INTERPRO	CS_dom	3	153	17	22271	1,90	0,00588	0,157	25,69
7	2,97	UP_SEQ_FEATURE	DOMAIN:CS	3	152	18	22253	1,90	0,00652	0,242	24,40
8	2,72	UP_SEQ_FEATURE	REPEAT:TPR	7	152	86	22253	4,43	0,0000266	0,00329	11,92
8	2,72	INTERPRO	TPR_rpt	8	153	128	22271	5,06	0,0000285	0,00152	9,10
8	2,72	UP_KW_DOMAIN	TPR repeat	8	105	155	14896	5,06	0,000105	0,000737	7,32
8	2,72	UP_SEQ_FEATURE	REPEAT:TPR 3	7	152	126	22253	4,43	0,000223	0,0207	8,13
8	2,72	UP_SEQ_FEATURE	REPEAT:TPR 1	7	152	137	22253	4,43	0,00035	0,0261	7,48
8	2,72	UP_SEQ_FEATURE	REPEAT:TPR 2	7	152	137	22253	4,43	0,00035	0,0261	7,48
8	2,72	INTERPRO	TPR-like_helical_dom_sf	8	153	220	22271	5,06	0,000805	0,0315	5,29
8	2,72	SMART	TPR	7	105	121	10943	4,43	0,00101	0,0449	6,03
8	2,72	UP_SEQ_FEATURE	REPEAT:TPR 9	3	152	29	22253	1,90	0,0165	0,533	15,14
8	2,72	UP_SEQ_FEATURE	REPEAT:TPR 4	4	152	90	22253	2,53	0,0234	0,645	6,51
8	2,72	UP_SEQ_FEATURE	REPEAT:TPR 8	3	152	46	22253	1,90	0,039	0,784	9,55
8	2,72	UP_SEQ_FEATURE	REPEAT:TPR 7	3	152	56	22253	1,90	0,0555	0,941	7,84
8	2,72	UP_SEQ_FEATURE	REPEAT:TPR 6	3	152	66	22253	1,90	0,074	1.00e+0	6,65
8	2,72	UP_SEQ_FEATURE	REPEAT:TPR 5	3	152	70	22253	1,90	0,0819	1.00e+0	6,27
9	2,46	GOTERM_BP_DIRECT	regulation of cell cycle	8	155	247	29712	5,06	0,000318	0,0132	6,21
9	2,46	KEGG_PATHWAY	Measles	7	90	145	9565	4,43	0,00226	0,0287	5,13
9	2,46	GOTERM_BP_DIRECT	G1/S transition of mitotic cell cycle	3	155	76	29712	1,90	0,0593	0,576	7,57
10	2,43	GOTERM_BP_DIRECT	heart development	10	155	321	29712	6,33	0,0000482	0,00361	5,97
10	2,43	GOTERM_BP_DIRECT	gene expression	9	155	417	29712	5,70	0,00155	0,0519	4,14
10	2,43	GOTERM_BP_DIRECT	cartilage development	4	155	96	29712	2,53	0,0137	0,282	7,99
10	2,43	GOTERM_BP_DIRECT	canonical Wnt signaling pathway	4	155	111	29712	2,53	0,0202	0,332	6,91
10	2,43	GOTERM_BP_DIRECT	protein phosphorylation	6	155	342	29712	3,80	0,0332	0,448	3,36
11	2,41	INTERPRO	Chaperone_TCP-1	3	153	11	22271	1,90	0,00244	0,0845	39,70
11	2,41	INTERPRO	GROEL-like_equatorial_sf	3	153	14	22271	1,90	0,00399	0,128	31,19
11	2,41	INTERPRO	Cpn60/GroEL/TCP-1	3	153	15	22271	1,90	0,00458	0,128	29,11
11	2,41	INTERPRO	GroEL-like_apical_dom_sf	3	153	15	22271	1,90	0,00458	0,128	29,11
11	2,41	INTERPRO	TCP-1-like_intermed_sf	3	153	15	22271	1,90	0,00458	0,128	29,11
12	2,35	KEGG_PATHWAY	Fluid shear stress and atherosclerosis	9	90	148	9565	5,70	0,0000666	0,00209	6,46
12	2,35	GOTERM_BP_DIRECT	response to hypoxia	6	155	217	29712	3,80	0,00557	0,139	5,30
12	2,35	UP_KW_PTM	Cleavage on pair of basic residues	5	126	265	13214	3,16	0,242	0,484	1,98
13	2,14	UP_KW_CELLULAR_COMPONENT	Secreted	29	138	1871	18649	18,35	0,000196	0,00275	2,09
13	2,14	UP_KW_DOMAIN	Signal	48	105	4740	14896	30,38	0,00285	0,015	1,44
13	2,14	UP_SEQ_FEATURE	CARBOHYD:N-linked (GlcNAc...) asparagine	40	152	3733	22253	25,32	0,00309	0,135	1,57
13	2,14	UP_KW_PTM	Disulfide bond	42	126	3465	13214	26,58	0,0597	0,302	1,27
13	2,14	UP_KW_PTM	Glycoprotein	46	126	4236	13214	29,11	0,196	0,428	1,14
14	1,67	GOTERM_BP_DIRECT	regulation of cell cycle	8	155	247	29712	5,06	0,000318	0,0132	6,21
14	1,67	KEGG_PATHWAY	Hedgehog signaling pathway	3	90	58	9565	1,90	0,101	0,68	5,50
14	1,67	UP_KW_BIOLOGICAL_PROCESS	Cell cycle	7	80	657	11473	4,43	0,298	1.00e+0	1,53
15	1,33	GOTERM_MF_DIRECT	phosphoprotein phosphatase activity	4	152	64	28924	2,53	0,0046	0,065	11,89
15	1,33	GOTERM_MF_DIRECT	RNA polymerase II CTD heptapeptide repeat S7 phosphatase activity	3	152	76	28924	1,90	0,0601	0,407	7,51
15	1,33	GOTERM_MF_DIRECT	calmodulin-dependent protein phosphatase activity	3	152	76	28924	1,90	0,0601	0,407	7,51
15	1,33	GOTERM_MF_DIRECT	MAP kinase serine/threonine phosphatase activity	3	152	76	28924	1,90	0,0601	0,407	7,51
15	1,33	GOTERM_MF_DIRECT	myosin phosphatase activity	3	152	76	28924	1,90	0,0601	0,407	7,51
15	1,33	GOTERM_MF_DIRECT	histone H2AXS140 phosphatase activity	3	152	76	28924	1,90	0,0601	0,407	7,51
15	1,33	GOTERM_MF_DIRECT	RNA polymerase II CTD heptapeptide repeat Y1 phosphatase activity	3	152	76	28924	1,90	0,0601	0,407	7,51
15	1,33	GOTERM_MF_DIRECT	RNA polymerase II CTD heptapeptide repeat T4 phosphatase activity	3	152	76	28924	1,90	0,0601	0,407	7,51
15	1,33	GOTERM_MF_DIRECT	RNA polymerase II CTD heptapeptide repeat S2 phosphatase activity	3	152	76	28924	1,90	0,0601	0,407	7,51
15	1,33	GOTERM_MF_DIRECT	RNA polymerase II CTD heptapeptide repeat S5 phosphatase activity	3	152	76	28924	1,90	0,0601	0,407	7,51
16	1,26	UP_SEQ_FEATURE	PROPEP:Removed in mature form	8	152	284	22253	5,06	0,00332	0,137	4,12
16	1,26	GOTERM_CC_DIRECT	side of membrane	4	155	128	29722	2,53	0,0291	0,182	5,99
16	1,26	UP_KW_PTM	GPI-anchor	4	126	158	13214	2,53	0,188	0,428	2,66
16	1,26	UP_KW_PTM	Lipoprotein	10	126	925	13214	6,33	0,515	0,824	1,13
17	1,22	GOTERM_MF_DIRECT	actin binding	8	152	364	28924	5,06	0,0031	0,0473	4,18
17	1,22	UP_KW_MOLECULAR_FUNCTION	Actin-binding	8	101	271	12454	5,06	0,00613	0,165	3,64
17	1,22	GOTERM_MF_DIRECT	actin filament binding	5	152	226	28924	3,16	0,031	0,302	4,21
17	1,22	UP_SEQ_FEATURE	REGION:Actin-binding	3	152	58	22253	1,90	0,0591	0,941	7,57
17	1,22	GOTERM_CC_DIRECT	actin cytoskeleton	4	155	274	29722	2,53	0,17	0,691	2,80
17	1,22	GOTERM_CC_DIRECT	cell cortex	3	155	202	29722	1,90	0,281	0,964	2,85
17	1,22	GOTERM_MF_DIRECT	calmodulin binding	3	152	208	28924	1,90	0,299	1.00e+0	2,74
17	1,22	UP_KW_MOLECULAR_FUNCTION	Calmodulin-binding	3	101	153	12454	1,90	0,348	1.00e+0	2,42
18	1,14	KEGG_PATHWAY	Endocrine resistance	5	90	93	9565	3,16	0,0109	0,108	5,71
18	1,14	KEGG_PATHWAY	Th1 and Th2 cell differentiation	4	90	88	9565	2,53	0,0485	0,397	4,83
18	1,14	GOTERM_BP_DIRECT	neuron differentiation	4	155	253	29712	2,53	0,144	0,933	3,03
18	1,14	KEGG_PATHWAY	Breast cancer	4	90	147	9565	2,53	0,157	0,894	2,89
18	1,14	KEGG_PATHWAY	Chemical carcinogenesis - receptor activation	5	90	228	9565	3,16	0,163	0,899	2,33
19	1,13	GOTERM_MF_DIRECT	phosphoprotein phosphatase activity	4	152	64	28924	2,53	0,0046	0,065	11,89
19	1,13	INTERPRO	Tyr_Pase_cat	3	153	63	22271	1,90	0,069	0,828	6,93
19	1,13	GOTERM_MF_DIRECT	non-membrane spanning protein tyrosine phosphatase activity	3	152	89	28924	1,90	0,079	0,443	6,41
19	1,13	GOTERM_MF_DIRECT	histone H2AXY142 phosphatase activity	3	152	89	28924	1,90	0,079	0,443	6,41
19	1,13	GOTERM_MF_DIRECT	protein tyrosine phosphatase activity, metal-dependent	3	152	89	28924	1,90	0,079	0,443	6,41
19	1,13	UP_SEQ_FEATURE	DOMAIN:Tyrosine specific protein phosphatases	3	152	69	22253	1,90	0,0799	1.00e+0	6,37
19	1,13	INTERPRO	Tyr_Pase_AS	3	153	74	22271	1,90	0,091	0,973	5,90
19	1,13	UP_SEQ_FEATURE	DOMAIN:Tyrosine-protein phosphatase	3	152	78	22253	1,90	0,0984	1.00e+0	5,63
19	1,13	UP_SEQ_FEATURE	ACT_SITE:Phosphocysteine intermediate	3	152	86	22253	1,90	0,116	1.00e+0	5,11
19	1,13	INTERPRO	Tyr_Pase_dom	3	153	87	22271	1,90	0,119	1.00e+0	5,02
19	1,13	SMART	PTPc_motif	3	105	63	10943	1,90	0,12	1.00e+0	4,96
19	1,13	INTERPRO	Prot-tyrosine_phosphatase-like	3	153	101	22271	1,90	0,151	1.00e+0	4,32
20	1,05	GOTERM_MF_DIRECT	phosphoprotein phosphatase activity	4	152	64	28924	2,53	0,0046	0,065	11,89
20	1,05	GOTERM_BP_DIRECT	signal transduction	9	155	925	29712	5,70	0,109	0,824	1,87
20	1,05	UP_KW_MOLECULAR_FUNCTION	Protein phosphatase	3	101	132	12454	1,90	0,286	1.00e+0	2,80
20	1,05	GOTERM_BP_DIRECT	chromatin remodeling	5	155	671	29712	3,16	0,46	1.00e+0	1,43
21	0,98	UP_SEQ_FEATURE	DOMAIN:LRRNT	5	152	97	22253	3,16	0,00433	0,17	7,55
21	0,98	INTERPRO	Leu-rich_rpt_typical-subtyp	5	153	176	22271	3,16	0,0327	0,55	4,14
21	0,98	INTERPRO	LRRNT	3	153	53	22271	1,90	0,0508	0,747	8,24
21	0,98	INTERPRO	LRR_dom_sf	7	153	411	22271	4,43	0,0631	0,811	2,48
21	0,98	UP_SEQ_FEATURE	REPEAT:LRR 4	5	152	242	22253	3,16	0,083	1.00e+0	3,02
21	0,98	SMART	LRR_TYP	5	105	176	10943	3,16	0,0866	1.00e+0	2,96
21	0,98	SMART	LRRNT	3	105	53	10943	1,90	0,0902	1.00e+0	5,90
21	0,98	UP_SEQ_FEATURE	REPEAT:LRR 3	5	152	257	22253	3,16	0,0981	1.00e+0	2,85
21	0,98	SMART	LRR_BAC	3	105	57	10943	1,90	0,102	1.00e+0	5,49
21	0,98	INTERPRO	Leu-rich_rpt	5	153	262	22271	3,16	0,105	1.00e+0	2,78
21	0,98	UP_SEQ_FEATURE	REPEAT:LRR 2	5	152	268	22253	3,16	0,11	1.00e+0	2,73
21	0,98	UP_SEQ_FEATURE	REPEAT:LRR 1	5	152	269	22253	3,16	0,111	1.00e+0	2,72
21	0,98	UP_SEQ_FEATURE	REPEAT:LRR 11	3	152	85	22253	1,90	0,114	1.00e+0	5,17
21	0,98	UP_SEQ_FEATURE	REPEAT:LRR 6	4	152	199	22253	2,53	0,153	1.00e+0	2,94
21	0,98	UP_SEQ_FEATURE	REPEAT:LRR 10	3	152	108	22253	1,90	0,167	1.00e+0	4,07
21	0,98	UP_SEQ_FEATURE	DOMAIN:LRRCT	3	152	119	22253	1,90	0,193	1.00e+0	3,69
21	0,98	UP_SEQ_FEATURE	REPEAT:LRR 5	4	152	226	22253	2,53	0,199	1.00e+0	2,59
21	0,98	UP_SEQ_FEATURE	REPEAT:LRR 9	3	152	134	22253	1,90	0,23	1.00e+0	3,28
21	0,98	UP_SEQ_FEATURE	REPEAT:LRR 8	3	152	148	22253	1,90	0,266	1.00e+0	2,97
21	0,98	UP_KW_DOMAIN	Leucine-rich repeat	5	105	391	14896	3,16	0,291	1.00e+0	1,81
21	0,98	UP_SEQ_FEATURE	REPEAT:LRR 7	3	152	170	22253	1,90	0,32	1.00e+0	2,58
22	0,97	GOTERM_BP_DIRECT	regulation of cell population proliferation	7	155	188	29712	4,43	0,000458	0,0186	7,14
22	0,97	GOTERM_BP_DIRECT	positive regulation of transcription by RNA polymerase II	17	155	1284	29712	10,76	0,00107	0,038	2,54
22	0,97	GOTERM_MF_DIRECT	sequence-specific DNA binding	7	152	486	28924	4,43	0,0427	0,361	2,74
22	0,97	GOTERM_BP_DIRECT	positive regulation of DNA-templated transcription	9	155	782	29712	5,70	0,0515	0,518	2,21
22	0,97	GOTERM_MF_DIRECT	DNA-binding transcription activator activity, RNA polymerase II-specific	7	152	521	28924	4,43	0,0562	0,407	2,56
22	0,97	GOTERM_MF_DIRECT	sequence-specific double-stranded DNA binding	7	152	551	28924	4,43	0,0696	0,421	2,42
22	0,97	GOTERM_CC_DIRECT	RNA polymerase II transcription regulator complex	3	155	137	29722	1,90	0,159	0,663	4,20
22	0,97	GOTERM_MF_DIRECT	transcription cis-regulatory region binding	4	152	275	28924	2,53	0,174	0,729	2,77
22	0,97	GOTERM_MF_DIRECT	RNA polymerase II cis-regulatory region sequence-specific DNA binding	9	152	1043	28924	5,70	0,18	0,739	1,64
22	0,97	UP_KW_MOLECULAR_FUNCTION	Activator	9	101	687	12454	5,70	0,186	1.00e+0	1,62
22	0,97	GOTERM_MF_DIRECT	DNA-binding transcription factor activity	6	152	585	28924	3,80	0,192	0,777	1,95
22	0,97	GOTERM_CC_DIRECT	transcription regulator complex	4	155	298	29722	2,53	0,203	0,801	2,57
22	0,97	GOTERM_BP_DIRECT	regulation of transcription by RNA polymerase II	11	155	1569	29712	6,96	0,297	1.00e+0	1,34
22	0,97	GOTERM_MF_DIRECT	DNA-binding transcription factor activity, RNA polymerase II-specific	8	152	1043	28924	5,06	0,303	1.00e+0	1,46
22	0,97	GOTERM_MF_DIRECT	DNA binding	11	152	1593	28924	6,96	0,321	1.00e+0	1,31
22	0,97	UP_KW_BIOLOGICAL_PROCESS	Transcription regulation	17	80	2110	11473	10,76	0,378	1.00e+0	1,16
22	0,97	UP_KW_BIOLOGICAL_PROCESS	Transcription	17	80	2166	11473	10,76	0,422	1.00e+0	1,13
22	0,97	GOTERM_BP_DIRECT	regulation of DNA-templated transcription	6	155	1037	29712	3,80	0,627	1.00e+0	1,11
22	0,97	UP_KW_MOLECULAR_FUNCTION	DNA-binding	10	101	1734	12454	6,33	0,949	1.00e+0	0,71
23	0,96	GOTERM_MF_DIRECT	protein domain specific binding	7	152	334	28924	4,43	0,00835	0,11	3,99
23	0,96	UP_KW_MOLECULAR_FUNCTION	Motor protein	3	101	131	12454	1,90	0,283	1.00e+0	2,82
23	0,96	KEGG_PATHWAY	Motor proteins	3	90	198	9565	1,90	0,553	1.00e+0	1,61
24	0,88	UP_SEQ_FEATURE	DOMAIN:EGF-like 4; calcium-binding	3	152	35	22253	1,90	0,0235	0,645	12,55
24	0,88	INTERPRO	Growth_fac_rcpt_cys_sf	4	153	133	22271	2,53	0,0628	0,811	4,38
24	0,88	UP_SEQ_FEATURE	DOMAIN:EGF-like 3	3	152	68	22253	1,90	0,078	1.00e+0	6,46
24	0,88	INTERPRO	EGF-like_dom	5	153	246	22271	3,16	0,0884	0,963	2,96
24	0,88	SMART	EGF	5	105	183	10943	3,16	0,0966	1.00e+0	2,85
24	0,88	UP_SEQ_FEATURE	DOMAIN:EGF-like 2	3	152	84	22253	1,90	0,111	1.00e+0	5,23
24	0,88	INTERPRO	EGF-type_Asp/Asn_hydroxyl_site	3	153	90	22271	1,90	0,126	1.00e+0	4,85
24	0,88	INTERPRO	EGF_Ca-bd_CS	3	153	97	22271	1,90	0,142	1.00e+0	4,50
24	0,88	UP_SEQ_FEATURE	DOMAIN:EGF-like 1	3	152	112	22253	1,90	0,176	1.00e+0	3,92
24	0,88	INTERPRO	EGF-like_Ca-bd_dom	3	153	126	22271	1,90	0,213	1.00e+0	3,47
24	0,88	UP_KW_DOMAIN	EGF-like domain	4	105	254	14896	2,53	0,261	1.00e+0	2,23
24	0,88	SMART	EGF_CA	3	105	126	10943	1,90	0,337	1.00e+0	2,48
24	0,88	GOTERM_MF_DIRECT	calcium ion binding	5	152	725	28924	3,16	0,526	1.00e+0	1,31
25	0,87	INTERPRO	VWF_A	3	153	81	22271	1,90	0,106	1.00e+0	5,39
25	0,87	UP_SEQ_FEATURE	DOMAIN:VWFA	3	152	90	22253	1,90	0,125	1.00e+0	4,88
25	0,87	SMART	VWA	3	105	74	10943	1,90	0,156	1.00e+0	4,23
25	0,87	INTERPRO	vWFA_dom_sf	3	153	105	22271	1,90	0,161	1.00e+0	4,16
26	0,87	KEGG_PATHWAY	Measles	7	90	145	9565	4,43	0,00226	0,0287	5,13
26	0,87	KEGG_PATHWAY	Wnt signaling pathway	4	90	175	9565	2,53	0,223	1.00e+0	2,43
26	0,87	KEGG_PATHWAY	Epstein-Barr virus infection	4	90	228	9565	2,53	0,357	1.00e+0	1,86
26	0,87	KEGG_PATHWAY	Human T-cell leukemia virus 1 infection	4	90	247	9565	2,53	0,405	1.00e+0	1,72
26	0,87	KEGG_PATHWAY	Viral carcinogenesis	3	90	228	9565	1,90	0,631	1.00e+0	1,40
27	0,70	GOTERM_CC_DIRECT	microtubule organizing center	4	155	92	29722	2,53	0,0122	0,104	8,34
27	0,70	UP_KW_BIOLOGICAL_PROCESS	Cell cycle	7	80	657	11473	4,43	0,298	1.00e+0	1,53
27	0,70	GOTERM_BP_DIRECT	cell division	3	155	377	29712	1,90	0,584	1.00e+0	1,53
27	0,70	UP_KW_BIOLOGICAL_PROCESS	Cell division	3	80	395	11473	1,90	0,761	1.00e+0	1,09
28	0,58	INTERPRO	FN3_dom	4	153	207	22271	2,53	0,169	1.00e+0	2,81
28	0,58	INTERPRO	FN3_sf	4	153	211	22271	2,53	0,175	1.00e+0	2,76
28	0,58	UP_SEQ_FEATURE	DOMAIN:Fibronectin type-III	3	152	191	22253	1,90	0,373	1.00e+0	2,30
28	0,58	SMART	FN3	3	105	153	10943	1,90	0,428	1.00e+0	2,04
29	0,54	GOTERM_CC_DIRECT	plasma membrane	43	155	6054	29722	27,22	0,0238	0,167	1,36
29	0,54	UP_KW_CELLULAR_COMPONENT	Cell membrane	24	138	4465	18649	15,19	0,984	1.00e+0	0,73
29	0,54	UP_KW_CELLULAR_COMPONENT	Membrane	52	138	9240	18649	32,91	0,999	1.00e+0	0,76
30	0,51	UP_SEQ_FEATURE	DOMAIN:PDZ	3	152	149	22253	1,90	0,268	1.00e+0	2,95
30	0,51	INTERPRO	PDZ	3	153	152	22271	1,90	0,277	1.00e+0	2,87
30	0,51	INTERPRO	PDZ_sf	3	153	155	22271	1,90	0,285	1.00e+0	2,82
30	0,51	SMART	PDZ	3	105	151	10943	1,90	0,422	1.00e+0	2,07
31	0,38	GOTERM_MF_DIRECT	endopeptidase activity	3	152	113	28924	1,90	0,118	0,555	5,05
31	0,38	GOTERM_MF_DIRECT	serine-type endopeptidase activity	3	152	208	28924	1,90	0,299	1.00e+0	2,74
31	0,38	GOTERM_BP_DIRECT	proteolysis	4	155	605	29712	2,53	0,61	1.00e+0	1,27
31	0,38	UP_KW_PTM	Zymogen	3	126	239	13214	1,90	0,664	0,954	1,32
31	0,38	UP_KW_MOLECULAR_FUNCTION	Protease	4	101	567	12454	2,53	0,84	1.00e+0	0,87
32	0,38	UP_KW_BIOLOGICAL_PROCESS	Differentiation	9	80	788	11473	5,70	0,174	1.00e+0	1,64
32	0,38	UP_KW_MOLECULAR_FUNCTION	Developmental protein	9	101	1081	12454	5,70	0,648	1.00e+0	1,03
32	0,38	UP_KW_MOLECULAR_FUNCTION	Developmental protein	9	101	1081	12454	5,70	0,648	1.00e+0	1,03
33	0,32	GOTERM_MF_DIRECT	iron ion binding	3	152	196	28924	1,90	0,273	1.00e+0	2,91
33	0,32	UP_KW_MOLECULAR_FUNCTION	Oxidoreductase	7	101	647	12454	4,43	0,419	1.00e+0	1,33
33	0,32	UP_KW_LIGAND	Iron	4	45	397	6792	2,53	0,479	1.00e+0	1,52
33	0,32	KEGG_PATHWAY	Metabolic pathways	9	90	1650	9565	5,70	0,991	1.00e+0	0,58
34	0,24	GOTERM_MF_DIRECT	zinc ion binding	12	152	1667	28924	7,59	0,254	0,96	1,37
34	0,24	GOTERM_MF_DIRECT	metal ion binding	16	152	2748	28924	10,13	0,468	1.00e+0	1,11
34	0,24	UP_KW_LIGAND	Metal-binding	25	45	3994	6792	15,82	0,768	1.00e+0	0,94
34	0,24	UP_KW_DOMAIN	Zinc-finger	9	105	1479	14896	5,70	0,823	1.00e+0	0,86
34	0,24	UP_KW_LIGAND	Zinc	14	45	2455	6792	8,86	0,859	1.00e+0	0,86
35	0,12	INTERPRO	Ig_I-set	3	153	138	22271	1,90	0,242	1.00e+0	3,16
35	0,12	INTERPRO	Ig-like_fold	9	153	1305	22271	5,70	0,673	1.00e+0	1,00
35	0,12	UP_KW_DOMAIN	Immunoglobulin domain	4	105	610	14896	2,53	0,804	1.00e+0	0,93
35	0,12	INTERPRO	Ig_sub	3	153	611	22271	1,90	0,924	1.00e+0	0,71
35	0,12	INTERPRO	Ig-like_dom	4	153	1000	22271	2,53	0,969	1.00e+0	0,58
35	0,12	UP_SEQ_FEATURE	DOMAIN:Ig-like	3	152	818	22253	1,90	0,977	1.00e+0	0,54
35	0,12	INTERPRO	Ig-like_dom_sf	4	153	1055	22271	2,53	0,977	1.00e+0	0,55
35	0,12	SMART	IG	3	105	611	10943	1,90	0,982	1.00e+0	0,51
36	0,09	GOTERM_BP_DIRECT	innate immune response	3	155	509	29712	1,90	0,743	1.00e+0	1,13
36	0,09	UP_KW_BIOLOGICAL_PROCESS	Innate immunity	3	80	393	11473	1,90	0,759	1.00e+0	1,09
36	0,09	UP_KW_BIOLOGICAL_PROCESS	Immunity	4	80	991	11473	2,53	0,972	1.00e+0	0,58
37	0,07	KEGG_PATHWAY	Neuroactive ligand-receptor interaction	4	90	392	9565	2,53	0,713	1.00e+0	1,08
37	0,07	UP_SEQ_FEATURE	TRANSMEM:Helical; Name=6	5	152	714	22253	3,16	0,718	1.00e+0	1,03
37	0,07	UP_SEQ_FEATURE	TRANSMEM:Helical; Name=5	5	152	720	22253	3,16	0,724	1.00e+0	1,02
37	0,07	UP_SEQ_FEATURE	TRANSMEM:Helical; Name=3	5	152	740	22253	3,16	0,744	1.00e+0	0,99
37	0,07	UP_SEQ_FEATURE	TRANSMEM:Helical; Name=4	5	152	745	22253	3,16	0,748	1.00e+0	0,98
37	0,07	UP_SEQ_FEATURE	TRANSMEM:Helical; Name=1	5	152	756	22253	3,16	0,759	1.00e+0	0,97
37	0,07	UP_SEQ_FEATURE	TRANSMEM:Helical; Name=2	5	152	761	22253	3,16	0,763	1.00e+0	0,96
37	0,07	UP_SEQ_FEATURE	TRANSMEM:Helical; Name=7	4	152	643	22253	2,53	0,816	1.00e+0	0,91
37	0,07	GOTERM_BP_DIRECT	G protein-coupled receptor signaling pathway	5	155	1615	29712	3,16	0,971	1.00e+0	0,59
37	0,07	UP_KW_MOLECULAR_FUNCTION	G-protein coupled receptor	4	101	903	12454	2,53	0,979	1.00e+0	0,55
37	0,07	GOTERM_MF_DIRECT	G protein-coupled receptor activity	4	152	1613	28924	2,53	0,992	1.00e+0	0,47
37	0,07	INTERPRO	GPCR_Rhodpsn	3	153	1494	22271	1,90	1.00e+0	1.00e+0	0,29
37	0,07	UP_KW_MOLECULAR_FUNCTION	Receptor	10	101	2841	12454	6,33	1.00e+0	1.00e+0	0,43
37	0,07	INTERPRO	GPCR_Rhodpsn_7TM	3	153	1749	22271	1,90	1.00e+0	1.00e+0	0,25
37	0,07	UP_KW_MOLECULAR_FUNCTION	Transducer	5	101	2040	12454	3,16	1.00e+0	1.00e+0	0,30
38	0,05	INTERPRO	Prot_kinase_dom	3	153	517	22271	1,90	0,871	1.00e+0	0,84
38	0,05	UP_SEQ_FEATURE	DOMAIN:Protein kinase	3	152	522	22253	1,90	0,872	1.00e+0	0,84
38	0,05	SMART	S_TKc	3	105	382	10943	1,90	0,883	1.00e+0	0,82
38	0,05	INTERPRO	Kinase-like_dom_sf	3	153	560	22271	1,90	0,898	1.00e+0	0,78
39	0,04	UP_SEQ_FEATURE	TOPO_DOM:Extracellular	16	152	2481	22253	10,13	0,72	1.00e+0	0,94
39	0,04	UP_SEQ_FEATURE	TOPO_DOM:Cytoplasmic	20	152	3356	22253	12,66	0,835	1.00e+0	0,87
39	0,04	UP_KW_DOMAIN	Transmembrane helix	29	105	5621	14896	18,35	0,993	1.00e+0	0,73
39	0,04	UP_KW_CELLULAR_COMPONENT	Membrane	52	138	9240	18649	32,91	0,999	1.00e+0	0,76
39	0,04	UP_KW_DOMAIN	Transmembrane	29	105	6123	14896	18,35	0,999	1.00e+0	0,67
39	0,04	UP_SEQ_FEATURE	TRANSMEM:Helical	26	152	6668	22253	16,46	1.00e+0	1.00e+0	0,57
40	0,00	GOTERM_BP_DIRECT	biological_process	8	155	10254	29712	5,06	1.00e+0	1.00e+0	0,15
40	0,00	GOTERM_CC_DIRECT	cellular_component	9	155	9809	29722	5,70	1.00e+0	1.00e+0	0,18
40	0,00	GOTERM_MF_DIRECT	molecular_function	13	152	11505	28924	8,23	1.00e+0	1.00e+0	0,22

## Sheet: 90i DOWN
90i DOWN
Cluster	Cluster Enrichment Score	Category	Term	Count	List Total	Pop Hits	Pop Total	%	P-value	Benjamini	Fold Enrichment
1	2,37	GOTERM_CC_DIRECT	cytosol	17	37	4363	29722	43,59	1,74E-05	0,00103	3,13
1	2,37	UP_KW_CELLULAR_COMPONENT	Cytoplasm	15	31	5460	18649	38,46	0,0327	0,393	1,65
1	2,37	GOTERM_CC_DIRECT	cytoplasm	12	37	6408	29722	30,77	0,135	0,992	1,50
2	1,32	UP_SEQ_FEATURE	REPEAT:ANK 3	3	37	175	22253	7,69	0,0325	1.00e+0	10,31
2	1,32	UP_SEQ_FEATURE	REPEAT:ANK 1	3	37	209	22253	7,69	0,0449	1.00e+0	8,63
2	1,32	UP_SEQ_FEATURE	REPEAT:ANK 2	3	37	209	22253	7,69	0,0449	1.00e+0	8,63
2	1,32	UP_KW_DOMAIN	ANK repeat	3	24	234	14896	7,69	0,0501	0,701	7,96
2	1,32	INTERPRO	Ankyrin_rpt	3	38	233	22271	7,69	0,0571	1.00e+0	7,55
2	1,32	INTERPRO	Ankyrin_rpt-contain_sf	3	38	241	22271	7,69	0,0606	1.00e+0	7,30
3	1,18	UP_KW_MOLECULAR_FUNCTION	Kinase	6	28	706	12454	15,38	0,0165	0,445	3,78
3	1,18	INTERPRO	Ser/Thr_kinase_AS	4	38	333	22271	10,26	0,0177	1.00e+0	7,04
3	1,18	INTERPRO	Protein_kinase_ATP_BS	4	38	394	22271	10,26	0,0274	1.00e+0	5,95
3	1,18	GOTERM_MF_DIRECT	ATP binding	6	37	1543	28924	15,38	0,0409	1.00e+0	3,04
3	1,18	SMART	S_TKc	4	25	382	10943	10,26	0,0496	1.00e+0	4,58
3	1,18	UP_SEQ_FEATURE	ACT_SITE:Proton acceptor	5	37	867	22253	12,82	0,0503	1.00e+0	3,47
3	1,18	UP_SEQ_FEATURE	DOMAIN:Protein kinase	4	37	522	22253	10,26	0,0518	1.00e+0	4,61
3	1,18	INTERPRO	Prot_kinase_dom	4	38	517	22271	10,26	0,054	1.00e+0	4,53
3	1,18	UP_KW_MOLECULAR_FUNCTION	Serine/threonine-protein kinase	4	28	405	12454	10,26	0,0561	0,505	4,39
3	1,18	INTERPRO	Kinase-like_dom_sf	4	38	560	22271	10,26	0,0654	1.00e+0	4,19
3	1,18	GOTERM_BP_DIRECT	protein phosphorylation	3	38	342	29712	7,69	0,0676	1.00e+0	6,86
3	1,18	GOTERM_MF_DIRECT	protein serine kinase activity	3	37	366	28924	7,69	0,0759	1.00e+0	6,41
3	1,18	GOTERM_MF_DIRECT	protein serine/threonine kinase activity	3	37	393	28924	7,69	0,0858	1.00e+0	5,97
3	1,18	UP_KW_MOLECULAR_FUNCTION	Transferase	8	28	1985	12454	20,51	0,126	0,681	1,79
3	1,18	UP_KW_LIGAND	ATP-binding	6	21	1428	6792	15,38	0,415	1.00e+0	1,36
3	1,18	UP_KW_LIGAND	Nucleotide-binding	6	21	1865	6792	15,38	0,679	1.00e+0	1,04
4	0,63	GOTERM_BP_DIRECT	regulation of transcription by RNA polymerase II	6	38	1569	29712	15,38	0,0437	1.00e+0	2,99
4	0,63	GOTERM_CC_DIRECT	chromatin	3	37	523	29722	7,69	0,132	0,992	4,61
4	0,63	UP_SEQ_FEATURE	COMPBIAS:Pro residues	6	37	1715	22253	15,38	0,14	1.00e+0	2,10
4	0,63	GOTERM_MF_DIRECT	sequence-specific double-stranded DNA binding	3	37	551	28924	7,69	0,15	1.00e+0	4,26
4	0,63	GOTERM_MF_DIRECT	DNA-binding transcription factor activity	3	37	585	28924	7,69	0,165	1.00e+0	4,01
4	0,63	UP_KW_MOLECULAR_FUNCTION	Activator	4	28	687	12454	10,26	0,185	0,831	2,59
4	0,63	UP_KW_BIOLOGICAL_PROCESS	Transcription regulation	6	22	2110	11473	15,38	0,341	1.00e+0	1,48
4	0,63	UP_KW_BIOLOGICAL_PROCESS	Transcription	6	22	2166	11473	15,38	0,363	1.00e+0	1,44
4	0,63	GOTERM_MF_DIRECT	RNA polymerase II cis-regulatory region sequence-specific DNA binding	3	37	1043	28924	7,69	0,375	1.00e+0	2,25
4	0,63	GOTERM_MF_DIRECT	DNA-binding transcription factor activity, RNA polymerase II-specific	3	37	1043	28924	7,69	0,375	1.00e+0	2,25
4	0,63	GOTERM_MF_DIRECT	DNA binding	3	37	1593	28924	7,69	0,597	1.00e+0	1,47
4	0,63	UP_KW_MOLECULAR_FUNCTION	DNA-binding	4	28	1734	12454	10,26	0,746	1.00e+0	1,03
5	0,58	GOTERM_MF_DIRECT	zinc ion binding	7	37	1667	28924	17,95	0,016	0,905	3,28
5	0,58	GOTERM_MF_DIRECT	metal ion binding	6	37	2748	28924	15,38	0,254	1.00e+0	1,71
5	0,58	UP_KW_DOMAIN	Zinc-finger	4	24	1479	14896	10,26	0,403	1.00e+0	1,68
5	0,58	UP_KW_LIGAND	Zinc	7	21	2455	6792	17,95	0,787	1.00e+0	0,92
5	0,58	UP_KW_LIGAND	Metal-binding	9	21	3994	6792	23,08	0,973	1.00e+0	0,73
6	0,16	GOTERM_CC_DIRECT	cell surface	3	37	833	29722	7,69	0,268	1.00e+0	2,89
6	0,16	UP_SEQ_FEATURE	TOPO_DOM:Extracellular	6	37	2481	22253	15,38	0,374	1.00e+0	1,45
6	0,16	UP_SEQ_FEATURE	CARBOHYD:N-linked (GlcNAc...) asparagine	7	37	3733	22253	17,95	0,576	1.00e+0	1,13
6	0,16	GOTERM_CC_DIRECT	plasma membrane	8	37	6054	29722	20,51	0,621	1.00e+0	1,06
6	0,16	UP_SEQ_FEATURE	TOPO_DOM:Cytoplasmic	6	37	3356	22253	15,38	0,65	1.00e+0	1,08
6	0,16	UP_KW_PTM	Glycoprotein	7	25	4236	13214	17,95	0,831	1.00e+0	0,87
6	0,16	GOTERM_CC_DIRECT	membrane	6	37	5706	29722	15,38	0,847	1.00e+0	0,84
6	0,16	UP_KW_CELLULAR_COMPONENT	Cell membrane	6	31	4465	18649	15,38	0,878	1.00e+0	0,81
6	0,16	UP_KW_DOMAIN	Transmembrane	8	24	6123	14896	20,51	0,897	1.00e+0	0,81
6	0,16	UP_KW_DOMAIN	Transmembrane helix	7	24	5621	14896	17,95	0,918	1.00e+0	0,77
6	0,16	UP_SEQ_FEATURE	TRANSMEM:Helical	7	37	6668	22253	17,95	0,978	1.00e+0	0,63
6	0,16	UP_KW_CELLULAR_COMPONENT	Membrane	10	31	9240	18649	25,64	0,991	1.00e+0	0,65

## Sheet: HD_UP
HD UP
Cluster	Cluster Enrichment Score	Category	Term	Count	List Total	Pop Hits	Pop Total	%	P-value	Benjamini	Fold Enrichment
1	5,42	UP_SEQ_FEATURE	CROSSLNK:Glycyl lysine isopeptide (Lys-Gly) (interchain with G-Cter in SUMO2)	57	541	1049	22253	10,14	2,91E-08	0,0000143	2,24
1	5,42	UP_KW_PTM	Isopeptide bond	84	444	1613	13214	14,95	3,65E-05	0,000292	1,55
1	5,42	UP_KW_PTM	Ubl conjugation	116	444	2448	13214	20,64	5,25E-05	0,000315	1,41
2	4,46	GOTERM_BP_DIRECT	positive regulation of transcription by RNA polymerase II	57	545	1284	29712	10,14	2,1E-09	0,00000306	2,42
2	4,46	GOTERM_MF_DIRECT	DNA binding	61	543	1593	28924	10,85	2,38E-07	0,0000503	2,04
2	4,46	GOTERM_BP_DIRECT	regulation of transcription by RNA polymerase II	57	545	1569	29712	10,14	1,61E-06	0,000668	1,98
2	4,46	GOTERM_MF_DIRECT	RNA polymerase II cis-regulatory region sequence-specific DNA binding	43	543	1043	28924	7,65	3,33E-06	0,000352	2,20
2	4,46	GOTERM_MF_DIRECT	sequence-specific DNA binding	25	543	486	28924	4,45	0,000019	0,000784	2,74
2	4,46	GOTERM_MF_DIRECT	sequence-specific double-stranded DNA binding	25	543	551	28924	4,45	0,000136	0,00318	2,42
2	4,46	UP_KW_MOLECULAR_FUNCTION	DNA-binding	69	321	1734	12454	12,28	0,000189	0,0136	1,54
2	4,46	UP_KW_BIOLOGICAL_PROCESS	Transcription	89	328	2166	11473	15,84	0,000195	0,0182	1,44
2	4,46	GOTERM_MF_DIRECT	DNA-binding transcription factor activity	24	543	585	28924	4,27	0,000767	0,0151	2,19
2	4,46	GOTERM_MF_DIRECT	DNA-binding transcription activator activity, RNA polymerase II-specific	22	543	521	28924	3,91	0,000937	0,018	2,25
2	4,46	UP_KW_BIOLOGICAL_PROCESS	Transcription regulation	82	328	2110	11473	14,59	0,00216	0,0429	1,36
2	4,46	GOTERM_MF_DIRECT	DNA-binding transcription factor activity, RNA polymerase II-specific	32	543	1043	28924	5,69	0,00825	0,12	1,63
3	3,76	GOTERM_BP_DIRECT	chromatin remodeling	38	545	671	29712	6,76	3,53E-09	0,00000342	3,09
3	3,76	GOTERM_MF_DIRECT	ATP binding	57	543	1543	28924	10,14	1,93E-06	0,000233	1,97
3	3,76	UP_SEQ_FEATURE	ACT_SITE:Proton acceptor	44	541	867	22253	7,83	8,2E-06	0,00231	2,09
3	3,76	GOTERM_MF_DIRECT	protein serine kinase activity	21	543	366	28924	3,74	2,27E-05	0,000784	3,06
3	3,76	GOTERM_MF_DIRECT	3-phosphoinositide-dependent protein kinase activity	17	543	253	28924	3,02	2,61E-05	0,000784	3,58
3	3,76	GOTERM_MF_DIRECT	DNA-dependent protein kinase activity	17	543	253	28924	3,02	2,61E-05	0,000784	3,58
3	3,76	GOTERM_MF_DIRECT	histone H3T3 kinase activity	17	543	253	28924	3,02	2,61E-05	0,000784	3,58
3	3,76	GOTERM_MF_DIRECT	eukaryotic translation initiation factor 2alpha kinase activity	17	543	253	28924	3,02	2,61E-05	0,000784	3,58
3	3,76	GOTERM_MF_DIRECT	histone H2AS121 kinase activity	17	543	253	28924	3,02	2,61E-05	0,000784	3,58
3	3,76	GOTERM_MF_DIRECT	ribosomal protein S6 kinase activity	17	543	253	28924	3,02	2,61E-05	0,000784	3,58
3	3,76	GOTERM_MF_DIRECT	Rho-dependent protein serine/threonine kinase activity	17	543	253	28924	3,02	2,61E-05	0,000784	3,58
3	3,76	GOTERM_MF_DIRECT	histone H3S10 kinase activity	17	543	253	28924	3,02	2,61E-05	0,000784	3,58
3	3,76	GOTERM_MF_DIRECT	histone H2BS36 kinase activity	17	543	253	28924	3,02	2,61E-05	0,000784	3,58
3	3,76	GOTERM_MF_DIRECT	histone H2AXS139 kinase activity	17	543	253	28924	3,02	2,61E-05	0,000784	3,58
3	3,76	GOTERM_MF_DIRECT	histone H3S57 kinase activity	17	543	253	28924	3,02	2,61E-05	0,000784	3,58
3	3,76	GOTERM_MF_DIRECT	histone H2AT120 kinase activity	17	543	253	28924	3,02	2,61E-05	0,000784	3,58
3	3,76	GOTERM_MF_DIRECT	histone H3S28 kinase activity	17	543	253	28924	3,02	2,61E-05	0,000784	3,58
3	3,76	GOTERM_MF_DIRECT	histone H4S1 kinase activity	17	543	253	28924	3,02	2,61E-05	0,000784	3,58
3	3,76	GOTERM_MF_DIRECT	histone H2AS1 kinase activity	17	543	253	28924	3,02	2,61E-05	0,000784	3,58
3	3,76	GOTERM_MF_DIRECT	histone H2BS14 kinase activity	17	543	253	28924	3,02	2,61E-05	0,000784	3,58
3	3,76	GOTERM_MF_DIRECT	histone H3T45 kinase activity	17	543	254	28924	3,02	2,74E-05	0,000784	3,57
3	3,76	GOTERM_MF_DIRECT	histone H3T11 kinase activity	17	543	255	28924	3,02	2,88E-05	0,000784	3,55
3	3,76	GOTERM_MF_DIRECT	histone H3T6 kinase activity	17	543	255	28924	3,02	2,88E-05	0,000784	3,55
3	3,76	GOTERM_MF_DIRECT	AMP-activated protein kinase activity	17	543	258	28924	3,02	3,31E-05	0,000848	3,51
3	3,76	GOTERM_BP_DIRECT	protein phosphorylation	19	545	342	29712	3,38	6,95E-05	0,0119	3,03
3	3,76	GOTERM_MF_DIRECT	protein serine/threonine kinase activity	20	543	393	28924	3,56	0,000181	0,00392	2,71
3	3,76	UP_KW_MOLECULAR_FUNCTION	Serine/threonine-protein kinase	21	321	405	12454	3,74	0,00403	0,0778	2,01
3	3,76	UP_KW_LIGAND	Nucleotide-binding	74	207	1865	6792	13,17	0,00667	0,207	1,30
3	3,76	INTERPRO	Ser/Thr_kinase_AS	17	546	333	22271	3,02	0,00839	1.00e+0	2,08
3	3,76	INTERPRO	Protein_kinase_ATP_BS	18	546	394	22271	3,20	0,018	1.00e+0	1,86
3	3,76	INTERPRO	Kinase-like_dom_sf	22	546	560	22271	3,91	0,0361	1.00e+0	1,60
3	3,76	UP_KW_MOLECULAR_FUNCTION	Kinase	27	321	706	12454	4,80	0,041	0,369	1,48
3	3,76	SMART	S_TKc	18	327	382	10943	3,20	0,0642	1.00e+0	1,58
3	3,76	UP_KW_LIGAND	ATP-binding	53	207	1428	6792	9,43	0,0796	0,494	1,22
3	3,76	INTERPRO	Prot_kinase_dom	19	546	517	22271	3,38	0,0867	1.00e+0	1,50
3	3,76	UP_SEQ_FEATURE	DOMAIN:Protein kinase	18	541	522	22253	3,20	0,135	1.00e+0	1,42
3	3,76	GOTERM_MF_DIRECT	protein kinase activity	8	543	279	28924	1,42	0,269	1.00e+0	1,53
4	3,67	GOTERM_MF_DIRECT	zinc ion binding	67	543	1667	28924	11,92	8,26E-09	0,00000233	2,14
4	3,67	GOTERM_MF_DIRECT	metal ion binding	87	543	2748	28924	15,48	1,55E-06	0,000219	1,69
4	3,67	UP_KW_DOMAIN	Zinc-finger	58	363	1479	14896	10,32	0,000298	0,00238	1,61
4	3,67	UP_KW_LIGAND	Zinc	80	207	2455	6792	14,23	0,275	1.00e+0	1,07
4	3,67	UP_KW_LIGAND	Metal-binding	124	207	3994	6792	22,06	0,424	1.00e+0	1,02
5	3,13	KEGG_PATHWAY	Alcoholic liver disease	14	243	141	9565	2,49	5,64E-05	0,00498	3,91
5	3,13	KEGG_PATHWAY	AMPK signaling pathway	13	243	127	9565	2,31	8,59E-05	0,00498	4,03
5	3,13	KEGG_PATHWAY	Insulin resistance	12	243	110	9565	2,14	0,000102	0,00498	4,29
5	3,13	KEGG_PATHWAY	Adipocytokine signaling pathway	8	243	72	9565	1,42	0,00221	0,0346	4,37
5	3,13	KEGG_PATHWAY	Insulin signaling pathway	10	243	140	9565	1,78	0,00908	0,0834	2,81
5	3,13	KEGG_PATHWAY	Glucagon signaling pathway	8	243	104	9565	1,42	0,0162	0,113	3,03
6	2,89	KEGG_PATHWAY	Fluid shear stress and atherosclerosis	14	243	148	9565	2,49	0,000093	0,00498	3,72
6	2,89	KEGG_PATHWAY	Pathways in cancer	30	243	548	9565	5,34	0,000123	0,00515	2,15
6	2,89	KEGG_PATHWAY	Hepatocellular carcinoma	14	243	175	9565	2,49	0,00049	0,0159	3,15
6	2,89	KEGG_PATHWAY	Platinum drug resistance	9	243	81	9565	1,60	0,000979	0,0206	4,37
6	2,89	KEGG_PATHWAY	Chemical carcinogenesis - receptor activation	13	243	228	9565	2,31	0,0131	0,104	2,24
6	2,89	KEGG_PATHWAY	Chemical carcinogenesis - reactive oxygen species	11	243	229	9565	1,96	0,0657	0,276	1,89
7	2,79	KEGG_PATHWAY	Autophagy - animal	15	243	167	9565	2,67	8,34E-05	0,00498	3,54
7	2,79	GOTERM_BP_DIRECT	autophagy	11	545	190	29712	1,96	0,00276	0,144	3,16
7	2,79	UP_KW_BIOLOGICAL_PROCESS	Autophagy	11	328	163	11473	1,96	0,0183	0,17	2,36
8	2,63	GOTERM_BP_DIRECT	mRNA splicing, via spliceosome	14	545	168	29712	2,49	1,44E-05	0,00382	4,54
8	2,63	UP_KW_CELLULAR_COMPONENT	Spliceosome	13	492	152	18649	2,31	0,000705	0,00894	3,24
8	2,63	UP_KW_BIOLOGICAL_PROCESS	mRNA processing	23	328	377	11473	4,09	0,00117	0,0429	2,13
8	2,63	GOTERM_CC_DIRECT	catalytic step 2 spliceosome	9	554	117	29722	1,60	0,00158	0,0329	4,13
8	2,63	GOTERM_CC_DIRECT	U2-type catalytic step 2 spliceosome	6	554	47	29722	1,07	0,00176	0,034	6,85
8	2,63	UP_KW_BIOLOGICAL_PROCESS	mRNA splicing	19	328	299	11473	3,38	0,00231	0,0429	2,22
8	2,63	GOTERM_CC_DIRECT	Prp19 complex	4	554	23	29722	0,71	0,0086	0,128	9,33
8	2,63	GOTERM_CC_DIRECT	post-mRNA release spliceosomal complex	3	554	8	29722	0,53	0,00898	0,128	20,12
8	2,63	GOTERM_CC_DIRECT	U2-type precatalytic spliceosome	5	554	60	29722	0,89	0,0255	0,215	4,47
8	2,63	KEGG_PATHWAY	Spliceosome	13	243	265	9565	2,31	0,0371	0,185	1,93
9	2,60	GOTERM_CC_DIRECT	microtubule	17	554	343	29722	3,02	0,000782	0,0189	2,66
9	2,60	UP_KW_CELLULAR_COMPONENT	Microtubule	18	492	285	18649	3,20	0,00154	0,0147	2,39
9	2,60	GOTERM_MF_DIRECT	microtubule binding	12	543	270	28924	2,14	0,0133	0,178	2,37
10	2,56	GOTERM_CC_DIRECT	lysosomal membrane	16	554	310	29722	2,85	0,00078	0,0189	2,77
10	2,56	GOTERM_CC_DIRECT	lysosome	15	554	329	29722	2,67	0,00374	0,0696	2,45
10	2,56	UP_KW_CELLULAR_COMPONENT	Lysosome	21	492	415	18649	3,74	0,00722	0,0549	1,92
11	1,97	KEGG_PATHWAY	Regulation of actin cytoskeleton	15	243	234	9565	2,67	0,00247	0,0358	2,52
11	1,97	KEGG_PATHWAY	Platelet activation	10	243	126	9565	1,78	0,00462	0,0543	3,12
11	1,97	KEGG_PATHWAY	Leukocyte transendothelial migration	9	243	119	9565	1,60	0,0105	0,0885	2,98
11	1,97	KEGG_PATHWAY	Focal adhesion	12	243	202	9565	2,14	0,0136	0,104	2,34
11	1,97	KEGG_PATHWAY	Axon guidance	9	243	181	9565	1,60	0,0889	0,339	1,96
12	1,96	UP_SEQ_FEATURE	REPEAT:15	6	541	32	22253	1,07	0,000967	0,19	7,71
12	1,96	UP_SEQ_FEATURE	REPEAT:14	6	541	36	22253	1,07	0,00167	0,263	6,86
12	1,96	UP_SEQ_FEATURE	REPEAT:16	5	541	23	22253	0,89	0,0021	0,296	8,94
12	1,96	UP_SEQ_FEATURE	REPEAT:13	6	541	39	22253	1,07	0,00241	0,305	6,33
12	1,96	UP_SEQ_FEATURE	REPEAT:17	5	541	24	22253	0,89	0,00248	0,305	8,57
12	1,96	UP_SEQ_FEATURE	REPEAT:12	6	541	41	22253	1,07	0,00301	0,348	6,02
12	1,96	UP_SEQ_FEATURE	REPEAT:11	6	541	45	22253	1,07	0,00453	0,47	5,48
12	1,96	UP_SEQ_FEATURE	REPEAT:8	7	541	65	22253	1,25	0,00489	0,481	4,43
12	1,96	UP_SEQ_FEATURE	REPEAT:7	7	541	71	22253	1,25	0,00751	0,704	4,06
12	1,96	UP_SEQ_FEATURE	REPEAT:10	6	541	52	22253	1,07	0,0084	0,719	4,75
12	1,96	UP_SEQ_FEATURE	REPEAT:9	6	541	52	22253	1,07	0,0084	0,719	4,75
12	1,96	UP_SEQ_FEATURE	REPEAT:21	4	541	19	22253	0,71	0,0103	0,747	8,66
12	1,96	UP_SEQ_FEATURE	REPEAT:18	4	541	21	22253	0,71	0,0137	0,814	7,83
12	1,96	UP_SEQ_FEATURE	REPEAT:19	4	541	21	22253	0,71	0,0137	0,814	7,83
12	1,96	UP_SEQ_FEATURE	REPEAT:4	8	541	115	22253	1,42	0,0221	1.00e+0	2,86
12	1,96	UP_SEQ_FEATURE	REPEAT:1	10	541	169	22253	1,78	0,0225	1.00e+0	2,43
12	1,96	UP_SEQ_FEATURE	REPEAT:6	6	541	77	22253	1,07	0,0392	1.00e+0	3,21
12	1,96	UP_SEQ_FEATURE	REPEAT:22	3	541	14	22253	0,53	0,0441	1.00e+0	8,81
12	1,96	UP_SEQ_FEATURE	REPEAT:2	9	541	171	22253	1,60	0,0575	1.00e+0	2,16
12	1,96	UP_SEQ_FEATURE	REPEAT:20	3	541	20	22253	0,53	0,0838	1.00e+0	6,17
12	1,96	UP_SEQ_FEATURE	REPEAT:5	6	541	98	22253	1,07	0,0902	1.00e+0	2,52
12	1,96	UP_SEQ_FEATURE	REPEAT:3	7	541	138	22253	1,25	0,12	1.00e+0	2,09
13	1,90	GOTERM_BP_DIRECT	melanosome organization	5	545	23	29712	0,89	0,000746	0,0724	11,85
13	1,90	GOTERM_BP_DIRECT	anterograde axonal transport	5	545	29	29712	0,89	0,00184	0,132	9,40
13	1,90	GOTERM_BP_DIRECT	anterograde synaptic vesicle transport	4	545	19	29712	0,71	0,00475	0,196	11,48
13	1,90	GOTERM_CC_DIRECT	axon cytoplasm	6	554	59	29722	1,07	0,0048	0,0836	5,46
13	1,90	GOTERM_CC_DIRECT	BLOC-1 complex	3	554	15	29722	0,53	0,0309	0,242	10,73
13	1,90	UP_KW_DISEASE	Albinism	3	15	11	399	0,53	0,0525	0,207	7,25
13	1,90	GOTERM_BP_DIRECT	platelet dense granule organization	3	545	21	29712	0,53	0,0559	0,778	7,79
13	1,90	GOTERM_BP_DIRECT	blood coagulation	4	545	86	29712	0,71	0,209	1.00e+0	2,54
14	1,88	GOTERM_MF_DIRECT	protein serine/threonine kinase activity	20	543	393	28924	3,56	0,000181	0,00392	2,71
14	1,88	UP_SEQ_FEATURE	DOMAIN:AGC-kinase C-terminal	7	541	53	22253	1,25	0,00173	0,263	5,43
14	1,88	INTERPRO	AGC-kinase_C	7	546	53	22271	1,25	0,00181	0,836	5,39
14	1,88	SMART	S_TK_X	7	327	45	10943	1,25	0,00204	0,561	5,21
14	1,88	INTERPRO	Ser/Thr_kinase_AS	17	546	333	22271	3,02	0,00839	1.00e+0	2,08
14	1,88	INTERPRO	Pkinase_C	5	546	34	22271	0,89	0,0092	1.00e+0	6,00
14	1,88	UP_SEQ_FEATURE	ZN_FING:Phorbol-ester/DAG-type	5	541	41	22253	0,89	0,0171	0,989	5,02
14	1,88	INTERPRO	Protein_kinase_ATP_BS	18	546	394	22271	3,20	0,018	1.00e+0	1,86
14	1,88	UP_SEQ_FEATURE	DOMAIN:Phorbol-ester/DAG-type	5	541	53	22253	0,89	0,0395	1.00e+0	3,88
14	1,88	SMART	S_TKc	18	327	382	10943	3,20	0,0642	1.00e+0	1,58
14	1,88	INTERPRO	C1-like_sf	5	546	63	22271	0,89	0,0683	1.00e+0	3,24
14	1,88	INTERPRO	PE/DAG-bd	5	546	67	22271	0,89	0,0817	1.00e+0	3,04
14	1,88	INTERPRO	Prot_kinase_dom	19	546	517	22271	3,38	0,0867	1.00e+0	1,50
14	1,88	SMART	C1	5	327	65	10943	0,89	0,128	1.00e+0	2,57
15	1,76	GOTERM_CC_DIRECT	autophagosome	9	554	80	29722	1,60	0,000122	0,0044	6,04
15	1,76	GOTERM_BP_DIRECT	mitophagy	6	545	50	29712	1,07	0,00217	0,134	6,54
15	1,76	GOTERM_CC_DIRECT	autolysosome	3	554	15	29722	0,53	0,0309	0,242	10,73
15	1,76	KEGG_PATHWAY	Mitophagy - animal	5	243	101	9565	0,89	0,253	0,678	1,95
15	1,76	KEGG_PATHWAY	Amyotrophic lateral sclerosis	9	243	375	9565	1,60	0,739	1.00e+0	0,94
16	1,76	GOTERM_MF_DIRECT	GTP binding	21	543	390	28924	3,74	5,59E-05	0,00139	2,87
16	1,76	GOTERM_MF_DIRECT	GTPase activity	18	543	314	28924	3,20	0,000103	0,00249	3,05
16	1,76	INTERPRO	Small_GTP-bd	14	546	167	22271	2,49	0,000248	0,455	3,42
16	1,76	INTERPRO	Small_GTPase	11	546	135	22271	1,96	0,00182	0,836	3,32
16	1,76	GOTERM_BP_DIRECT	Rab protein signal transduction	4	545	16	29712	0,71	0,00286	0,144	13,63
16	1,76	SMART	RAB	12	327	151	10943	2,14	0,00547	0,752	2,66
16	1,76	INTERPRO	P-loop_NTPase	36	546	930	22271	6,41	0,00803	1.00e+0	1,58
16	1,76	SMART	RAS	10	327	133	10943	1,78	0,0179	1.00e+0	2,52
16	1,76	SMART	RHO	9	327	125	10943	1,60	0,0332	1.00e+0	2,41
16	1,76	UP_KW_LIGAND	GTP-binding	18	207	367	6792	3,20	0,0529	0,41	1,61
16	1,76	INTERPRO	Small_GTPase_Rab	3	546	16	22271	0,53	0,0572	1.00e+0	7,65
16	1,76	SMART	RAN	6	327	83	10943	1,07	0,101	1.00e+0	2,42
16	1,76	UP_SEQ_FEATURE	MOTIF:Effector region	5	541	92	22253	0,89	0,185	1.00e+0	2,24
16	1,76	UP_KW_PTM	Prenylation	9	444	165	13214	1,60	0,19	0,652	1,62
16	1,76	UP_SEQ_FEATURE	LIPID:S-geranylgeranyl cysteine	5	541	104	22253	0,89	0,246	1.00e+0	1,98
16	1,76	UP_SEQ_FEATURE	PROPEP:Removed in mature form	10	541	284	22253	1,78	0,255	1.00e+0	1,45
16	1,76	GOTERM_BP_DIRECT	exocytosis	4	545	116	29712	0,71	0,357	1.00e+0	1,88
16	1,76	GOTERM_MF_DIRECT	GDP binding	3	543	83	28924	0,53	0,462	1.00e+0	1,93
17	1,71	UP_SEQ_FEATURE	REPEAT:HAT 6	3	541	7	22253	0,53	0,0114	0,747	17,63
17	1,71	UP_SEQ_FEATURE	REPEAT:HAT 5	3	541	9	22253	0,53	0,0189	1.00e+0	13,71
17	1,71	UP_SEQ_FEATURE	REPEAT:HAT 1	3	541	10	22253	0,53	0,0232	1.00e+0	12,34
17	1,71	UP_SEQ_FEATURE	REPEAT:HAT 2	3	541	10	22253	0,53	0,0232	1.00e+0	12,34
17	1,71	UP_SEQ_FEATURE	REPEAT:HAT 3	3	541	10	22253	0,53	0,0232	1.00e+0	12,34
18	1,61	UP_SEQ_FEATURE	DOMAIN:BZIP	6	541	44	22253	1,07	0,00411	0,449	5,61
18	1,61	INTERPRO	TF_DNA-bd_sf	4	546	16	22271	0,71	0,00644	1.00e+0	10,20
18	1,61	UP_SEQ_FEATURE	DOMAIN:bZIP	6	541	54	22253	1,07	0,00983	0,747	4,57
18	1,61	UP_SEQ_FEATURE	REGION:Basic motif	6	541	57	22253	1,07	0,0123	0,779	4,33
18	1,61	INTERPRO	bZIP	6	546	57	22271	1,07	0,0127	1.00e+0	4,29
18	1,61	SMART	BRLZ	6	327	54	10943	1,07	0,0219	1.00e+0	3,72
18	1,61	INTERPRO	bZIP_Maf	3	546	13	22271	0,53	0,039	1.00e+0	9,41
18	1,61	INTERPRO	bZIP_sf	5	546	57	22271	0,89	0,0507	1.00e+0	3,58
18	1,61	UP_SEQ_FEATURE	REGION:Leucine-zipper	7	541	117	22253	1,25	0,0657	1.00e+0	2,46
18	1,61	GOTERM_CC_DIRECT	RNA polymerase II transcription regulator complex	6	554	137	29722	1,07	0,113	0,497	2,35
18	1,61	GOTERM_BP_DIRECT	response to endoplasmic reticulum stress	5	545	110	29712	0,89	0,143	1.00e+0	2,48
19	1,57	GOTERM_BP_DIRECT	fatty acid beta-oxidation	6	545	51	29712	1,07	0,00237	0,141	6,41
19	1,57	GOTERM_BP_DIRECT	carnitine metabolic process	3	545	9	29712	0,53	0,0111	0,335	18,17
19	1,57	UP_KW_BIOLOGICAL_PROCESS	Fatty acid metabolism	11	328	160	11473	1,96	0,0163	0,168	2,40
19	1,57	KEGG_PATHWAY	Fatty acid metabolism	6	243	62	9565	1,07	0,02	0,131	3,81
19	1,57	KEGG_PATHWAY	Fatty acid degradation	5	243	52	9565	0,89	0,042	0,202	3,78
19	1,57	KEGG_PATHWAY	PPAR signaling pathway	6	243	89	9565	1,07	0,0748	0,301	2,65
19	1,57	GOTERM_BP_DIRECT	fatty acid metabolic process	4	545	118	29712	0,71	0,367	1.00e+0	1,85
20	1,50	UP_SEQ_FEATURE	DOMAIN:EH	3	541	11	22253	0,53	0,028	1.00e+0	11,22
20	1,50	INTERPRO	EH_dom	3	546	11	22271	0,53	0,0284	1.00e+0	11,12
20	1,50	SMART	EH	3	327	11	10943	0,53	0,0407	1.00e+0	9,13
21	1,43	GOTERM_BP_DIRECT	positive regulation of transcription initiation by RNA polymerase II	6	545	61	29712	1,07	0,00517	0,201	5,36
21	1,43	GOTERM_BP_DIRECT	positive regulation of transcription elongation by RNA polymerase II	5	545	53	29712	0,89	0,0161	0,422	5,14
21	1,43	GOTERM_BP_DIRECT	RNA polymerase II preinitiation complex assembly	4	545	49	29712	0,71	0,0606	0,822	4,45
21	1,43	GOTERM_CC_DIRECT	core mediator complex	3	554	26	29722	0,53	0,0838	0,431	6,19
21	1,43	GOTERM_CC_DIRECT	mediator complex	3	554	40	29722	0,53	0,17	0,621	4,02
22	1,41	GOTERM_MF_DIRECT	flavin adenine dinucleotide binding	7	543	72	28924	1,25	0,00231	0,0399	5,18
22	1,41	GOTERM_BP_DIRECT	response to cold	5	545	33	29712	0,89	0,00299	0,145	8,26
22	1,41	INTERPRO	Acyl-CoA_DH_CS	3	546	9	22271	0,53	0,0192	1.00e+0	13,60
22	1,41	GOTERM_BP_DIRECT	fatty acid beta-oxidation using acyl-CoA dehydrogenase	3	545	12	29712	0,53	0,0196	0,47	13,63
22	1,41	KEGG_PATHWAY	Fatty acid metabolism	6	243	62	9565	1,07	0,02	0,131	3,81
22	1,41	UP_SEQ_FEATURE	DOMAIN:Acyl-CoA dehydrogenase/oxidase C-terminal	3	541	10	22253	0,53	0,0232	1.00e+0	12,34
22	1,41	UP_SEQ_FEATURE	DOMAIN:Acyl-CoA dehydrogenase/oxidase N-terminal	3	541	10	22253	0,53	0,0232	1.00e+0	12,34
22	1,41	UP_SEQ_FEATURE	DOMAIN:Acyl-CoA oxidase/dehydrogenase middle	3	541	11	22253	0,53	0,028	1.00e+0	11,22
22	1,41	UP_KW_LIGAND	FAD	9	207	123	6792	1,60	0,0329	0,41	2,40
22	1,41	INTERPRO	AcylCoA_DH/ox_N	3	546	12	22271	0,53	0,0335	1.00e+0	10,20
22	1,41	INTERPRO	AcylCo_DH/oxidase_C	3	546	12	22271	0,53	0,0335	1.00e+0	10,20
22	1,41	KEGG_PATHWAY	Fatty acid degradation	5	243	52	9565	0,89	0,042	0,202	3,78
22	1,41	UP_KW_LIGAND	Flavoprotein	9	207	130	6792	1,60	0,0435	0,41	2,27
22	1,41	INTERPRO	AcylCoA_DH/ox_N_sf	3	546	14	22271	0,53	0,0448	1.00e+0	8,74
22	1,41	INTERPRO	Acyl-CoA_Oxase/DH_mid-dom	3	546	15	22271	0,53	0,0509	1.00e+0	8,16
22	1,41	INTERPRO	Acyl-CoA_Oxase/DH_mid-dom_sf	3	546	16	22271	0,53	0,0572	1.00e+0	7,65
22	1,41	INTERPRO	AcylCo_DH-like_C	3	546	16	22271	0,53	0,0572	1.00e+0	7,65
22	1,41	INTERPRO	AcylCoA_DH/oxidase_NM_dom_sf	3	546	16	22271	0,53	0,0572	1.00e+0	7,65
22	1,41	GOTERM_MF_DIRECT	fatty-acyl-CoA binding	3	543	22	28924	0,53	0,0633	0,543	7,26
22	1,41	COG_ONTOLOGY	Lipid metabolism	6	68	88	2099	1,07	0,147	1.00e+0	2,10
22	1,41	GOTERM_MF_DIRECT	FAD binding	3	543	46	28924	0,53	0,213	1.00e+0	3,47
22	1,41	GOTERM_CC_DIRECT	mitochondrial membrane	7	554	219	29722	1,25	0,226	0,743	1,71
22	1,41	UP_KW_MOLECULAR_FUNCTION	Oxidoreductase	20	321	647	12454	3,56	0,307	0,92	1,20
23	1,36	GOTERM_BP_DIRECT	ganglioside biosynthetic process via lactosylceramide	3	545	6	29712	0,53	0,00478	0,196	27,26
23	1,36	UP_SEQ_FEATURE	DOMAIN:Galactosyltransferase C-terminal	3	541	7	22253	0,53	0,0114	0,747	17,63
23	1,36	UP_SEQ_FEATURE	DOMAIN:Galactosyltransferase N-terminal	3	541	7	22253	0,53	0,0114	0,747	17,63
23	1,36	INTERPRO	Galactosyl_T	3	546	7	22271	0,53	0,0116	1.00e+0	17,48
23	1,36	INTERPRO	Galactosyl_T_N	3	546	7	22271	0,53	0,0116	1.00e+0	17,48
23	1,36	INTERPRO	Galactosyl_T_C	3	546	10	22271	0,53	0,0236	1.00e+0	12,24
23	1,36	GOTERM_BP_DIRECT	glycoprotein biosynthetic process	3	545	14	29712	0,53	0,0263	0,555	11,68
23	1,36	GOTERM_BP_DIRECT	protein glycosylation	7	545	140	29712	1,25	0,0444	0,755	2,73
23	1,36	GOTERM_MF_DIRECT	glycosyltransferase activity	4	543	56	28924	0,71	0,0877	0,643	3,80
23	1,36	GOTERM_CC_DIRECT	Golgi cisterna membrane	4	554	75	29722	0,71	0,164	0,621	2,86
23	1,36	GOTERM_BP_DIRECT	carbohydrate metabolic process	5	545	117	29712	0,89	0,168	1.00e+0	2,33
23	1,36	KEGG_PATHWAY	Mucin type O-glycan biosynthesis	3	243	32	9565	0,53	0,194	0,568	3,69
23	1,36	UP_KW_MOLECULAR_FUNCTION	Glycosyltransferase	9	321	221	12454	1,60	0,209	0,792	1,58
23	1,36	INTERPRO	Nucleotide-diphossugar_trans	4	546	90	22271	0,71	0,379	1.00e+0	1,81
24	1,36	GOTERM_BP_DIRECT	negative regulation of angiogenesis	7	545	104	29712	1,25	0,0123	0,355	3,67
24	1,36	GOTERM_BP_DIRECT	cellular response to amyloid-beta	4	545	44	29712	0,71	0,0465	0,766	4,96
24	1,36	GOTERM_MF_DIRECT	amyloid-beta binding	4	543	71	28924	0,71	0,148	0,824	3,00
25	1,34	GOTERM_MF_DIRECT	double-stranded RNA binding	6	543	82	28924	1,07	0,019	0,236	3,90
25	1,34	UP_SEQ_FEATURE	DOMAIN:DRBM 1	3	541	12	22253	0,53	0,033	1.00e+0	10,28
25	1,34	UP_SEQ_FEATURE	DOMAIN:DRBM 2	3	541	12	22253	0,53	0,033	1.00e+0	10,28
25	1,34	INTERPRO	dsRBD_dom	3	546	21	22271	0,53	0,0925	1.00e+0	5,83
25	1,34	SMART	DSRM	3	327	18	10943	0,53	0,099	1.00e+0	5,58
26	1,31	UP_SEQ_FEATURE	DOMAIN:CTLH	3	541	10	22253	0,53	0,0232	1.00e+0	12,34
26	1,31	INTERPRO	CTLH_C	3	546	10	22271	0,53	0,0236	1.00e+0	12,24
26	1,31	SMART	CTLH	3	327	9	10943	0,53	0,0277	1.00e+0	11,15
26	1,31	UP_SEQ_FEATURE	DOMAIN:LisH	3	541	26	22253	0,53	0,131	1.00e+0	4,75
26	1,31	INTERPRO	LisH	3	546	28	22271	0,53	0,149	1.00e+0	4,37
27	1,30	GOTERM_CC_DIRECT	eukaryotic translation initiation factor 3 complex, eIF3m	3	554	8	29722	0,53	0,00898	0,128	20,12
27	1,30	GOTERM_BP_DIRECT	translational initiation	5	545	61	29712	0,89	0,0255	0,555	4,47
27	1,30	GOTERM_BP_DIRECT	formation of cytoplasmic translation initiation complex	3	545	15	29712	0,53	0,03	0,602	10,90
27	1,30	GOTERM_CC_DIRECT	eukaryotic translation initiation factor 3 complex	3	554	16	29722	0,53	0,0349	0,255	10,06
27	1,30	GOTERM_CC_DIRECT	eukaryotic 48S preinitiation complex	3	554	18	29722	0,53	0,0434	0,276	8,94
27	1,30	GOTERM_CC_DIRECT	eukaryotic 43S preinitiation complex	3	554	19	29722	0,53	0,048	0,288	8,47
27	1,30	GOTERM_MF_DIRECT	translation initiation factor activity	4	543	68	28924	0,71	0,135	0,802	3,13
27	1,30	UP_KW_MOLECULAR_FUNCTION	Initiation factor	4	321	53	12454	0,71	0,155	0,725	2,93
27	1,30	UP_KW_BIOLOGICAL_PROCESS	Protein biosynthesis	7	328	140	11473	1,25	0,21	0,814	1,75
28	1,29	GOTERM_BP_DIRECT	glutathione metabolic process	7	545	55	29712	1,25	0,000497	0,0602	6,94
28	1,29	KEGG_PATHWAY	Platinum drug resistance	9	243	81	9565	1,60	0,000979	0,0206	4,37
28	1,29	INTERPRO	GST_mu	3	546	7	22271	0,53	0,0116	1.00e+0	17,48
28	1,29	GOTERM_CC_DIRECT	intercellular bridge	7	554	117	29722	1,25	0,0224	0,215	3,21
28	1,29	GOTERM_MF_DIRECT	glutathione transferase activity	4	543	33	28924	0,71	0,0235	0,265	6,46
28	1,29	GOTERM_BP_DIRECT	hepoxilin biosynthetic process	3	545	14	29712	0,53	0,0263	0,555	11,68
28	1,29	KEGG_PATHWAY	Drug metabolism - cytochrome P450	6	243	72	9565	1,07	0,0353	0,182	3,28
28	1,29	KEGG_PATHWAY	Glutathione metabolism	6	243	73	9565	1,07	0,0372	0,185	3,24
28	1,29	GOTERM_MF_DIRECT	glutathione binding	3	543	20	28924	0,53	0,0533	0,496	7,99
28	1,29	INTERPRO	Glutathione_S-Trfase	4	546	36	22271	0,71	0,0574	1.00e+0	4,53
28	1,29	INTERPRO	GST_superfamily	3	546	18	22271	0,53	0,0707	1.00e+0	6,80
28	1,29	GOTERM_BP_DIRECT	xenobiotic catabolic process	3	545	26	29712	0,53	0,0815	0,926	6,29
28	1,29	INTERPRO	Glutathione-S-Trfase_C_sf	4	546	47	22271	0,71	0,107	1.00e+0	3,47
28	1,29	INTERPRO	Thioredoxin-like_sf	7	546	135	22271	1,25	0,114	1.00e+0	2,12
28	1,29	KEGG_PATHWAY	Metabolism of xenobiotics by cytochrome P450	5	243	76	9565	0,89	0,126	0,438	2,59
28	1,29	INTERPRO	GST_C	3	546	29	22271	0,53	0,158	1.00e+0	4,22
28	1,29	UP_SEQ_FEATURE	DOMAIN:GST N-terminal	3	541	30	22253	0,53	0,164	1.00e+0	4,11
28	1,29	INTERPRO	Glutathione_S-Trfase_N	3	546	31	22271	0,53	0,175	1.00e+0	3,95
28	1,29	KEGG_PATHWAY	Chemical carcinogenesis - DNA adducts	5	243	90	9565	0,89	0,193	0,568	2,19
28	1,29	KEGG_PATHWAY	Drug metabolism - other enzymes	5	243	95	9565	0,89	0,22	0,615	2,07
28	1,29	INTERPRO	Glutathione-S-Trfase_C-like	3	546	37	22271	0,53	0,229	1.00e+0	3,31
28	1,29	UP_SEQ_FEATURE	DOMAIN:GST C-terminal	3	541	41	22253	0,53	0,262	1.00e+0	3,01
29	1,28	GOTERM_BP_DIRECT	regulation of cell fate specification	3	545	13	29712	0,53	0,0228	0,509	12,58
29	1,28	GOTERM_CC_DIRECT	NuRD complex	3	554	18	29722	0,53	0,0434	0,276	8,94
29	1,28	GOTERM_CC_DIRECT	chromosome, telomeric region	7	554	138	29722	1,25	0,0447	0,279	2,72
29	1,28	GOTERM_CC_DIRECT	histone deacetylase complex	4	554	43	29722	0,71	0,0457	0,279	4,99
29	1,28	GOTERM_BP_DIRECT	regulation of stem cell differentiation	3	545	21	29712	0,53	0,0559	0,778	7,79
29	1,28	KEGG_PATHWAY	ATP-dependent chromatin remodeling	8	243	136	9565	1,42	0,0571	0,247	2,32
29	1,28	GOTERM_BP_DIRECT	positive regulation of stem cell population maintenance	4	545	51	29712	0,71	0,0667	0,866	4,28
29	1,28	GOTERM_MF_DIRECT	histone deacetylase binding	6	543	144	28924	1,07	0,135	0,802	2,22
30	1,27	GOTERM_BP_DIRECT	negative regulation of cell migration	8	545	151	29712	1,42	0,0215	0,5	2,89
30	1,27	GOTERM_CC_DIRECT	histone deacetylase complex	4	554	43	29722	0,71	0,0457	0,279	4,99
30	1,27	GOTERM_BP_DIRECT	negative regulation of stem cell population maintenance	3	545	21	29712	0,53	0,0559	0,778	7,79
30	1,27	GOTERM_CC_DIRECT	Sin3-type complex	3	554	22	29722	0,53	0,0625	0,359	7,32
30	1,27	GOTERM_BP_DIRECT	positive regulation of stem cell population maintenance	4	545	51	29712	0,71	0,0667	0,866	4,28
30	1,27	GOTERM_BP_DIRECT	negative regulation of transforming growth factor beta receptor signaling pathway	5	545	97	29712	0,89	0,103	0,979	2,81
31	1,21	KEGG_PATHWAY	Fc gamma R-mediated phagocytosis	7	243	94	9565	1,25	0,0317	0,182	2,93
31	1,21	KEGG_PATHWAY	Bacterial invasion of epithelial cells	6	243	77	9565	1,07	0,0452	0,211	3,07
31	1,21	BIOCARTA	Role of PI3K subunit p85 in regulation of Actin Organization and Cell Migration	3	67	14	1286	0,53	0,159	1.00e+0	4,11
32	1,19	KEGG_PATHWAY	Prostate cancer	11	243	100	9565	1,96	0,00021	0,00771	4,33
32	1,19	KEGG_PATHWAY	Hepatocellular carcinoma	14	243	175	9565	2,49	0,00049	0,0159	3,15
32	1,19	KEGG_PATHWAY	FoxO signaling pathway	12	243	133	9565	2,14	0,00054	0,0159	3,55
32	1,19	KEGG_PATHWAY	Chronic myeloid leukemia	9	243	76	9565	1,60	0,000639	0,0171	4,66
32	1,19	KEGG_PATHWAY	Cellular senescence	14	243	183	9565	2,49	0,000752	0,0184	3,01
32	1,19	KEGG_PATHWAY	Chagas disease	10	243	103	9565	1,78	0,00116	0,0228	3,82
32	1,19	KEGG_PATHWAY	Renal cell carcinoma	8	243	70	9565	1,42	0,00188	0,0325	4,50
32	1,19	KEGG_PATHWAY	Small cell lung cancer	9	243	94	9565	1,60	0,00256	0,0358	3,77
32	1,19	KEGG_PATHWAY	Hepatitis B	12	243	164	9565	2,14	0,00296	0,0385	2,88
32	1,19	KEGG_PATHWAY	Pancreatic cancer	8	243	76	9565	1,42	0,00302	0,0385	4,14
32	1,19	KEGG_PATHWAY	Longevity regulating pathway - multiple species	7	243	61	9565	1,25	0,00428	0,0524	4,52
32	1,19	KEGG_PATHWAY	Epstein-Barr virus infection	14	243	228	9565	2,49	0,00523	0,0591	2,42
32	1,19	KEGG_PATHWAY	Apoptosis	10	243	135	9565	1,78	0,00722	0,075	2,92
32	1,19	KEGG_PATHWAY	Yersinia infection	10	243	136	9565	1,78	0,00756	0,075	2,89
32	1,19	KEGG_PATHWAY	Longevity regulating pathway	8	243	90	9565	1,42	0,00766	0,075	3,50
32	1,19	GOTERM_BP_DIRECT	positive regulation of NF-kappaB transcription factor activity	8	545	125	29712	1,42	0,0083	0,285	3,49
32	1,19	KEGG_PATHWAY	Insulin signaling pathway	10	243	140	9565	1,78	0,00908	0,0834	2,81
32	1,19	KEGG_PATHWAY	Non-small cell lung cancer	7	243	72	9565	1,25	0,00958	0,0853	3,83
32	1,19	KEGG_PATHWAY	TNF signaling pathway	9	243	118	9565	1,60	0,01	0,0868	3,00
32	1,19	KEGG_PATHWAY	Viral carcinogenesis	13	243	228	9565	2,31	0,0131	0,104	2,24
32	1,19	KEGG_PATHWAY	Gastric cancer	10	243	150	9565	1,78	0,0139	0,104	2,62
32	1,19	KEGG_PATHWAY	Proteoglycans in cancer	12	243	204	9565	2,14	0,0145	0,106	2,32
32	1,19	KEGG_PATHWAY	Endometrial cancer	6	243	58	9565	1,07	0,0153	0,11	4,07
32	1,19	KEGG_PATHWAY	Human papillomavirus infection	17	243	359	9565	3,02	0,02	0,131	1,86
32	1,19	KEGG_PATHWAY	PD-L1 expression and PD-1 checkpoint pathway in cancer	7	243	88	9565	1,25	0,0239	0,152	3,13
32	1,19	KEGG_PATHWAY	Kaposi sarcoma-associated herpesvirus infection	12	243	223	9565	2,14	0,0263	0,164	2,12
32	1,19	KEGG_PATHWAY	HIF-1 signaling pathway	8	243	117	9565	1,42	0,0288	0,173	2,69
32	1,19	KEGG_PATHWAY	Measles	9	243	145	9565	1,60	0,0308	0,181	2,44
32	1,19	KEGG_PATHWAY	Fc gamma R-mediated phagocytosis	7	243	94	9565	1,25	0,0317	0,182	2,93
32	1,19	KEGG_PATHWAY	Influenza A	10	243	174	9565	1,78	0,0326	0,182	2,26
32	1,19	KEGG_PATHWAY	Neurotrophin signaling pathway	8	243	121	9565	1,42	0,0337	0,182	2,60
32	1,19	KEGG_PATHWAY	T cell receptor signaling pathway	8	243	122	9565	1,42	0,035	0,182	2,58
32	1,19	KEGG_PATHWAY	Melanoma	6	243	72	9565	1,07	0,0353	0,182	3,28
32	1,19	KEGG_PATHWAY	Glioma	6	243	75	9565	1,07	0,041	0,201	3,15
32	1,19	KEGG_PATHWAY	AGE-RAGE signaling pathway in diabetic complications	7	243	101	9565	1,25	0,0427	0,203	2,73
32	1,19	KEGG_PATHWAY	Lipid and atherosclerosis	11	243	217	9565	1,96	0,0487	0,22	2,00
32	1,19	KEGG_PATHWAY	Hepatitis C	9	243	167	9565	1,60	0,0615	0,262	2,12
32	1,19	KEGG_PATHWAY	Colorectal cancer	6	243	88	9565	1,07	0,072	0,294	2,68
32	1,19	KEGG_PATHWAY	Human immunodeficiency virus 1 infection	11	243	241	9565	1,96	0,0856	0,335	1,80
32	1,19	KEGG_PATHWAY	Endocrine resistance	6	243	93	9565	1,07	0,0865	0,335	2,54
32	1,19	KEGG_PATHWAY	Herpes simplex virus 1 infection	10	243	213	9565	1,78	0,0916	0,345	1,85
32	1,19	KEGG_PATHWAY	Human T-cell leukemia virus 1 infection	11	243	247	9565	1,96	0,0971	0,361	1,75
32	1,19	KEGG_PATHWAY	Acute myeloid leukemia	5	243	70	9565	0,89	0,101	0,371	2,81
32	1,19	GOTERM_BP_DIRECT	negative regulation of protein kinase activity	4	545	62	29712	0,71	0,105	0,979	3,52
32	1,19	KEGG_PATHWAY	Human cytomegalovirus infection	11	243	254	9565	1,96	0,111	0,402	1,70
32	1,19	KEGG_PATHWAY	Toll-like receptor signaling pathway	6	243	104	9565	1,07	0,123	0,437	2,27
32	1,19	KEGG_PATHWAY	Carbohydrate digestion and absorption	4	243	49	9565	0,71	0,127	0,438	3,21
32	1,19	KEGG_PATHWAY	JAK-STAT signaling pathway	8	243	171	9565	1,42	0,143	0,471	1,84
32	1,19	KEGG_PATHWAY	EGFR tyrosine kinase inhibitor resistance	5	243	80	9565	0,89	0,144	0,471	2,46
32	1,19	BIOCARTA	Influence of Ras and Rho proteins on G1 to S Transition	4	67	26	1286	0,71	0,145	1.00e+0	2,95
32	1,19	BIOCARTA	Inactivation of Gsk3 by AKT causes accumulation of b-catenin in Alveolar Macrophages	4	67	27	1286	0,71	0,157	1.00e+0	2,84
32	1,19	KEGG_PATHWAY	ErbB signaling pathway	5	243	84	9565	0,89	0,163	0,516	2,34
32	1,19	KEGG_PATHWAY	Breast cancer	7	243	147	9565	1,25	0,169	0,528	1,87
32	1,19	KEGG_PATHWAY	Regulation of lipolysis in adipocytes	4	243	57	9565	0,71	0,175	0,535	2,76
32	1,19	KEGG_PATHWAY	VEGF signaling pathway	4	243	58	9565	0,71	0,181	0,548	2,71
32	1,19	GOTERM_BP_DIRECT	phagocytosis	4	545	80	29712	0,71	0,181	1.00e+0	2,73
32	1,19	GOTERM_BP_DIRECT	positive regulation of smooth muscle cell proliferation	4	545	85	29712	0,71	0,204	1.00e+0	2,57
32	1,19	KEGG_PATHWAY	cAMP signaling pathway	9	243	224	9565	1,60	0,207	0,596	1,58
32	1,19	KEGG_PATHWAY	Choline metabolism in cancer	5	243	98	9565	0,89	0,236	0,654	2,01
32	1,19	KEGG_PATHWAY	Aldosterone-regulated sodium reabsorption	3	243	38	9565	0,53	0,25	0,678	3,11
32	1,19	KEGG_PATHWAY	Central carbon metabolism in cancer	4	243	69	9565	0,71	0,254	0,678	2,28
32	1,19	GOTERM_BP_DIRECT	positive regulation of chemokine production	3	545	54	29712	0,53	0,26	1.00e+0	3,03
32	1,19	KEGG_PATHWAY	Osteoclast differentiation	6	243	136	9565	1,07	0,261	0,686	1,74
32	1,19	KEGG_PATHWAY	Prolactin signaling pathway	4	243	74	9565	0,71	0,288	0,743	2,13
32	1,19	KEGG_PATHWAY	Diabetic cardiomyopathy	8	243	217	9565	1,42	0,308	0,769	1,45
32	1,19	KEGG_PATHWAY	Phospholipase D signaling pathway	6	243	149	9565	1,07	0,325	0,797	1,59
32	1,19	KEGG_PATHWAY	Growth hormone synthesis, secretion and action	5	243	117	9565	0,89	0,344	0,822	1,68
32	1,19	KEGG_PATHWAY	B cell receptor signaling pathway	4	243	84	9565	0,71	0,358	0,841	1,87
32	1,19	KEGG_PATHWAY	Chemokine signaling pathway	7	243	193	9565	1,25	0,366	0,845	1,43
32	1,19	KEGG_PATHWAY	mTOR signaling pathway	6	243	158	9565	1,07	0,371	0,845	1,49
32	1,19	KEGG_PATHWAY	Ras signaling pathway	8	243	236	9565	1,42	0,389	0,855	1,33
32	1,19	KEGG_PATHWAY	Non-alcoholic fatty liver disease	6	243	162	9565	1,07	0,391	0,855	1,46
32	1,19	KEGG_PATHWAY	Sphingolipid signaling pathway	5	243	126	9565	0,89	0,396	0,855	1,56
32	1,19	KEGG_PATHWAY	Relaxin signaling pathway	5	243	130	9565	0,89	0,418	0,887	1,51
32	1,19	KEGG_PATHWAY	Progesterone-mediated oocyte maturation	4	243	93	9565	0,71	0,42	0,887	1,69
32	1,19	KEGG_PATHWAY	Rap1 signaling pathway	7	243	214	9565	1,25	0,46	0,915	1,29
32	1,19	KEGG_PATHWAY	GnRH secretion	3	243	63	9565	0,53	0,476	0,921	1,87
32	1,19	KEGG_PATHWAY	Fc epsilon RI signaling pathway	3	243	66	9565	0,53	0,501	0,938	1,79
32	1,19	KEGG_PATHWAY	Amoebiasis	4	243	108	9565	0,71	0,518	0,963	1,46
32	1,19	KEGG_PATHWAY	C-type lectin receptor signaling pathway	4	243	112	9565	0,71	0,542	1.00e+0	1,41
32	1,19	KEGG_PATHWAY	Cholinergic synapse	4	243	113	9565	0,71	0,548	1.00e+0	1,39
32	1,19	KEGG_PATHWAY	Alzheimer disease	10	243	389	9565	1,78	0,656	1.00e+0	1,01
32	1,19	KEGG_PATHWAY	Estrogen signaling pathway	4	243	134	9565	0,71	0,664	1.00e+0	1,17
32	1,19	KEGG_PATHWAY	Signaling pathways regulating pluripotency of stem cells	4	243	140	9565	0,71	0,693	1.00e+0	1,12
32	1,19	KEGG_PATHWAY	Spinocerebellar ataxia	4	243	141	9565	0,71	0,697	1.00e+0	1,12
32	1,19	KEGG_PATHWAY	Coronavirus disease - COVID-19	8	243	334	9565	1,42	0,747	1.00e+0	0,94
32	1,19	KEGG_PATHWAY	Natural killer cell mediated cytotoxicity	3	243	108	9565	0,53	0,763	1.00e+0	1,09
32	1,19	KEGG_PATHWAY	Neutrophil extracellular trap formation	5	243	209	9565	0,89	0,78	1.00e+0	0,94
32	1,19	KEGG_PATHWAY	Hormone signaling	5	243	219	9565	0,89	0,81	1.00e+0	0,90
32	1,19	KEGG_PATHWAY	Inflammatory mediator regulation of TRP channels	3	243	130	9565	0,53	0,846	1.00e+0	0,91
33	1,10	GOTERM_MF_DIRECT	DNA-directed 5'-3' RNA polymerase activity	4	543	23	28924	0,71	0,00877	0,126	9,26
33	1,10	GOTERM_CC_DIRECT	RNA polymerase III complex	3	554	18	29722	0,53	0,0434	0,276	8,94
33	1,10	KEGG_PATHWAY	RNA polymerase	4	243	32	9565	0,71	0,0463	0,213	4,92
33	1,10	UP_KW_CELLULAR_COMPONENT	DNA-directed RNA polymerase	3	492	32	18649	0,53	0,206	0,558	3,55
33	1,10	UP_KW_CELLULAR_COMPONENT	DNA-directed RNA polymerase	3	492	32	18649	0,53	0,206	0,558	3,55
33	1,10	KEGG_PATHWAY	Cytosolic DNA-sensing pathway	4	243	82	9565	0,71	0,344	0,822	1,92
34	1,04	GOTERM_MF_DIRECT	protein folding chaperone	5	543	57	28924	0,89	0,0221	0,255	4,67
34	1,04	GOTERM_BP_DIRECT	chaperone-mediated protein folding	3	545	39	29712	0,53	0,16	1.00e+0	4,19
34	1,04	GOTERM_BP_DIRECT	protein folding	5	545	129	29712	0,89	0,212	1.00e+0	2,11
35	1,02	INTERPRO	EF-hand-dom_pair	17	546	270	22271	3,02	0,00108	0,836	2,57
35	1,02	GOTERM_MF_DIRECT	calcium ion binding	23	543	725	28924	4,09	0,0192	0,236	1,69
35	1,02	UP_SEQ_FEATURE	DOMAIN:EF-hand 1	9	541	165	22253	1,60	0,0485	1.00e+0	2,24
35	1,02	INTERPRO	EF_hand_dom	11	546	225	22271	1,96	0,0513	1.00e+0	1,99
35	1,02	UP_SEQ_FEATURE	DOMAIN:EF-hand 2	8	541	166	22253	1,42	0,11	1.00e+0	1,98
35	1,02	UP_SEQ_FEATURE	DOMAIN:EF-hand	9	541	198	22253	1,60	0,11	1.00e+0	1,87
35	1,02	SMART	EFh	8	327	147	10943	1,42	0,149	1.00e+0	1,82
35	1,02	INTERPRO	EF_Hand_1_Ca_BS	7	546	179	22271	1,25	0,275	1.00e+0	1,60
35	1,02	COG_ONTOLOGY	Signal transduction mechanisms / Cytoskeleton / Cell division and chromosome partitioning / General function prediction only	3	68	48	2099	0,53	0,458	1.00e+0	1,93
35	1,02	UP_SEQ_FEATURE	DOMAIN:EF-hand 3	3	541	91	22253	0,53	0,652	1.00e+0	1,36
35	1,02	UP_KW_LIGAND	Calcium	25	207	915	6792	4,45	0,81	1.00e+0	0,90
36	1,01	GOTERM_BP_DIRECT	positive regulation of macrophage cytokine production	4	545	31	29712	0,71	0,0188	0,467	7,03
36	1,01	GOTERM_BP_DIRECT	cellular response to oxidised low-density lipoprotein particle stimulus	3	545	12	29712	0,53	0,0196	0,47	13,63
36	1,01	GOTERM_BP_DIRECT	macrophage cytokine production	4	545	39	29712	0,71	0,0343	0,656	5,59
36	1,01	GOTERM_BP_DIRECT	positive regulation of NLRP3 inflammasome complex assembly	3	545	29	29712	0,53	0,0983	0,979	5,64
36	1,01	GOTERM_BP_DIRECT	cellular response to lipopolysaccharide	10	545	307	29712	1,78	0,112	1.00e+0	1,78
36	1,01	GOTERM_BP_DIRECT	tumor necrosis factor production	3	545	33	29712	0,53	0,122	1.00e+0	4,96
36	1,01	KEGG_PATHWAY	Malaria	5	243	77	9565	0,89	0,13	0,446	2,56
36	1,01	GOTERM_BP_DIRECT	interleukin-6 production	3	545	37	29712	0,53	0,147	1.00e+0	4,42
36	1,01	GOTERM_BP_DIRECT	positive regulation of interleukin-6 production	5	545	112	29712	0,89	0,15	1.00e+0	2,43
36	1,01	GOTERM_BP_DIRECT	positive regulation of tumor necrosis factor production	5	545	122	29712	0,89	0,186	1.00e+0	2,23
36	1,01	GOTERM_BP_DIRECT	positive regulation of ERK1 and ERK2 cascade	7	545	231	29712	1,25	0,251	1.00e+0	1,65
36	1,01	GOTERM_BP_DIRECT	positive regulation of interleukin-1 beta production	3	545	68	29712	0,53	0,354	1.00e+0	2,41
37	1,00	INTERPRO	PH_domain	12	546	263	22271	2,14	0,0606	1.00e+0	1,86
37	1,00	INTERPRO	PH-like_dom_sf	16	546	424	22271	2,85	0,101	1.00e+0	1,54
37	1,00	UP_SEQ_FEATURE	DOMAIN:PH	11	541	266	22253	1,96	0,115	1.00e+0	1,70
37	1,00	SMART	PH	12	327	255	10943	2,14	0,139	1.00e+0	1,57
38	0,97	INTERPRO	PP2C_BS	3	546	11	22271	0,53	0,0284	1.00e+0	11,12
38	0,97	INTERPRO	PP2C	3	546	17	22271	0,53	0,0638	1.00e+0	7,20
38	0,97	GOTERM_MF_DIRECT	protein serine/threonine phosphatase activity	4	543	52	28924	0,71	0,0737	0,567	4,10
38	0,97	UP_SEQ_FEATURE	DOMAIN:PPM-type phosphatase	3	541	20	22253	0,53	0,0838	1.00e+0	6,17
38	0,97	INTERPRO	PPM-type_phosphatase-like_dom	3	546	20	22271	0,53	0,085	1.00e+0	6,12
38	0,97	INTERPRO	PPM-type-like_dom_sf	3	546	20	22271	0,53	0,085	1.00e+0	6,12
38	0,97	SMART	PP2Cc	3	327	20	10943	0,53	0,118	1.00e+0	5,02
38	0,97	UP_KW_LIGAND	Manganese	9	207	230	6792	1,60	0,398	1.00e+0	1,28
38	0,97	UP_KW_MOLECULAR_FUNCTION	Protein phosphatase	5	321	132	12454	0,89	0,441	1.00e+0	1,47
39	0,96	UP_SEQ_FEATURE	DOMAIN:BRCT	3	541	22	22253	0,53	0,0987	1.00e+0	5,61
39	0,96	INTERPRO	BRCT_dom	3	546	23	22271	0,53	0,108	1.00e+0	5,32
39	0,96	SMART	BRCT	3	327	19	10943	0,53	0,109	1.00e+0	5,28
39	0,96	INTERPRO	BRCT_dom_sf	3	546	25	22271	0,53	0,124	1.00e+0	4,89
40	0,96	KEGG_PATHWAY	Chagas disease	10	243	103	9565	1,78	0,00116	0,0228	3,82
40	0,96	KEGG_PATHWAY	Hepatitis B	12	243	164	9565	2,14	0,00296	0,0385	2,88
40	0,96	KEGG_PATHWAY	PD-L1 expression and PD-1 checkpoint pathway in cancer	7	243	88	9565	1,25	0,0239	0,152	3,13
40	0,96	KEGG_PATHWAY	Measles	9	243	145	9565	1,60	0,0308	0,181	2,44
40	0,96	KEGG_PATHWAY	NF-kappa B signaling pathway	7	243	107	9565	1,25	0,0539	0,24	2,58
40	0,96	KEGG_PATHWAY	Toll-like receptor signaling pathway	6	243	104	9565	1,07	0,123	0,437	2,27
40	0,96	KEGG_PATHWAY	Malaria	5	243	77	9565	0,89	0,13	0,446	2,56
40	0,96	GOTERM_BP_DIRECT	toll-like receptor 4 signaling pathway	3	545	37	29712	0,53	0,147	1.00e+0	4,42
40	0,96	GOTERM_BP_DIRECT	lipopolysaccharide-mediated signaling pathway	3	545	39	29712	0,53	0,16	1.00e+0	4,19
40	0,96	KEGG_PATHWAY	Leishmaniasis	4	243	70	9565	0,71	0,261	0,686	2,25
40	0,96	KEGG_PATHWAY	Toxoplasmosis	5	243	109	9565	0,89	0,298	0,761	1,81
40	0,96	BIOCARTA	NF-kB Signaling Pathway	3	67	24	1286	0,53	0,352	1.00e+0	2,40
40	0,96	KEGG_PATHWAY	Legionellosis	3	243	60	9565	0,53	0,451	0,911	1,97
40	0,96	KEGG_PATHWAY	NOD-like receptor signaling pathway	7	243	216	9565	1,25	0,469	0,918	1,28
40	0,96	KEGG_PATHWAY	Tuberculosis	6	243	180	9565	1,07	0,482	0,925	1,31
40	0,96	BIOCARTA	Signal transduction through IL1R	3	67	33	1286	0,53	0,513	1.00e+0	1,74
40	0,96	KEGG_PATHWAY	Coronavirus disease - COVID-19	8	243	334	9565	1,42	0,747	1.00e+0	0,94
41	0,93	INTERPRO	SAP_dom	3	546	22	22271	0,53	0,1	1.00e+0	5,56
41	0,93	UP_SEQ_FEATURE	DOMAIN:SAP	3	541	24	22253	0,53	0,114	1.00e+0	5,14
41	0,93	SMART	SAP	3	327	22	10943	0,53	0,139	1.00e+0	4,56
42	0,92	GOTERM_MF_DIRECT	translation elongation factor activity	3	543	24	28924	0,53	0,0738	0,567	6,66
42	0,92	UP_KW_MOLECULAR_FUNCTION	Elongation factor	3	321	22	12454	0,53	0,109	0,636	5,29
42	0,92	UP_KW_BIOLOGICAL_PROCESS	Protein biosynthesis	7	328	140	11473	1,25	0,21	0,814	1,75
43	0,91	GOTERM_MF_DIRECT	cysteine-type deubiquitinase activity	6	543	94	28924	1,07	0,032	0,342	3,40
43	0,91	UP_KW_MOLECULAR_FUNCTION	Thiol protease	9	321	147	12454	1,60	0,036	0,369	2,38
43	0,91	GOTERM_BP_DIRECT	protein deubiquitination	5	545	76	29712	0,89	0,0509	0,778	3,59
43	0,91	GOTERM_BP_DIRECT	proteolysis	17	545	605	29712	3,02	0,0926	0,966	1,53
43	0,91	GOTERM_MF_DIRECT	cysteine-type endopeptidase activity	4	543	63	28924	0,71	0,114	0,738	3,38
43	0,91	INTERPRO	Ub_carboxyl-term_hydrolase	3	546	24	22271	0,53	0,116	1.00e+0	5,10
43	0,91	INTERPRO	USP_CS	4	546	54	22271	0,71	0,146	1.00e+0	3,02
43	0,91	INTERPRO	Papain-like_cys_pep_sf	7	546	149	22271	1,25	0,159	1.00e+0	1,92
43	0,91	INTERPRO	Peptidase_C19_UCH	4	546	57	22271	0,71	0,163	1.00e+0	2,86
43	0,91	UP_SEQ_FEATURE	DOMAIN:USP	4	541	59	22253	0,71	0,172	1.00e+0	2,79
43	0,91	INTERPRO	USP_dom	4	546	59	22271	0,71	0,175	1.00e+0	2,77
43	0,91	UP_SEQ_FEATURE	ACT_SITE:Nucleophile	11	541	349	22253	1,96	0,342	1.00e+0	1,30
43	0,91	UP_KW_MOLECULAR_FUNCTION	Protease	16	321	567	12454	2,85	0,497	1.00e+0	1,09
44	0,88	UP_SEQ_FEATURE	DOMAIN:G-patch	3	541	25	22253	0,53	0,122	1.00e+0	4,94
44	0,88	INTERPRO	G_patch_dom	3	546	25	22271	0,53	0,124	1.00e+0	4,89
44	0,88	SMART	G_patch	3	327	23	10943	0,53	0,149	1.00e+0	4,36
45	0,88	GOTERM_MF_DIRECT	unfolded protein binding	5	543	92	28924	0,89	0,0946	0,661	2,89
45	0,88	UP_KW_MOLECULAR_FUNCTION	Chaperone	10	321	220	12454	1,78	0,115	0,636	1,76
45	0,88	GOTERM_BP_DIRECT	protein folding	5	545	129	29712	0,89	0,212	1.00e+0	2,11
46	0,86	GOTERM_CC_DIRECT	peroxisomal matrix	4	554	38	29722	0,71	0,0334	0,25	5,65
46	0,86	UP_SEQ_FEATURE	MOTIF:Microbody targeting signal	4	541	45	22253	0,71	0,0955	1.00e+0	3,66
46	0,86	GOTERM_CC_DIRECT	peroxisome	6	554	137	29722	1,07	0,113	0,497	2,35
46	0,86	UP_KW_CELLULAR_COMPONENT	Peroxisome	5	492	118	18649	0,89	0,377	0,796	1,61
46	0,86	KEGG_PATHWAY	Peroxisome	4	243	87	9565	0,71	0,378	0,854	1,81
47	0,85	UP_SEQ_FEATURE	DOMAIN:SH2	6	541	107	22253	1,07	0,119	1.00e+0	2,31
47	0,85	UP_KW_DOMAIN	SH2 domain	6	363	108	14896	1,07	0,123	0,492	2,28
47	0,85	INTERPRO	SH2	6	546	109	22271	1,07	0,129	1.00e+0	2,25
47	0,85	INTERPRO	SH2_dom_sf	6	546	114	22271	1,07	0,148	1.00e+0	2,15
47	0,85	SMART	SH2	6	327	104	10943	1,07	0,198	1.00e+0	1,93
48	0,83	GOTERM_BP_DIRECT	protein glycosylation	7	545	140	29712	1,25	0,0444	0,755	2,73
48	0,83	UP_SEQ_FEATURE	TRANSMEM:Helical; Signal-anchor for type II membrane protein	13	541	389	22253	2,31	0,241	1.00e+0	1,37
48	0,83	UP_KW_DOMAIN	Signal-anchor	15	363	487	14896	2,67	0,297	0,787	1,26
49	0,80	INTERPRO	Cyclin-like_sf	4	546	41	22271	0,71	0,0784	1.00e+0	3,98
49	0,80	INTERPRO	Cyclin-like_dom	3	546	33	22271	0,53	0,193	1.00e+0	3,71
49	0,80	SMART	CYCLIN	3	327	33	10943	0,53	0,258	1.00e+0	3,04
50	0,80	GOTERM_CC_DIRECT	midbody	12	554	229	29722	2,14	0,00397	0,0714	2,81
50	0,80	GOTERM_BP_DIRECT	cell division	11	545	377	29712	1,96	0,156	1.00e+0	1,59
50	0,80	UP_KW_BIOLOGICAL_PROCESS	Cell cycle	23	328	657	11473	4,09	0,244	0,839	1,22
50	0,80	UP_KW_BIOLOGICAL_PROCESS	Cell division	10	328	395	11473	1,78	0,799	1.00e+0	0,89
50	0,80	UP_KW_BIOLOGICAL_PROCESS	Mitosis	7	328	284	11473	1,25	0,825	1.00e+0	0,86
51	0,78	UP_SEQ_FEATURE	DOMAIN:Calponin-homology (CH)	5	541	77	22253	0,89	0,117	1.00e+0	2,67
51	0,78	INTERPRO	CH_dom	5	546	82	22271	0,89	0,141	1.00e+0	2,49
51	0,78	INTERPRO	CH_dom_sf	5	546	84	22271	0,89	0,151	1.00e+0	2,43
51	0,78	SMART	CH	4	327	66	10943	0,71	0,314	1.00e+0	2,03
52	0,77	GOTERM_CC_DIRECT	mitochondrial outer membrane	8	554	206	29722	1,42	0,0917	0,45	2,08
52	0,77	UP_KW_CELLULAR_COMPONENT	Mitochondrion outer membrane	7	492	154	18649	1,25	0,221	0,559	1,72
52	0,77	UP_SEQ_FEATURE	TOPO_DOM:Mitochondrial intermembrane	6	541	136	22253	1,07	0,235	1.00e+0	1,81
53	0,77	SMART	ARF	4	327	44	10943	0,71	0,143	1.00e+0	3,04
53	0,77	INTERPRO	Small_GTPase_ARF/SAR	3	546	30	22271	0,53	0,166	1.00e+0	4,08
53	0,77	SMART	SAR	3	327	29	10943	0,53	0,213	1.00e+0	3,46
54	0,75	UP_KW_BIOLOGICAL_PROCESS	Cholesterol metabolism	5	328	61	11473	0,89	0,0957	0,636	2,87
54	0,75	UP_KW_BIOLOGICAL_PROCESS	Cholesterol biosynthesis	3	328	21	11473	0,53	0,119	0,725	5,00
54	0,75	UP_KW_BIOLOGICAL_PROCESS	Sterol metabolism	5	328	68	11473	0,89	0,129	0,725	2,57
54	0,75	GOTERM_BP_DIRECT	cholesterol biosynthetic process	3	545	41	29712	0,53	0,173	1.00e+0	3,99
54	0,75	UP_KW_BIOLOGICAL_PROCESS	Sterol biosynthesis	3	328	27	11473	0,53	0,179	0,777	3,89
54	0,75	UP_KW_BIOLOGICAL_PROCESS	Lipid biosynthesis	8	328	172	11473	1,42	0,22	0,819	1,63
54	0,75	UP_KW_BIOLOGICAL_PROCESS	Steroid metabolism	5	328	93	11473	0,89	0,274	0,848	1,88
54	0,75	UP_KW_BIOLOGICAL_PROCESS	Steroid biosynthesis	3	328	43	11473	0,53	0,348	1.00e+0	2,44
55	0,74	UP_SEQ_FEATURE	DOMAIN:PHD-type	5	541	76	22253	0,89	0,113	1.00e+0	2,71
55	0,74	INTERPRO	Znf_PHD-finger	5	546	78	22271	0,89	0,124	1.00e+0	2,61
55	0,74	INTERPRO	Zinc_finger_PHD-type_CS	4	546	61	22271	0,71	0,188	1.00e+0	2,67
55	0,74	INTERPRO	Znf_PHD	5	546	92	22271	0,89	0,189	1.00e+0	2,22
55	0,74	INTERPRO	Znf_FYVE_PHD	6	546	135	22271	1,07	0,236	1.00e+0	1,81
55	0,74	SMART	PHD	5	327	92	10943	0,89	0,294	1.00e+0	1,82
56	0,74	GOTERM_MF_DIRECT	structural constituent of cytoskeleton	5	543	76	28924	0,89	0,0545	0,496	3,50
56	0,74	GOTERM_MF_DIRECT	actin filament binding	9	543	226	28924	1,60	0,0636	0,543	2,12
56	0,74	BIOCARTA	uCalpain and friends in Cell spread	3	67	15	1286	0,53	0,178	1.00e+0	3,84
56	0,74	GOTERM_MF_DIRECT	actin binding	9	543	364	28924	1,60	0,367	1.00e+0	1,32
56	0,74	UP_KW_MOLECULAR_FUNCTION	Actin-binding	5	321	271	12454	0,89	0,921	1.00e+0	0,72
57	0,74	GOTERM_MF_DIRECT	ATP hydrolysis activity	17	543	423	28924	3,02	0,00674	0,104	2,14
57	0,74	GOTERM_MF_DIRECT	chromatin extrusion motor activity	6	543	145	28924	1,07	0,137	0,802	2,20
57	0,74	GOTERM_MF_DIRECT	ATP-dependent H3-H4 histone complex chaperone activity	6	543	145	28924	1,07	0,137	0,802	2,20
57	0,74	GOTERM_MF_DIRECT	ATP-dependent H2AZ histone chaperone activity	6	543	145	28924	1,07	0,137	0,802	2,20
57	0,74	GOTERM_MF_DIRECT	cohesin loader activity	6	543	147	28924	1,07	0,143	0,81	2,17
57	0,74	GOTERM_MF_DIRECT	RNA helicase activity	4	543	70	28924	0,71	0,144	0,81	3,04
57	0,74	GOTERM_MF_DIRECT	DNA clamp loader activity	6	543	154	28924	1,07	0,164	0,898	2,08
57	0,74	GOTERM_MF_DIRECT	helicase activity	4	543	75	28924	0,71	0,166	0,906	2,84
57	0,74	UP_KW_MOLECULAR_FUNCTION	Helicase	7	321	145	12454	1,25	0,17	0,725	1,87
57	0,74	UP_SEQ_FEATURE	MOTIF:DEAD box	3	541	32	22253	0,53	0,182	1.00e+0	3,86
57	0,74	UP_SEQ_FEATURE	MOTIF:Q motif	3	541	40	22253	0,53	0,253	1.00e+0	3,08
57	0,74	INTERPRO	DEAD/DEAH_box_helicase_dom	4	546	73	22271	0,71	0,265	1.00e+0	2,24
57	0,74	UP_SEQ_FEATURE	DOMAIN:Helicase C-terminal	5	541	111	22253	0,89	0,283	1.00e+0	1,85
57	0,74	INTERPRO	Helicase_C-like	5	546	111	22271	0,89	0,289	1.00e+0	1,84
57	0,74	INTERPRO	Helicase_ATP-bd	5	546	114	22271	0,89	0,305	1.00e+0	1,79
57	0,74	UP_SEQ_FEATURE	DOMAIN:Helicase ATP-binding	5	541	117	22253	0,89	0,316	1.00e+0	1,76
57	0,74	GOTERM_MF_DIRECT	hydrolase activity	8	543	306	28924	1,42	0,35	1.00e+0	1,39
57	0,74	SMART	HELICc	5	327	111	10943	0,89	0,422	1.00e+0	1,51
57	0,74	SMART	DEXDc	5	327	113	10943	0,89	0,436	1.00e+0	1,48
58	0,73	INTERPRO	WD40/YVTN_repeat-like_dom_sf	16	546	354	22271	2,85	0,0289	1.00e+0	1,84
58	0,73	INTERPRO	WD40_repeat_dom_sf	13	546	309	22271	2,31	0,0796	1.00e+0	1,72
58	0,73	UP_SEQ_FEATURE	REPEAT:WD 1	11	541	257	22253	1,96	0,0975	1.00e+0	1,76
58	0,73	UP_SEQ_FEATURE	REPEAT:WD 2	11	541	257	22253	1,96	0,0975	1.00e+0	1,76
58	0,73	UP_KW_DOMAIN	WD repeat	11	363	268	14896	1,96	0,119	0,492	1,68
58	0,73	INTERPRO	WD40_rpt	11	546	268	22271	1,96	0,125	1.00e+0	1,67
58	0,73	UP_SEQ_FEATURE	REPEAT:WD 4	10	541	241	22253	1,78	0,134	1.00e+0	1,71
58	0,73	UP_SEQ_FEATURE	REPEAT:WD 3	10	541	253	22253	1,78	0,164	1.00e+0	1,63
58	0,73	UP_SEQ_FEATURE	REPEAT:WD 5	9	541	227	22253	1,60	0,189	1.00e+0	1,63
58	0,73	SMART	WD40	11	327	267	10943	1,96	0,272	1.00e+0	1,38
58	0,73	UP_SEQ_FEATURE	REPEAT:WD	7	541	184	22253	1,25	0,29	1.00e+0	1,56
58	0,73	UP_SEQ_FEATURE	REPEAT:WD 6	7	541	188	22253	1,25	0,306	1.00e+0	1,53
58	0,73	INTERPRO	G-protein_beta_WD-40_rep	3	546	92	22271	0,53	0,662	1.00e+0	1,33
58	0,73	INTERPRO	WD40_repeat_CS	4	546	140	22271	0,71	0,669	1.00e+0	1,17
58	0,73	UP_SEQ_FEATURE	REPEAT:WD 7	4	541	149	22253	0,71	0,704	1.00e+0	1,10
59	0,73	UP_KW_DOMAIN	Homeobox	11	363	239	14896	1,96	0,0672	0,403	1,89
59	0,73	INTERPRO	Homeodomain-like_sf	14	546	337	22271	2,49	0,073	1.00e+0	1,69
59	0,73	INTERPRO	Homeobox_CS	9	546	183	22271	1,60	0,0814	1.00e+0	2,01
59	0,73	UP_SEQ_FEATURE	DNA_BIND:Homeobox	10	541	255	22253	1,78	0,169	1.00e+0	1,61
59	0,73	INTERPRO	HD	10	546	267	22271	1,78	0,21	1.00e+0	1,53
59	0,73	SMART	HOX	10	327	262	10943	1,78	0,375	1.00e+0	1,28
59	0,73	INTERPRO	HD_metazoa	4	546	91	22271	0,71	0,385	1.00e+0	1,79
59	0,73	UP_SEQ_FEATURE	DOMAIN:Homeobox	5	541	190	22253	0,89	0,68	1.00e+0	1,08
60	0,73	INTERPRO	Znf_RING/FYVE/PHD	19	546	463	22271	3,38	0,0375	1.00e+0	1,67
60	0,73	GOTERM_MF_DIRECT	ubiquitin protein ligase activity	12	543	345	28924	2,14	0,0619	0,54	1,85
60	0,73	UP_SEQ_FEATURE	DOMAIN:RING-type	9	541	211	22253	1,60	0,143	1.00e+0	1,75
60	0,73	INTERPRO	Znf_RING	10	546	289	22271	1,78	0,281	1.00e+0	1,41
60	0,73	UP_SEQ_FEATURE	ZN_FING:RING-type	7	541	190	22253	1,25	0,315	1.00e+0	1,52
60	0,73	INTERPRO	Znf_RING_CS	6	546	164	22271	1,07	0,374	1.00e+0	1,49
60	0,73	SMART	RING	7	327	235	10943	1,25	0,706	1.00e+0	1,00
61	0,72	GOTERM_CC_DIRECT	ribonucleoprotein complex	12	554	323	29722	2,14	0,0408	0,276	1,99
61	0,72	UP_KW_MOLECULAR_FUNCTION	RNA-binding	26	321	716	12454	4,63	0,0733	0,48	1,41
61	0,72	INTERPRO	RBD_domain_sf	11	546	268	22271	1,96	0,125	1.00e+0	1,67
61	0,72	INTERPRO	RRM_dom	10	546	238	22271	1,78	0,134	1.00e+0	1,71
61	0,72	UP_SEQ_FEATURE	DOMAIN:RRM	9	541	235	22253	1,60	0,213	1.00e+0	1,58
61	0,72	SMART	RRM	10	327	225	10943	1,78	0,227	1.00e+0	1,49
61	0,72	INTERPRO	Nucleotide-bd_a/b_plait_sf	10	546	275	22271	1,78	0,236	1.00e+0	1,48
61	0,72	UP_SEQ_FEATURE	DOMAIN:RRM 1	4	541	90	22253	0,71	0,374	1.00e+0	1,83
61	0,72	UP_SEQ_FEATURE	DOMAIN:RRM 2	4	541	90	22253	0,71	0,374	1.00e+0	1,83
61	0,72	UP_KW_MOLECULAR_FUNCTION	Ribonucleoprotein	7	321	320	12454	1,25	0,835	1.00e+0	0,85
62	0,69	GOTERM_MF_DIRECT	guanyl-nucleotide exchange factor activity	9	543	228	28924	1,60	0,0663	0,56	2,10
62	0,69	UP_SEQ_FEATURE	DOMAIN:DH	4	541	68	22253	0,71	0,228	1.00e+0	2,42
62	0,69	INTERPRO	DH-domain	4	546	68	22271	0,71	0,232	1.00e+0	2,40
62	0,69	INTERPRO	DBL_dom_sf	4	546	68	22271	0,71	0,232	1.00e+0	2,40
62	0,69	UP_KW_MOLECULAR_FUNCTION	Guanine-nucleotide releasing factor	7	321	170	12454	1,25	0,273	0,892	1,60
62	0,69	SMART	RhoGEF	4	327	65	10943	0,71	0,306	1.00e+0	2,06
63	0,69	INTERPRO	MAGE	3	546	33	22271	0,53	0,193	1.00e+0	3,71
63	0,69	INTERPRO	MAGE_WH1	3	546	33	22271	0,53	0,193	1.00e+0	3,71
63	0,69	INTERPRO	MHD_dom	3	546	33	22271	0,53	0,193	1.00e+0	3,71
63	0,69	INTERPRO	MAGE_WH2	3	546	33	22271	0,53	0,193	1.00e+0	3,71
63	0,69	SMART	MAGE	3	327	33	10943	0,53	0,258	1.00e+0	3,04
64	0,67	INTERPRO	Thioredoxin-like_sf	7	546	135	22271	1,25	0,114	1.00e+0	2,12
64	0,67	INTERPRO	Thioredoxin_domain	3	546	42	22271	0,53	0,275	1.00e+0	2,91
64	0,67	UP_SEQ_FEATURE	DOMAIN:Thioredoxin	3	541	46	22253	0,53	0,307	1.00e+0	2,68
65	0,67	GOTERM_BP_DIRECT	fatty acid oxidation	3	545	22	29712	0,53	0,0607	0,822	7,43
65	0,67	UP_KW_BIOLOGICAL_PROCESS	Lipid biosynthesis	8	328	172	11473	1,42	0,22	0,819	1,63
65	0,67	GOTERM_BP_DIRECT	fatty acid biosynthetic process	3	545	65	29712	0,53	0,334	1.00e+0	2,52
65	0,67	UP_KW_BIOLOGICAL_PROCESS	Fatty acid biosynthesis	3	328	55	11473	0,53	0,468	1.00e+0	1,91
66	0,66	UP_SEQ_FEATURE	ZN_FING:CCHC-type	3	541	30	22253	0,53	0,164	1.00e+0	4,11
66	0,66	INTERPRO	Znf_CCHC_sf	3	546	36	22271	0,53	0,22	1.00e+0	3,40
66	0,66	INTERPRO	Znf_CCHC	3	546	43	22271	0,53	0,284	1.00e+0	2,85
67	0,66	INTERPRO	VWF_A	5	546	81	22271	0,89	0,137	1.00e+0	2,52
67	0,66	UP_SEQ_FEATURE	DOMAIN:VWFA	5	541	90	22253	0,89	0,175	1.00e+0	2,29
67	0,66	INTERPRO	vWFA_dom_sf	5	546	105	22271	0,89	0,256	1.00e+0	1,94
67	0,66	SMART	VWA	4	327	74	10943	0,71	0,379	1.00e+0	1,81
68	0,63	GOTERM_BP_DIRECT	protein polyubiquitination	7	545	145	29712	1,25	0,0511	0,778	2,63
68	0,63	GOTERM_MF_DIRECT	ubiquitin conjugating enzyme activity	3	543	41	28924	0,53	0,179	0,939	3,90
68	0,63	KEGG_PATHWAY	Ubiquitin mediated proteolysis	7	243	154	9565	1,25	0,195	0,568	1,79
68	0,63	UP_SEQ_FEATURE	ACT_SITE:Glycyl thioester intermediate	4	541	76	22253	0,71	0,281	1.00e+0	2,16
68	0,63	UP_SEQ_FEATURE	DOMAIN:UBC core	3	541	46	22253	0,53	0,307	1.00e+0	2,68
68	0,63	INTERPRO	UBQ-conjugat_E2	3	546	46	22271	0,53	0,311	1.00e+0	2,66
68	0,63	SMART	UBCc	3	327	46	10943	0,53	0,4	1.00e+0	2,18
68	0,63	INTERPRO	UBQ-conjugating_enzyme/RWD	3	546	61	22271	0,53	0,442	1.00e+0	2,01
69	0,62	KEGG_PATHWAY	Sphingolipid metabolism	4	243	55	9565	0,71	0,162	0,516	2,86
69	0,62	UP_KW_BIOLOGICAL_PROCESS	Lipid biosynthesis	8	328	172	11473	1,42	0,22	0,819	1,63
69	0,62	UP_KW_BIOLOGICAL_PROCESS	Sphingolipid metabolism	3	328	34	11473	0,53	0,253	0,839	3,09
69	0,62	INTERPRO	Nucleotide-diphossugar_trans	4	546	90	22271	0,71	0,379	1.00e+0	1,81
70	0,61	UP_SEQ_FEATURE	DOMAIN:FHA	3	541	34	22253	0,53	0,199	1.00e+0	3,63
70	0,61	INTERPRO	FHA_dom	3	546	34	22271	0,53	0,202	1.00e+0	3,60
70	0,61	INTERPRO	SMAD_FHA_dom_sf	3	546	53	22271	0,53	0,374	1.00e+0	2,31
71	0,59	UP_SEQ_FEATURE	DOMAIN:WW 1	3	541	28	22253	0,53	0,147	1.00e+0	4,41
71	0,59	UP_SEQ_FEATURE	DOMAIN:WW 2	3	541	28	22253	0,53	0,147	1.00e+0	4,41
71	0,59	INTERPRO	WW_dom_sf	3	546	48	22271	0,53	0,329	1.00e+0	2,55
71	0,59	INTERPRO	WW_dom	3	546	52	22271	0,53	0,365	1.00e+0	2,35
71	0,59	SMART	WW	3	327	48	10943	0,53	0,421	1.00e+0	2,09
72	0,59	SMART	DEATH	3	327	27	10943	0,53	0,192	1.00e+0	3,72
72	0,59	INTERPRO	Death_dom	3	546	35	22271	0,53	0,211	1.00e+0	3,50
72	0,59	UP_SEQ_FEATURE	DOMAIN:Death	3	541	39	22253	0,53	0,244	1.00e+0	3,16
72	0,59	INTERPRO	DEATH-like_dom_sf	4	546	101	22271	0,71	0,451	1.00e+0	1,62
73	0,54	INTERPRO	SDR_fam	4	546	61	22271	0,71	0,188	1.00e+0	2,67
73	0,54	GOTERM_MF_DIRECT	oxidoreductase activity, acting on the CH-OH group of donors, NAD or NADP as acceptor	3	543	46	28924	0,53	0,213	1.00e+0	3,47
73	0,54	INTERPRO	Sc_DH/Rdtase_CS	3	546	37	22271	0,53	0,229	1.00e+0	3,31
73	0,54	INTERPRO	NAD(P)-bd_dom_sf	4	546	168	22271	0,71	0,782	1.00e+0	0,97
74	0,53	BIOCARTA	FAS signaling pathway ( CD95 )	4	67	28	1286	0,71	0,17	1.00e+0	2,74
74	0,53	BIOCARTA	HIV-I Nef	5	67	58	1286	0,89	0,347	1.00e+0	1,65
74	0,53	BIOCARTA	TNFR1 Signaling Pathway	3	67	29	1286	0,53	0,444	1.00e+0	1,99
75	0,52	INTERPRO	WH_DNA-bd_sf	8	546	206	22271	1,42	0,244	1.00e+0	1,58
75	0,52	INTERPRO	TF_fork_head_CS_2	3	546	43	22271	0,53	0,284	1.00e+0	2,85
75	0,52	UP_SEQ_FEATURE	DNA_BIND:Fork-head	3	541	46	22253	0,53	0,307	1.00e+0	2,68
75	0,52	INTERPRO	Fork_head_dom	3	546	46	22271	0,53	0,311	1.00e+0	2,66
75	0,52	SMART	FH	3	327	45	10943	0,53	0,39	1.00e+0	2,23
76	0,50	INTERPRO	Cys-rich_flank_reg_C	5	546	75	22271	0,89	0,112	1.00e+0	2,72
76	0,50	INTERPRO	Leu-rich_rpt_typical-subtyp	8	546	176	22271	1,42	0,142	1.00e+0	1,85
76	0,50	SMART	LRRCT	5	327	75	10943	0,89	0,185	1.00e+0	2,23
76	0,50	UP_SEQ_FEATURE	REPEAT:LRR 5	9	541	226	22253	1,60	0,186	1.00e+0	1,64
76	0,50	UP_SEQ_FEATURE	REPEAT:LRR 6	8	541	199	22253	1,42	0,211	1.00e+0	1,65
76	0,50	UP_SEQ_FEATURE	REPEAT:LRR 17	3	541	36	22253	0,53	0,217	1.00e+0	3,43
76	0,50	UP_SEQ_FEATURE	REPEAT:LRR 9	6	541	134	22253	1,07	0,227	1.00e+0	1,84
76	0,50	UP_SEQ_FEATURE	REPEAT:LRR 7	7	541	170	22253	1,25	0,232	1.00e+0	1,69
76	0,50	UP_SEQ_FEATURE	REPEAT:LRR 4	9	541	242	22253	1,60	0,233	1.00e+0	1,53
76	0,50	UP_SEQ_FEATURE	REPEAT:LRR 16	3	541	41	22253	0,53	0,262	1.00e+0	3,01
76	0,50	UP_SEQ_FEATURE	REPEAT:LRR 10	5	541	108	22253	0,89	0,267	1.00e+0	1,90
76	0,50	SMART	LRR_TYP	8	327	176	10943	1,42	0,271	1.00e+0	1,52
76	0,50	UP_SEQ_FEATURE	REPEAT:LRR 3	9	541	257	22253	1,60	0,288	1.00e+0	1,44
76	0,50	UP_SEQ_FEATURE	REPEAT:LRR 8	6	541	148	22253	1,07	0,291	1.00e+0	1,67
76	0,50	INTERPRO	Leu-rich_rpt	9	546	262	22271	1,60	0,316	1.00e+0	1,40
76	0,50	UP_SEQ_FEATURE	REPEAT:LRR 2	9	541	268	22253	1,60	0,324	1.00e+0	1,38
76	0,50	UP_SEQ_FEATURE	REPEAT:LRR 1	9	541	269	22253	1,60	0,331	1.00e+0	1,38
76	0,50	UP_SEQ_FEATURE	REPEAT:LRR 15	3	541	49	22253	0,53	0,334	1.00e+0	2,52
76	0,50	UP_SEQ_FEATURE	REPEAT:LRR 14	3	541	51	22253	0,53	0,352	1.00e+0	2,42
76	0,50	INTERPRO	LRRNT	3	546	53	22271	0,53	0,374	1.00e+0	2,31
76	0,50	UP_SEQ_FEATURE	REPEAT:LRR 13	3	541	58	22253	0,53	0,413	1.00e+0	2,13
76	0,50	UP_SEQ_FEATURE	DOMAIN:LRRNT	4	541	97	22253	0,71	0,42	1.00e+0	1,70
76	0,50	SMART	LRRNT	3	327	53	10943	0,53	0,472	1.00e+0	1,89
76	0,50	SMART	LRR_SD22	3	327	54	10943	0,53	0,481	1.00e+0	1,86
76	0,50	SMART	LRR_BAC	3	327	57	10943	0,53	0,51	1.00e+0	1,76
76	0,50	UP_SEQ_FEATURE	REPEAT:LRR 12	3	541	71	22253	0,53	0,517	1.00e+0	1,74
76	0,50	UP_SEQ_FEATURE	DOMAIN:LRRCT	4	541	119	22253	0,71	0,554	1.00e+0	1,38
76	0,50	UP_SEQ_FEATURE	REPEAT:LRR 11	3	541	85	22253	0,53	0,615	1.00e+0	1,45
76	0,50	INTERPRO	LRR_dom_sf	10	546	411	22271	1,78	0,679	1.00e+0	0,99
76	0,50	UP_KW_DOMAIN	Leucine-rich repeat	9	363	391	14896	1,60	0,738	1.00e+0	0,94
77	0,48	GOTERM_BP_DIRECT	phosphatidylinositol phosphate biosynthetic process	3	545	37	29712	0,53	0,147	1.00e+0	4,42
77	0,48	KEGG_PATHWAY	Phosphatidylinositol signaling system	4	243	96	9565	0,71	0,44	0,907	1,64
77	0,48	KEGG_PATHWAY	Inositol phosphate metabolism	3	243	72	9565	0,53	0,548	1.00e+0	1,64
78	0,48	INTERPRO	ConA-like_dom_sf	8	546	212	22271	1,42	0,266	1.00e+0	1,54
78	0,48	INTERPRO	SPRY_dom	4	546	80	22271	0,71	0,312	1.00e+0	2,04
78	0,48	UP_SEQ_FEATURE	DOMAIN:B30.2/SPRY	4	541	83	22253	0,71	0,327	1.00e+0	1,98
78	0,48	INTERPRO	B30.2/SPRY	4	546	83	22271	0,71	0,332	1.00e+0	1,97
78	0,48	INTERPRO	B30.2/SPRY_sf	4	546	91	22271	0,71	0,385	1.00e+0	1,79
78	0,48	SMART	SPRY	4	327	75	10943	0,71	0,388	1.00e+0	1,78
79	0,47	UP_SEQ_FEATURE	REPEAT:HEAT 5	3	541	37	22253	0,53	0,226	1.00e+0	3,34
79	0,47	UP_SEQ_FEATURE	REPEAT:HEAT 4	3	541	46	22253	0,53	0,307	1.00e+0	2,68
79	0,47	UP_SEQ_FEATURE	REPEAT:HEAT 3	3	541	50	22253	0,53	0,343	1.00e+0	2,47
79	0,47	UP_SEQ_FEATURE	REPEAT:HEAT 1	3	541	59	22253	0,53	0,421	1.00e+0	2,09
79	0,47	UP_SEQ_FEATURE	REPEAT:HEAT 2	3	541	59	22253	0,53	0,421	1.00e+0	2,09
80	0,46	UP_SEQ_FEATURE	TRANSIT:Mitochondrion	17	541	538	22253	3,02	0,239	1.00e+0	1,30
80	0,46	UP_KW_DOMAIN	Transit peptide	17	363	557	14896	3,02	0,284	0,787	1,25
80	0,46	GOTERM_CC_DIRECT	mitochondrial matrix	7	554	280	29722	1,25	0,425	0,995	1,34
80	0,46	UP_KW_CELLULAR_COMPONENT	Mitochondrion	36	492	1306	18649	6,41	0,488	0,882	1,04
81	0,46	UP_SEQ_FEATURE	REPEAT:ANK 1	9	541	209	22253	1,60	0,138	1.00e+0	1,77
81	0,46	UP_SEQ_FEATURE	REPEAT:ANK 2	9	541	209	22253	1,60	0,138	1.00e+0	1,77
81	0,46	UP_KW_DOMAIN	ANK repeat	9	363	234	14896	1,60	0,21	0,721	1,58
81	0,46	INTERPRO	Ankyrin_rpt-contain_sf	9	546	241	22271	1,60	0,245	1.00e+0	1,52
81	0,46	UP_SEQ_FEATURE	REPEAT:ANK 3	7	541	175	22253	1,25	0,252	1.00e+0	1,65
81	0,46	INTERPRO	Ankyrin_rpt	8	546	233	22271	1,42	0,347	1.00e+0	1,40
81	0,46	SMART	ANK	7	327	224	10943	1,25	0,662	1.00e+0	1,05
81	0,46	UP_SEQ_FEATURE	REPEAT:ANK	5	541	186	22253	0,89	0,664	1.00e+0	1,11
81	0,46	UP_SEQ_FEATURE	REPEAT:ANK 5	3	541	120	22253	0,53	0,792	1.00e+0	1,03
81	0,46	UP_SEQ_FEATURE	REPEAT:ANK 4	3	541	145	22253	0,53	0,87	1.00e+0	0,85
82	0,45	GOTERM_CC_DIRECT	collagen trimer	4	554	82	29722	0,71	0,196	0,684	2,62
82	0,45	INTERPRO	Collagen	4	546	76	22271	0,71	0,285	1.00e+0	2,15
82	0,45	UP_KW_DOMAIN	Collagen	4	363	83	14896	0,71	0,328	0,787	1,98
82	0,45	UP_KW_PTM	Hydroxylation	5	444	182	13214	0,89	0,864	1.00e+0	0,82
83	0,44	GOTERM_CC_DIRECT	kinesin complex	3	554	48	29722	0,53	0,225	0,743	3,35
83	0,44	GOTERM_MF_DIRECT	microtubule motor activity	3	543	53	28924	0,53	0,262	1.00e+0	3,02
83	0,44	INTERPRO	Kinesin_motor_CS	3	546	43	22271	0,53	0,284	1.00e+0	2,85
83	0,44	UP_SEQ_FEATURE	DOMAIN:Kinesin motor	3	541	46	22253	0,53	0,307	1.00e+0	2,68
83	0,44	INTERPRO	Kinesin_motor_dom	3	546	46	22271	0,53	0,311	1.00e+0	2,66
83	0,44	SMART	KISc	3	327	46	10943	0,53	0,4	1.00e+0	2,18
83	0,44	GOTERM_BP_DIRECT	microtubule-based movement	3	545	79	29712	0,53	0,426	1.00e+0	2,07
83	0,44	UP_KW_MOLECULAR_FUNCTION	Motor protein	5	321	131	12454	0,89	0,436	1.00e+0	1,48
83	0,44	KEGG_PATHWAY	Motor proteins	6	243	198	9565	1,07	0,565	1.00e+0	1,19
83	0,44	INTERPRO	Kinesin_motor_dom_sf	3	546	86	22271	0,53	0,626	1.00e+0	1,42
84	0,40	GOTERM_CC_DIRECT	postsynaptic membrane	8	554	282	29722	1,42	0,275	0,795	1,52
84	0,40	UP_KW_CELLULAR_COMPONENT	Postsynaptic cell membrane	6	492	159	18649	1,07	0,408	0,816	1,43
84	0,40	UP_KW_CELLULAR_COMPONENT	Synapse	15	492	537	18649	2,67	0,553	0,956	1,06
85	0,40	INTERPRO	SAM/pointed_sf	5	546	121	22271	0,89	0,344	1.00e+0	1,69
85	0,40	INTERPRO	SAM	4	546	92	22271	0,71	0,392	1.00e+0	1,77
85	0,40	UP_SEQ_FEATURE	DOMAIN:SAM	4	541	93	22253	0,71	0,393	1.00e+0	1,77
85	0,40	SMART	SAM	4	327	85	10943	0,71	0,467	1.00e+0	1,57
86	0,40	INTERPRO	F-box-like_dom_sf	4	546	81	22271	0,71	0,318	1.00e+0	2,01
86	0,40	INTERPRO	F-box_dom	4	546	82	22271	0,71	0,325	1.00e+0	1,99
86	0,40	UP_SEQ_FEATURE	DOMAIN:F-box	3	541	85	22253	0,53	0,615	1.00e+0	1,45
87	0,37	INTERPRO	HMG_box_dom	3	546	55	22271	0,53	0,391	1.00e+0	2,22
87	0,37	INTERPRO	HMG_box_dom_sf	3	546	57	22271	0,53	0,408	1.00e+0	2,15
87	0,37	SMART	HMG	3	327	53	10943	0,53	0,472	1.00e+0	1,89
88	0,36	GOTERM_BP_DIRECT	innate immune response	14	545	509	29712	2,49	0,144	1.00e+0	1,50
88	0,36	UP_KW_BIOLOGICAL_PROCESS	Innate immunity	12	328	393	11473	2,14	0,568	1.00e+0	1,07
88	0,36	UP_KW_BIOLOGICAL_PROCESS	Immunity	17	328	991	11473	3,02	0,997	1.00e+0	0,60
89	0,35	KEGG_PATHWAY	cAMP signaling pathway	9	243	224	9565	1,60	0,207	0,596	1,58
89	0,35	KEGG_PATHWAY	Adrenergic signaling in cardiomyocytes	6	243	156	9565	1,07	0,361	0,841	1,51
89	0,35	KEGG_PATHWAY	Salivary secretion	3	243	87	9565	0,53	0,651	1.00e+0	1,36
89	0,35	KEGG_PATHWAY	cGMP-PKG signaling pathway	4	243	172	9565	0,71	0,815	1.00e+0	0,92
90	0,34	GOTERM_BP_DIRECT	embryonic limb morphogenesis	4	545	64	29712	0,71	0,113	1.00e+0	3,41
90	0,34	INTERPRO	EGF_Ca-bd_CS	5	546	97	22271	0,89	0,214	1.00e+0	2,10
90	0,34	UP_SEQ_FEATURE	DOMAIN:EGF-like 4	3	541	51	22253	0,53	0,352	1.00e+0	2,42
90	0,34	INTERPRO	EGF-like_Ca-bd_dom	5	546	126	22271	0,89	0,372	1.00e+0	1,62
90	0,34	INTERPRO	EGF-type_Asp/Asn_hydroxyl_site	4	546	90	22271	0,71	0,379	1.00e+0	1,81
90	0,34	INTERPRO	Growth_fac_rcpt_cys_sf	5	546	133	22271	0,89	0,41	1.00e+0	1,53
90	0,34	UP_SEQ_FEATURE	DOMAIN:EGF-like 3	3	541	68	22253	0,53	0,494	1.00e+0	1,81
90	0,34	SMART	EGF_CA	5	327	126	10943	0,89	0,52	1.00e+0	1,33
90	0,34	UP_SEQ_FEATURE	DOMAIN:EGF-like 2	3	541	84	22253	0,53	0,608	1.00e+0	1,47
90	0,34	UP_SEQ_FEATURE	DOMAIN:EGF-like 1	3	541	112	22253	0,53	0,759	1.00e+0	1,10
90	0,34	SMART	EGF	5	327	183	10943	0,89	0,799	1.00e+0	0,91
90	0,34	INTERPRO	EGF-like_dom	5	546	246	22271	0,89	0,855	1.00e+0	0,83
90	0,34	UP_KW_DOMAIN	EGF-like domain	5	363	254	14896	0,89	0,869	1.00e+0	0,81
91	0,34	GOTERM_CC_DIRECT	postsynaptic membrane	8	554	282	29722	1,42	0,275	0,795	1,52
91	0,34	GOTERM_BP_DIRECT	excitatory postsynaptic potential	3	545	67	29712	0,53	0,348	1.00e+0	2,44
91	0,34	KEGG_PATHWAY	Neuroactive ligand-receptor interaction	4	243	392	9565	0,71	0,998	1.00e+0	0,40
92	0,32	UP_SEQ_FEATURE	REPEAT:Kelch 5	3	541	60	22253	0,53	0,429	1.00e+0	2,06
92	0,32	UP_SEQ_FEATURE	REPEAT:Kelch 4	3	541	64	22253	0,53	0,462	1.00e+0	1,93
92	0,32	UP_SEQ_FEATURE	REPEAT:Kelch 2	3	541	65	22253	0,53	0,47	1.00e+0	1,90
92	0,32	UP_SEQ_FEATURE	REPEAT:Kelch 3	3	541	65	22253	0,53	0,47	1.00e+0	1,90
92	0,32	UP_SEQ_FEATURE	REPEAT:Kelch 1	3	541	65	22253	0,53	0,47	1.00e+0	1,90
92	0,32	UP_KW_DOMAIN	Kelch repeat	3	363	73	14896	0,53	0,533	1.00e+0	1,69
92	0,32	INTERPRO	Kelch-typ_b-propeller	3	546	73	22271	0,53	0,536	1.00e+0	1,68
93	0,31	GOTERM_BP_DIRECT	sodium ion transport	5	545	107	29712	0,89	0,134	1.00e+0	2,55
93	0,31	GOTERM_BP_DIRECT	proton transmembrane transport	3	545	130	29712	0,53	0,691	1.00e+0	1,26
93	0,31	UP_KW_BIOLOGICAL_PROCESS	Sodium transport	4	328	126	11473	0,71	0,701	1.00e+0	1,11
93	0,31	UP_KW_LIGAND	Sodium	4	207	159	6792	0,71	0,867	1.00e+0	0,83
94	0,26	GOTERM_MF_DIRECT	cell adhesion molecule binding	5	543	76	28924	0,89	0,0545	0,496	3,50
94	0,26	GOTERM_BP_DIRECT	heterophilic cell-cell adhesion via plasma membrane cell adhesion molecules	4	545	49	29712	0,71	0,0606	0,822	4,45
94	0,26	INTERPRO	CD80_C2-set	3	546	32	22271	0,53	0,184	1.00e+0	3,82
94	0,26	GOTERM_BP_DIRECT	homophilic cell adhesion via plasma membrane adhesion molecules	3	545	172	29712	0,53	0,826	1.00e+0	0,95
94	0,26	KEGG_PATHWAY	Cell adhesion molecules	4	243	179	9565	0,71	0,836	1.00e+0	0,88
94	0,26	UP_KW_DOMAIN	Immunoglobulin domain	5	363	610	14896	0,89	1.00e+0	1.00e+0	0,34
94	0,26	INTERPRO	Ig_sub	4	546	611	22271	0,71	1.00e+0	1.00e+0	0,27
94	0,26	SMART	IG	4	327	611	10943	0,71	1.00e+0	1.00e+0	0,22
94	0,26	INTERPRO	Ig-like_fold	11	546	1305	22271	1,96	1.00e+0	1.00e+0	0,34
94	0,26	INTERPRO	Ig_V-set	3	546	695	22271	0,53	1.00e+0	1.00e+0	0,18
94	0,26	INTERPRO	Ig-like_dom_sf	7	546	1055	22271	1,25	1.00e+0	1.00e+0	0,27
94	0,26	UP_SEQ_FEATURE	DOMAIN:Ig-like	4	541	818	22253	0,71	1.00e+0	1.00e+0	0,20
94	0,26	INTERPRO	Ig-like_dom	5	546	1000	22271	0,89	1.00e+0	1.00e+0	0,20
95	0,25	INTERPRO	TPR-like_helical_dom_sf	9	546	220	22271	1,60	0,175	1.00e+0	1,67
95	0,25	UP_SEQ_FEATURE	REPEAT:TPR	3	541	86	22253	0,53	0,621	1.00e+0	1,43
95	0,25	UP_KW_DOMAIN	TPR repeat	4	363	155	14896	0,71	0,731	1.00e+0	1,06
95	0,25	INTERPRO	TPR_rpt	3	546	128	22271	0,53	0,824	1.00e+0	0,96
95	0,25	SMART	TPR	3	327	121	10943	0,53	0,88	1.00e+0	0,83
96	0,22	UP_SEQ_FEATURE	ZN_FING:C2H2-type 1	11	541	293	22253	1,96	0,178	1.00e+0	1,54
96	0,22	UP_SEQ_FEATURE	ZN_FING:C2H2-type 2	11	541	305	22253	1,96	0,21	1.00e+0	1,48
96	0,22	UP_SEQ_FEATURE	ZN_FING:C2H2-type 3	10	541	298	22253	1,78	0,3	1.00e+0	1,38
96	0,22	UP_SEQ_FEATURE	ZN_FING:C2H2-type 5	6	541	216	22253	1,07	0,604	1.00e+0	1,14
96	0,22	UP_SEQ_FEATURE	ZN_FING:C2H2-type 6	5	541	179	22253	0,89	0,635	1.00e+0	1,15
96	0,22	UP_SEQ_FEATURE	ZN_FING:C2H2-type 4	6	541	246	22253	1,07	0,716	1.00e+0	1,00
96	0,22	UP_SEQ_FEATURE	ZN_FING:C2H2-type 10	3	541	109	22253	0,53	0,746	1.00e+0	1,13
96	0,22	UP_SEQ_FEATURE	DOMAIN:C2H2-type	14	541	641	22253	2,49	0,783	1.00e+0	0,90
96	0,22	UP_SEQ_FEATURE	ZN_FING:C2H2-type 9	3	541	123	22253	0,53	0,803	1.00e+0	1,00
96	0,22	INTERPRO	Znf_C2H2_sf	15	546	728	22271	2,67	0,855	1.00e+0	0,84
96	0,22	UP_SEQ_FEATURE	ZN_FING:C2H2-type 8	3	541	140	22253	0,53	0,857	1.00e+0	0,88
96	0,22	INTERPRO	Znf_C2H2_type	15	546	757	22271	2,67	0,889	1.00e+0	0,81
96	0,22	UP_SEQ_FEATURE	ZN_FING:C2H2-type 7	3	541	155	22253	0,53	0,893	1.00e+0	0,80
96	0,22	SMART	ZnF_C2H2	14	327	711	10943	2,49	0,982	1.00e+0	0,66
97	0,22	UP_SEQ_FEATURE	DOMAIN:BACK	3	541	42	22253	0,53	0,271	1.00e+0	2,94
97	0,22	INTERPRO	BACK	3	546	59	22271	0,53	0,425	1.00e+0	2,07
97	0,22	SMART	BACK	3	327	59	10943	0,53	0,529	1.00e+0	1,70
97	0,22	INTERPRO	BTB/POZ_dom	5	546	221	22271	0,89	0,793	1.00e+0	0,92
97	0,22	INTERPRO	SKP1/BTB/POZ_sf	5	546	229	22271	0,89	0,815	1.00e+0	0,89
97	0,22	UP_SEQ_FEATURE	DOMAIN:BTB	4	541	207	22253	0,71	0,882	1.00e+0	0,79
97	0,22	SMART	BTB	5	327	218	10943	0,89	0,894	1.00e+0	0,77
98	0,21	UP_KW_DOMAIN	SH3 domain	6	363	211	14896	1,07	0,585	1.00e+0	1,17
98	0,21	UP_SEQ_FEATURE	DOMAIN:SH3	6	541	212	22253	1,07	0,588	1.00e+0	1,16
98	0,21	INTERPRO	SH3-like_dom_sf	6	546	213	22271	1,07	0,599	1.00e+0	1,15
98	0,21	INTERPRO	SH3_domain	6	546	221	22271	1,07	0,632	1.00e+0	1,11
98	0,21	SMART	SH3	6	327	199	10943	1,07	0,712	1.00e+0	1,01
99	0,20	GOTERM_CC_DIRECT	cilium	9	554	319	29722	1,60	0,247	0,771	1,51
99	0,20	GOTERM_CC_DIRECT	motile cilium	3	554	148	29722	0,53	0,765	1.00e+0	1,09
99	0,20	UP_KW_CELLULAR_COMPONENT	Cilium	8	492	371	18649	1,42	0,861	1.00e+0	0,82
99	0,20	UP_KW_CELLULAR_COMPONENT	Flagellum	3	492	211	18649	0,53	0,976	1.00e+0	0,54
100	0,20	INTERPRO	C2_domain_sf	5	546	170	22271	0,89	0,601	1.00e+0	1,20
100	0,20	UP_SEQ_FEATURE	DOMAIN:C2	4	541	133	22253	0,71	0,63	1.00e+0	1,24
100	0,20	INTERPRO	C2_dom	4	546	143	22271	0,71	0,683	1.00e+0	1,14
101	0,19	UP_KW_MOLECULAR_FUNCTION	Metalloprotease	5	321	156	12454	0,89	0,572	1.00e+0	1,24
101	0,19	GOTERM_MF_DIRECT	metalloendopeptidase activity	3	543	120	28924	0,53	0,661	1.00e+0	1,33
101	0,19	INTERPRO	MetalloPept_cat_dom_sf	3	546	100	22271	0,53	0,706	1.00e+0	1,22
102	0,18	UP_SEQ_FEATURE	REPEAT:Solcar 3	3	541	46	22253	0,53	0,307	1.00e+0	2,68
102	0,18	UP_SEQ_FEATURE	REPEAT:Solcar 1	3	541	49	22253	0,53	0,334	1.00e+0	2,52
102	0,18	UP_SEQ_FEATURE	REPEAT:Solcar 2	3	541	49	22253	0,53	0,334	1.00e+0	2,52
102	0,18	INTERPRO	Mitochondrial_sb/sol_carrier	3	546	52	22271	0,53	0,365	1.00e+0	2,35
102	0,18	INTERPRO	Mt_carrier_dom_sf	3	546	52	22271	0,53	0,365	1.00e+0	2,35
102	0,18	UP_KW_CELLULAR_COMPONENT	Mitochondrion inner membrane	6	492	342	18649	1,07	0,949	1.00e+0	0,66
102	0,18	UP_SEQ_FEATURE	TRANSMEM:Helical; Name=1	9	541	756	22253	1,60	0,998	1.00e+0	0,49
102	0,18	UP_SEQ_FEATURE	TRANSMEM:Helical; Name=2	9	541	761	22253	1,60	0,998	1.00e+0	0,49
102	0,18	UP_SEQ_FEATURE	TRANSMEM:Helical; Name=6	8	541	714	22253	1,42	0,999	1.00e+0	0,46
102	0,18	UP_SEQ_FEATURE	TRANSMEM:Helical; Name=5	8	541	720	22253	1,42	0,999	1.00e+0	0,46
102	0,18	UP_SEQ_FEATURE	TRANSMEM:Helical; Name=3	8	541	740	22253	1,42	0,999	1.00e+0	0,44
102	0,18	UP_SEQ_FEATURE	TRANSMEM:Helical; Name=4	8	541	745	22253	1,42	0,999	1.00e+0	0,44
102	0,18	UP_SEQ_FEATURE	TRANSMEM:Helical; Name=7	4	541	643	22253	0,71	1.00e+0	1.00e+0	0,26
103	0,16	GOTERM_MF_DIRECT	histone H3Y41 kinase activity	3	543	116	28924	0,53	0,642	1.00e+0	1,38
103	0,16	GOTERM_MF_DIRECT	histone H2AXY142 kinase activity	3	543	116	28924	0,53	0,642	1.00e+0	1,38
103	0,16	UP_KW_MOLECULAR_FUNCTION	Tyrosine-protein kinase	3	321	114	12454	0,53	0,795	1.00e+0	1,02
104	0,09	UP_KW_DOMAIN	TPR repeat	4	363	155	14896	0,71	0,731	1.00e+0	1,06
104	0,09	UP_SEQ_FEATURE	REPEAT:TPR 1	3	541	137	22253	0,53	0,849	1.00e+0	0,90
104	0,09	UP_SEQ_FEATURE	REPEAT:TPR 2	3	541	137	22253	0,53	0,849	1.00e+0	0,90
105	0,04	UP_SEQ_FEATURE	DOMAIN:Fibronectin type-III	4	541	191	22253	0,71	0,846	1.00e+0	0,86
105	0,04	INTERPRO	FN3_dom	4	546	207	22271	0,71	0,885	1.00e+0	0,79
105	0,04	INTERPRO	FN3_sf	4	546	211	22271	0,71	0,893	1.00e+0	0,77
105	0,04	INTERPRO	Ig-like_fold	11	546	1305	22271	1,96	1.00e+0	1.00e+0	0,34
106	0,01	GOTERM_CC_DIRECT	membrane	101	554	5706	29722	17,97	0,765	1.00e+0	0,95
106	0,01	UP_SEQ_FEATURE	TOPO_DOM:Cytoplasmic	70	541	3356	22253	12,46	0,945	1.00e+0	0,86
106	0,01	UP_SEQ_FEATURE	CARBOHYD:N-linked (GlcNAc...) asparagine	71	541	3733	22253	12,63	0,994	1.00e+0	0,78
106	0,01	UP_SEQ_FEATURE	TOPO_DOM:Extracellular	44	541	2481	22253	7,83	0,995	1.00e+0	0,73
106	0,01	UP_KW_DOMAIN	Transmembrane helix	106	363	5621	14896	18,86	1.00e+0	1.00e+0	0,77
106	0,01	UP_KW_DOMAIN	Transmembrane	107	363	6123	14896	19,04	1.00e+0	1.00e+0	0,72
106	0,01	UP_KW_CELLULAR_COMPONENT	Membrane	191	492	9240	18649	33,99	1.00e+0	1.00e+0	0,78
106	0,01	UP_KW_DOMAIN	Signal	66	363	4740	14896	11,74	1.00e+0	1.00e+0	0,57
106	0,01	UP_KW_PTM	Glycoprotein	83	444	4236	13214	14,77	1.00e+0	1.00e+0	0,58
106	0,01	UP_SEQ_FEATURE	TRANSMEM:Helical	96	541	6668	22253	17,08	1.00e+0	1.00e+0	0,59
106	0,01	UP_KW_PTM	Disulfide bond	57	444	3465	13214	10,14	1.00e+0	1.00e+0	0,49
107	0,00	UP_SEQ_FEATURE	DOMAIN:KRAB	3	541	389	22253	0,53	0,999	1.00e+0	0,32
107	0,00	INTERPRO	KRAB_dom_sf	3	546	391	22271	0,53	0,999	1.00e+0	0,31
107	0,00	INTERPRO	KRAB	3	546	393	22271	0,53	0,999	1.00e+0	0,31
107	0,00	SMART	KRAB	3	327	389	10943	0,53	1.00e+0	1.00e+0	0,26
108	0,00	GOTERM_CC_DIRECT	cellular_component	41	554	9809	29722	7,30	1.00e+0	1.00e+0	0,22
108	0,00	GOTERM_MF_DIRECT	molecular_function	72	543	11505	28924	12,81	1.00e+0	1.00e+0	0,33
108	0,00	GOTERM_BP_DIRECT	biological_process	53	545	10254	29712	9,43	1.00e+0	1.00e+0	0,28

## Sheet: HD DOWN
HD DOWN
Cluster	Cluster Enrichment Score	Category	Term	Count	List Total	Pop Hits	Pop Total	%	P-value	Benjamini	Fold Enrichment
1	3,40	UP_KW_MOLECULAR_FUNCTION	Muscle protein	9	44	61	12454	13,64	2,61E-11	9,92E-10	41,76
1	3,40	GOTERM_BP_DIRECT	muscle contraction	6	61	54	29712	9,09	8,3E-08	0,0000388	54,12
1	3,40	KEGG_PATHWAY	Cytoskeleton in muscle cells	9	38	232	9565	13,64	0,00000223	0,000261	9,76
1	3,40	GOTERM_CC_DIRECT	myofibril	5	61	54	29722	7,58	0,0000044	0,000572	45,12
1	3,40	GOTERM_CC_DIRECT	myosin complex	4	61	51	29722	6,06	0,000152	0,00659	38,22
1	3,40	UP_KW_MOLECULAR_FUNCTION	Myosin	4	44	46	12454	6,06	0,000525	0,00997	24,61
1	3,40	GOTERM_CC_DIRECT	myosin filament	3	61	21	29722	4,55	0,000821	0,0267	69,61
1	3,40	INTERPRO	XRCC4-like_C	3	61	16	22271	4,55	0,000836	0,233	68,46
1	3,40	KEGG_PATHWAY	Motor proteins	6	38	198	9565	9,09	0,000919	0,0269	7,63
1	3,40	UP_KW_CELLULAR_COMPONENT	Thick filament	3	52	17	18649	4,55	0,000971	0,0243	63,29
1	3,40	GOTERM_CC_DIRECT	myosin II complex	3	61	25	29722	4,55	0,00117	0,0303	58,47
1	3,40	GOTERM_MF_DIRECT	actin binding	5	59	364	28924	7,58	0,00613	0,22	6,73
1	3,40	UP_KW_MOLECULAR_FUNCTION	Motor protein	4	44	131	12454	6,06	0,0103	0,131	8,64
1	3,40	UP_SEQ_FEATURE	REGION:Actin-binding	3	60	58	22253	4,55	0,0104	0,623	19,18
1	3,40	GOTERM_MF_DIRECT	actin filament binding	4	59	226	28924	6,06	0,0106	0,316	8,68
1	3,40	UP_KW_MOLECULAR_FUNCTION	Actin-binding	4	44	271	12454	6,06	0,0665	0,38	4,18
1	3,40	UP_KW_PTM	Methylation	7	47	1027	13214	10,61	0,144	0,977	1,92
1	3,40	UP_KW_DOMAIN	Coiled coil	6	41	2624	14896	9,09	0,857	0,985	0,83
2	3,18	GOTERM_BP_DIRECT	fatty acid biosynthetic process	5	61	65	29712	7,58	0,00000928	0,00187	37,47
2	3,18	UP_KW_BIOLOGICAL_PROCESS	Fatty acid biosynthesis	5	35	55	11473	7,58	0,0000197	0,00067	29,80
2	3,18	KEGG_PATHWAY	AMPK signaling pathway	6	38	127	9565	9,09	0,000118	0,00692	11,89
2	3,18	UP_KW_BIOLOGICAL_PROCESS	Lipid biosynthesis	6	35	172	11473	9,09	0,00014	0,00238	11,43
2	3,18	UP_KW_BIOLOGICAL_PROCESS	Lipid metabolism	9	35	719	11473	13,64	0,000966	0,0104	4,10
2	3,18	GOTERM_BP_DIRECT	lipid biosynthetic process	3	61	23	29712	4,55	0,000987	0,0732	63,53
2	3,18	GOTERM_BP_DIRECT	positive regulation of cold-induced thermogenesis	4	61	101	29712	6,06	0,00113	0,0732	19,29
2	3,18	UP_KW_BIOLOGICAL_PROCESS	Fatty acid metabolism	5	35	160	11473	7,58	0,00122	0,0104	10,24
2	3,18	KEGG_PATHWAY	Fatty acid metabolism	4	38	62	9565	6,06	0,00172	0,0403	16,24
2	3,18	KEGG_PATHWAY	Alcoholic liver disease	4	38	141	9565	6,06	0,0169	0,247	7,14
2	3,18	KEGG_PATHWAY	Insulin signaling pathway	3	38	140	9565	4,55	0,102	0,721	5,39
3	2,42	GOTERM_BP_DIRECT	muscle contraction	6	61	54	29712	9,09	8,3E-08	0,0000388	54,12
3	2,42	GOTERM_MF_DIRECT	calcium ion binding	8	59	725	28924	12,12	0,000599	0,0536	5,41
3	2,42	INTERPRO	EF-hand-dom_pair	5	61	270	22271	7,58	0,00605	0,844	6,76
3	2,42	UP_SEQ_FEATURE	DOMAIN:EF-hand 1	4	60	165	22253	6,06	0,0096	0,623	8,99
3	2,42	UP_SEQ_FEATURE	DOMAIN:EF-hand 2	4	60	166	22253	6,06	0,00976	0,623	8,94
3	2,42	UP_SEQ_FEATURE	DOMAIN:EF-hand	4	60	198	22253	6,06	0,0157	0,752	7,49
3	2,42	INTERPRO	EF_hand_dom	4	61	225	22271	6,06	0,0228	1.00e+0	6,49
3	2,42	SMART	EFh	3	32	147	10943	4,55	0,0647	1.00e+0	6,98
3	2,42	UP_KW_LIGAND	Calcium	7	32	915	6792	10,61	0,232	0,72	1,62
4	2,13	GOTERM_CC_DIRECT	sarcoplasmic reticulum membrane	3	61	38	29722	4,55	0,00269	0,0437	38,47
4	2,13	UP_KW_CELLULAR_COMPONENT	Sarcoplasmic reticulum	3	52	53	18649	4,55	0,00924	0,116	20,30
4	2,13	KEGG_PATHWAY	Calcium signaling pathway	5	38	255	9565	7,58	0,0163	0,247	4,94
5	1,88	GOTERM_CC_DIRECT	endoplasmic reticulum membrane	8	61	1110	29722	12,12	0,00685	0,0891	3,51
5	1,88	GOTERM_CC_DIRECT	endoplasmic reticulum	8	61	1262	29722	12,12	0,0133	0,133	3,09
5	1,88	UP_KW_CELLULAR_COMPONENT	Endoplasmic reticulum	9	52	1319	18649	13,64	0,0257	0,161	2,45
6	1,47	GOTERM_MF_DIRECT	ATP binding	11	59	1543	28924	16,67	0,000907	0,0541	3,49
6	1,47	UP_KW_MOLECULAR_FUNCTION	Kinase	7	44	706	12454	10,61	0,0331	0,252	2,81
6	1,47	UP_KW_MOLECULAR_FUNCTION	Transferase	12	44	1985	12454	18,18	0,07	0,38	1,71
6	1,47	UP_KW_LIGAND	Nucleotide-binding	13	32	1865	6792	19,70	0,116	0,72	1,48
6	1,47	UP_KW_LIGAND	ATP-binding	10	32	1428	6792	15,15	0,188	0,72	1,49
7	0,99	UP_KW_MOLECULAR_FUNCTION	Potassium channel	3	44	73	12454	4,55	0,0262	0,249	11,63
7	0,99	GOTERM_BP_DIRECT	potassium ion transmembrane transport	3	61	152	29712	4,55	0,0379	0,844	9,61
7	0,99	UP_KW_BIOLOGICAL_PROCESS	Potassium transport	3	35	123	11473	4,55	0,0512	0,348	8,00
7	0,99	UP_KW_BIOLOGICAL_PROCESS	Ion transport	5	35	619	11473	7,58	0,109	0,527	2,65
7	0,99	UP_KW_MOLECULAR_FUNCTION	Ion channel	4	44	337	12454	6,06	0,11	0,464	3,36
7	0,99	UP_KW_BIOLOGICAL_PROCESS	Transport	10	35	2048	11473	15,15	0,139	0,59	1,60
7	0,99	UP_KW_LIGAND	Potassium	3	32	145	6792	4,55	0,141	0,72	4,39
7	0,99	UP_KW_CELLULAR_COMPONENT	Cell membrane	8	52	4465	18649	12,12	0,976	1.00e+0	0,64
8	0,84	GOTERM_CC_DIRECT	dendrite	6	61	642	29722	9,09	0,00952	0,112	4,55
8	0,84	UP_KW_CELLULAR_COMPONENT	Synapse	5	52	537	18649	7,58	0,0588	0,245	3,34
8	0,84	GOTERM_CC_DIRECT	neuron projection	3	61	360	29722	4,55	0,164	0,822	4,06
8	0,84	UP_KW_CELLULAR_COMPONENT	Cell projection	4	52	1289	18649	6,06	0,694	1.00e+0	1,11
8	0,84	UP_KW_PTM	Ubl conjugation	6	47	2448	13214	9,09	0,945	1.00e+0	0,69
9	0,84	UP_SEQ_FEATURE	ACT_SITE:Proton acceptor	8	60	867	22253	12,12	0,00779	0,623	3,42
9	0,84	UP_KW_MOLECULAR_FUNCTION	Kinase	7	44	706	12454	10,61	0,0331	0,252	2,81
9	0,84	UP_SEQ_FEATURE	DOMAIN:Protein kinase	3	60	522	22253	4,55	0,404	1.00e+0	2,13
9	0,84	INTERPRO	Prot_kinase_dom	3	61	517	22271	4,55	0,407	1.00e+0	2,12
9	0,84	INTERPRO	Kinase-like_dom_sf	3	61	560	22271	4,55	0,447	1.00e+0	1,96
9	0,84	UP_SEQ_FEATURE	COMPBIAS:Pro residues	6	60	1715	22253	9,09	0,481	1.00e+0	1,30
10	0,64	INTERPRO	Ig_I-set	3	61	138	22271	4,55	0,0534	1.00e+0	7,94
10	0,64	UP_SEQ_FEATURE	DOMAIN:Fibronectin type-III	3	60	191	22253	4,55	0,0913	1.00e+0	5,83
10	0,64	INTERPRO	FN3_dom	3	61	207	22271	4,55	0,107	1.00e+0	5,29
10	0,64	INTERPRO	FN3_sf	3	61	211	22271	4,55	0,111	1.00e+0	5,19
10	0,64	INTERPRO	Ig_sub2	3	61	244	22271	4,55	0,14	1.00e+0	4,49
10	0,64	SMART	IGc2	3	32	244	10943	4,55	0,151	1.00e+0	4,20
10	0,64	INTERPRO	Ig-like_fold	5	61	1305	22271	7,58	0,47	1.00e+0	1,40
10	0,64	UP_KW_DOMAIN	Immunoglobulin domain	3	41	610	14896	4,55	0,492	0,949	1,79
10	0,64	INTERPRO	Ig_sub	3	61	611	22271	4,55	0,493	1.00e+0	1,79
10	0,64	INTERPRO	Ig-like_dom	4	61	1000	22271	6,06	0,509	1.00e+0	1,46
10	0,64	SMART	IG	3	32	611	10943	4,55	0,523	1.00e+0	1,68
10	0,64	INTERPRO	Ig-like_dom_sf	4	61	1055	22271	6,06	0,546	1.00e+0	1,38
11	0,62	UP_KW_LIGAND	Magnesium	7	32	681	6792	10,61	0,0838	0,72	2,18
11	0,62	GOTERM_MF_DIRECT	metal ion binding	9	59	2748	28924	13,64	0,182	1.00e+0	1,61
11	0,62	UP_KW_LIGAND	Metal-binding	16	32	3994	6792	24,24	0,913	1.00e+0	0,85
12	0,47	UP_KW_BIOLOGICAL_PROCESS	Differentiation	5	35	788	11473	7,58	0,203	0,689	2,08
12	0,47	GOTERM_BP_DIRECT	cell differentiation	3	61	665	29712	4,55	0,39	1.00e+0	2,20
12	0,47	UP_SEQ_FEATURE	COMPBIAS:Pro residues	6	60	1715	22253	9,09	0,481	1.00e+0	1,30
13	0,44	UP_KW_DOMAIN	Transmembrane helix	20	41	5621	14896	30,30	0,133	0,949	1,29
13	0,44	GOTERM_CC_DIRECT	membrane	15	61	5706	29722	22,73	0,252	1.00e+0	1,28
13	0,44	UP_KW_DOMAIN	Transmembrane	20	41	6123	14896	30,30	0,252	0,949	1,19
13	0,44	UP_SEQ_FEATURE	TOPO_DOM:Cytoplasmic	10	60	3356	22253	15,15	0,541	1.00e+0	1,11
13	0,44	UP_SEQ_FEATURE	TRANSMEM:Helical	18	60	6668	22253	27,27	0,625	1.00e+0	1,00
13	0,44	UP_KW_CELLULAR_COMPONENT	Membrane	24	52	9240	18649	36,36	0,781	1.00e+0	0,93
14	0,32	UP_KW_BIOLOGICAL_PROCESS	Differentiation	5	35	788	11473	7,58	0,203	0,689	2,08
14	0,32	UP_KW_MOLECULAR_FUNCTION	Developmental protein	4	44	1081	12454	6,06	0,734	1.00e+0	1,05
14	0,32	UP_KW_MOLECULAR_FUNCTION	Developmental protein	4	44	1081	12454	6,06	0,734	1.00e+0	1,05
15	0,30	GOTERM_CC_DIRECT	cell surface	5	61	833	29722	7,58	0,0875	0,541	2,92
15	0,30	GOTERM_CC_DIRECT	extracellular space	6	61	1809	29722	9,09	0,301	1.00e+0	1,62
15	0,30	UP_SEQ_FEATURE	CARBOHYD:N-linked (GlcNAc...) asparagine	11	60	3733	22253	16,67	0,54	1.00e+0	1,09
15	0,30	UP_KW_CELLULAR_COMPONENT	Secreted	5	52	1871	18649	7,58	0,766	1.00e+0	0,96
15	0,30	UP_KW_DOMAIN	Signal	11	41	4740	14896	16,67	0,865	0,985	0,84
15	0,30	UP_KW_PTM	Glycoprotein	12	47	4236	13214	18,18	0,914	1.00e+0	0,80
15	0,30	UP_KW_PTM	Disulfide bond	8	47	3465	13214	12,12	0,975	1.00e+0	0,65
16	0,23	UP_SEQ_FEATURE	TRANSMEM:Helical; Name=6	3	60	714	22253	4,55	0,569	1.00e+0	1,56
16	0,23	UP_SEQ_FEATURE	TRANSMEM:Helical; Name=5	3	60	720	22253	4,55	0,573	1.00e+0	1,55
16	0,23	UP_SEQ_FEATURE	TRANSMEM:Helical; Name=3	3	60	740	22253	4,55	0,588	1.00e+0	1,50
16	0,23	UP_SEQ_FEATURE	TRANSMEM:Helical; Name=4	3	60	745	22253	4,55	0,592	1.00e+0	1,49
16	0,23	UP_SEQ_FEATURE	TRANSMEM:Helical; Name=1	3	60	756	22253	4,55	0,6	1.00e+0	1,47
16	0,23	UP_SEQ_FEATURE	TRANSMEM:Helical; Name=2	3	60	761	22253	4,55	0,604	1.00e+0	1,46
17	0,10	GOTERM_CC_DIRECT	plasma membrane	13	61	6054	29722	19,70	0,58	1.00e+0	1,05
17	0,10	UP_SEQ_FEATURE	TOPO_DOM:Extracellular	5	60	2481	22253	7,58	0,907	1.00e+0	0,75
17	0,10	UP_KW_CELLULAR_COMPONENT	Cell membrane	8	52	4465	18649	12,12	0,976	1.00e+0	0,64
18	0,01	UP_KW_BIOLOGICAL_PROCESS	Transcription regulation	4	35	2110	11473	6,06	0,963	1.00e+0	0,62
18	0,01	UP_KW_BIOLOGICAL_PROCESS	Transcription	4	35	2166	11473	6,06	0,968	1.00e+0	0,61
18	0,01	UP_KW_CELLULAR_COMPONENT	Nucleus	7	52	5284	18649	10,61	0,999	1.00e+0	0,48
18	0,01	UP_KW_CELLULAR_COMPONENT	Nucleus	7	52	5284	18649	10,61	999	1.00E+00	0,48

[truncated: 1 more sheets: TopLoadings_Fig1D_groupII]
