# Supplementary material for: Transcriptional responses to proteotoxic stressors are profoundly diverse and tissue-specific
Source: Cell Stress Chaperones. 2026 Jan 29;31(2):100146. doi: 10.1016/j.cstres.2026.100146 (PMC12908066; doi:10.1016/j.cstres.2026.100146)
Supplement: Figures S4 — Supplementary material [file mmc4.xlsx]

## Sheet: TF_UP_HS_i90_R6
Term	Overlap	P-value	Adjusted P-value	Old P-value	Old Adjusted P-value	Odds Ratio	Combined Score	Genes
TP53 human	1/164	0.04033684473355617	0.09856209973629396	0	0	30.41717791411043	97.65404449742661	HSP90AB1
SP1 mouse	1/270	0.06570806649086264	0.09856209973629396	0	0	18.33271375464684	49.911428871691335	SLC7A5
SP1 human	1/472	0.11257069709267352	0.11257069709267352	0	0	10.363057324840764	22.634718671008756	SLC7A5

## Sheet: TF_UP_HS_i90
Term	Overlap	P-value	Adjusted P-value	Old P-value	Old Adjusted P-value	Odds Ratio	Combined Score	Genes
HSF1 human	4/31	2.773774648380714E-8	1.4423628171579713E-6	0	0	173.87363834422658	3025.483316851445	STIP1;BAG3;HSPA1B;HSPA1A
TRP53 mouse	4/167	2.5118239137683315E-5	6.530742175797662E-4	0	0	28.604835799350415	302.9800270437664	BTG2;SESN1;HMOX1;HSPA1B
AR human	3/93	1.2182370287924545E-4	0.002111610849906921	0	0	36.83148148148148	331.95977126033154	BTG2;SESN1;HMOX1
SREBF1 mouse	2/36	6.474272021420127E-4	0.008416553627846164	0	0	61.749226006191954	453.3939512870567	HMOX1;CLU
CEBPB mouse	2/42	8.814668270081026E-4	0.009167255000884268	0	0	52.47105263157895	369.07735387066833	BTG2;CLU
CREB1 human	2/90	0.0039777426164745834	0.03447376934277972	0	0	23.79306220095694	131.50522559836216	NR4A3;HMOX1
NUPR1 mouse	1/6	0.006284191332539439	0.046682564184578695	0	0	199.74	1012.6254955871668	HMOX1
ELK1 mouse	1/7	0.0073278982772855125	0.04763133880235583	0	0	166.44166666666666	818.2383072102982	HMOX1
SMAD7 human	1/9	0.009412182450531985	0.048943348742766325	0	0	124.81875	582.3731356633181	HMOX1
FOSL1 human	1/9	0.009412182450531985	0.048943348742766325	0	0	124.81875	582.3731356633181	CLU
SREBF2 mouse	1/12	0.012530798277531565	0.05389540638736027	0	0	90.76363636363637	397.50531795625653	HMOX1
USF2 mouse	1/14	0.014604679593987663	0.05389540638736027	0	0	76.79230769230769	324.5560291468294	HMOX1
NFYA mouse	1/15	0.015640064360477556	0.05389540638736027	0	0	71.30357142857143	296.4745049823623	HSPA1B
JUNB human	1/15	0.015640064360477556	0.05389540638736027	0	0	71.30357142857143	296.4745049823623	CLU
FOSL2 human	1/15	0.015640064360477556	0.05389540638736027	0	0	71.30357142857143	296.4745049823623	CLU
NFE2L2 human	1/16	0.016674413158675527	0.05389540638736027	0	0	66.54666666666667	272.4340597931688	HMOX1
FOXM1 human	1/17	0.01770772695128657	0.05389540638736027	0	0	62.384375	251.6432336564321	BTG2
XBP1 human	1/19	0.019771253405680735	0.05389540638736027	0	0	55.44722222222222	217.54863156976407	HSPA1A
SMARCA4 mouse	1/19	0.019771253405680735	0.05389540638736027	0	0	55.44722222222222	217.54863156976407	HMOX1
HIF1A mouse	1/21	0.021830651495044692	0.05389540638736027	0	0	49.8975	190.8300081149324	HMOX1
FOXA1 human	1/21	0.021830651495044692	0.05389540638736027	0	0	49.8975	190.8300081149324	HSPA1A
NRF1 mouse	1/22	0.022858804833681204	0.05389540638736027	0	0	47.51904761904762	179.54686782262274	HMOX1
CEBPA mouse	1/24	0.0249120249496479	0.05389540638736027	0	0	43.38260869565217	160.18614661402282	CLU
FLI1 human	1/24	0.0249120249496479	0.05389540638736027	0	0	43.38260869565217	160.18614661402282	HMOX1
ETS2 mouse	1/26	0.026961136138080617	0.05389540638736027	0	0	39.908	144.2019250738276	HMOX1
ERG human	1/27	0.027984153316513986	0.05389540638736027	0	0	38.371153846153845	137.21973105106596	HMOX1
SREBF1 human	1/27	0.027984153316513986	0.05389540638736027	0	0	38.371153846153845	137.21973105106596	HMOX1
RUNX3 human	1/30	0.031047062800707417	0.05765883091559949	0	0	34.39655172413793	119.43346355828847	HSPD1
JUND human	1/34	0.035116646880288954	0.06296778061293191	0	0	30.221212121212123	101.21325681429822	CLU
RELA human	2/301	0.03927612298064018	0.065293701759365	0	0	6.928357683506425	22.428053416297207	BTG2;HMOX1
NFKB1 human	2/303	0.03975095083723794	0.065293701759365	0	0	6.881622661304424	22.19406932190037	BTG2;HMOX1
PPARA human	1/39	0.04018073954422461	0.065293701759365	0	0	26.23815789473684	84.33908236365446	HMOX1
CREBBP mouse	1/41	0.04219928082733081	0.06649583645518793	0	0	24.92375	78.89244440466216	HMOX1
MYCN human	1/45	0.046224241547830405	0.07069589883785826	0	0	22.65340909090909	69.64226350504619	CLU
USF2 human	1/47	0.048230676330360274	0.07165700483367812	0	0	21.666304347826088	65.68703534573399	HMOX1
PPARG mouse	1/50	0.0512327930672156	0.07400292331931142	0	0	20.336734693877553	60.42807445408675	HMOX1
NFE2L2 mouse	1/53	0.05422589020123468	0.07620935920173523	0	0	19.160576923076924	55.84535629343883	HMOX1
FOS human	1/57	0.05820270034529137	0.07952730716288545	0	0	17.788392857142856	50.58705012596907	CLU
ETS1 mouse	1/59	0.06018512849852576	0.07952730716288545	0	0	17.173275862068966	48.26257221767156	HMOX1
EP300 mouse	1/60	0.06117485166375804	0.07952730716288545	0	0	16.88135593220339	47.16683081464229	HMOX1
USF1 human	1/65	0.06610859618782342	0.08306675300781287	0	0	15.55859375	42.26424300406644	HMOX1
PPARG human	1/66	0.06709237742938731	0.08306675300781287	0	0	15.318461538461538	41.38565533533388	HMOX1
TFAP2A human	1/71	0.07199649719355061	0.08706553148987516	0	0	14.220714285714285	37.41665905997103	HMOX1
ESR1 human	1/76	0.07687605873194113	0.09085352395593044	0	0	13.269333333333334	34.043281187726755	BTG2
ETS1 human	1/79	0.07979205633720171	0.0922041539896553	0	0	12.757051282051282	32.25405235991582	HMOX1
STAT1 human	1/84	0.0846325675053562	0.09567159804953308	0	0	11.9855421686747	29.59753084206102	HMOX1
YY1 human	1/91	0.09136855965464136	0.10108861919236917	0	0	11.049444444444445	26.43970563474231	DNAJB4
JUN mouse	1/131	0.1289634327739896	0.1397103855051554	0	0	7.634230769230769	15.636632865318903	HMOX1
STAT3 human	1/142	0.13903939622838343	0.14755201232399875	0	0	7.034751773049646	13.879550896668956	HMOX1
TP53 human	1/164	0.15885928516068634	0.16521365656711381	0	0	6.078527607361964	11.182888908541372	BTG2
NFKB1 mouse	1/200	0.19035764983475928	0.19409015277269573	0	0	4.969849246231155	8.244237447277422	HMOX1
SP1 mouse	1/270	0.248417422886483	0.248417422886483	0	0	3.663568773234201	5.1020499682868525	HSPA1B

## Sheet: TF_UP_HS_R6
Term	Overlap	P-value	Adjusted P-value	Old P-value	Old Adjusted P-value	Odds Ratio	Combined Score	Genes
PPARA mouse	3/46	2.2277900155129167E-5	8.092496014903475E-4	0	0	66.22259136212625	709.3707959300292	NFKBIA;CEBPB;PDK4
FOXO1 mouse	3/49	2.6974986716344915E-5	8.092496014903475E-4	0	0	61.8944099378882	651.1663625699358	TRIM63;PDK4;KLF2
PPARD mouse	2/11	7.540109655030562E-5	0.0013221407867106563	0	0	201.68686868686868	1914.5506673793325	PDK4;FOXO1
NFKB1 mouse	4/200	8.814271911404375E-5	0.0013221407867106563	0	0	20.183673469387756	188.4459421090328	NFKBIA;CEBPB;TRIM63;PDK4
NR3C1 mouse	2/19	2.3306007599526184E-4	0.002796720911943142	0	0	106.73262032085562	892.7345092435008	NFKBIA;TRIM63
HDAC1 mouse	2/28	5.118017005884158E-4	0.0051180170058841585	0	0	69.75524475524476	528.5754809934051	NFKBIA;CEBPB
POU2F1 human	2/38	9.449004432908564E-4	0.007464355944390535	0	0	50.35353535353536	350.6837219229394	SDC4;GADD45A
PPARA human	2/39	9.952474592520714E-4	0.007464355944390535	0	0	48.99017199017199	338.6455019929658	NFKBIA;PDK4
RELA human	3/301	0.00540480279275532	0.033029877348386125	0	0	9.433365292425695	49.246575176104734	NFKBIA;PDK4;GADD45G
NFKB1 human	3/303	0.0055049795580643535	0.033029877348386125	0	0	9.369523809523809	48.741220630050464	NFKBIA;PDK4;GADD45G
FOXO4 mouse	1/7	0.00837097899164431	0.03374591547468408	0	0	144.71014492753622	692.1463710595567	GADD45A
HDAC3 mouse	1/7	0.00837097899164431	0.03374591547468408	0	0	144.71014492753622	692.1463710595567	NFKBIA
HNF1B mouse	1/7	0.00837097899164431	0.03374591547468408	0	0	144.71014492753622	692.1463710595567	MAFB
SIN3A mouse	1/7	0.00837097899164431	0.03374591547468408	0	0	144.71014492753622	692.1463710595567	CEBPB
RELA mouse	2/121	0.00918415171553109	0.03374591547468408	0	0	15.169595110771581	71.14958666409741	TRIM63;PDK4
CDX1 human	1/8	0.009561342717827156	0.03374591547468408	0	0	124.03105590062111	576.7477724354015	IRF2BP2
SMAD7 mouse	1/8	0.009561342717827156	0.03374591547468408	0	0	124.03105590062111	576.7477724354015	NFKBIA
FOXO3 mouse	1/9	0.010750337464808102	0.03391466538595395	0	0	108.52173913043478	491.90930693624915	GADD45A
NCOA3 mouse	1/9	0.010750337464808102	0.03391466538595395	0	0	108.52173913043478	491.90930693624915	NFKBIA
PPARD human	1/10	0.011937964668319789	0.03391466538595395	0	0	96.45893719806763	427.1232267263204	PDK4
HDAC2 mouse	1/10	0.011937964668319789	0.03391466538595395	0	0	96.45893719806763	427.1232267263204	NFKBIA
NCOA1 mouse	1/11	0.013124225781325726	0.03391466538595395	0	0	86.80869565217391	376.1677267870623	NFKBIA
CITED2 mouse	1/11	0.013124225781325726	0.03391466538595395	0	0	86.80869565217391	376.1677267870623	PDK4
IKBKB mouse	1/12	0.014309122256811026	0.03391466538595395	0	0	78.91304347826087	335.1324919763037	NFKBIA
XBP1 mouse	1/13	0.01549265556616628	0.03391466538595395	0	0	72.33333333333333	301.441152263015	FOXO1
KLF5 human	1/13	0.01549265556616628	0.03391466538595395	0	0	72.33333333333333	301.441152263015	FOXO1
TP53 human	2/164	0.016387453618836118	0.03391466538595395	0	0	11.118967452300785	45.712735522488046	GADD45A;KLF2
EGR2 mouse	1/14	0.016674827177981324	0.03391466538595395	0	0	66.76588628762542	273.32986083800455	CEBPB
PGR mouse	1/14	0.016674827177981324	0.03391466538595395	0	0	66.76588628762542	273.32986083800455	NFKBIA
TRP53 mouse	2/167	0.016957332692976976	0.03391466538595395	0	0	10.915151515151516	44.50167231234993	GADD45A;KLF2
BCL3 mouse	1/15	0.017855638565236642	0.034559300448845115	0	0	61.993788819875775	249.55202523941097	TRIM63
ATF2 mouse	1/16	0.019035091206061273	0.035690796011364885	0	0	57.857971014492755	229.20267994354347	RHOB
CEBPD human	1/17	0.020213186577968428	0.036751248323578956	0	0	54.23913043478261	211.60963296162683	GADD45G
BCL6 mouse	1/18	0.02138992615773652	0.03748317452604828	0	0	51.0460358056266	196.26359569838613	GADD45A
SMARCA4 mouse	1/19	0.02256531142960272	0.03748317452604828	0	0	48.207729468599034	182.7719626724847	NFKBIA
KLF4 mouse	1/19	0.02256531142960272	0.03748317452604828	0	0	48.207729468599034	182.7719626724847	CEBPB
POU2F1 mouse	1/20	0.023739343866497245	0.03748317452604828	0	0	45.66819221967963	170.827422984315	GADD45A
NFYA human	1/20	0.023739343866497245	0.03748317452604828	0	0	45.66819221967963	170.827422984315	GADD45A
ATM human	1/22	0.026083356159203222	0.04012824024492804	0	0	41.31469979296066	150.65231192236567	GADD45A
NANOG human	1/23	0.027253338971820428	0.04034899815505533	0	0	39.43478260869565	142.06692893534887	KLF2
FOXO1 human	1/24	0.028421974865496424	0.04034899815505533	0	0	37.71833648393195	134.2996324147713	KLF2
POU5F1 human	1/24	0.028421974865496424	0.04034899815505533	0	0	37.71833648393195	134.2996324147713	GADD45A
PARP1 human	1/25	0.029589265313707244	0.04034899815505533	0	0	36.14492753623188	127.2425658336615	FOXO1
STAT5A mouse	1/25	0.029589265313707244	0.04034899815505533	0	0	36.14492753623188	127.2425658336615	PDK4
POU5F1 mouse	1/27	0.03191981578702488	0.042559754382699835	0	0	33.36120401337793	114.91361059553886	KLF2
JUND human	1/34	0.04003457755707583	0.05221901420488152	0	0	26.27536231884058	84.55442492330164	GADD45A
ATF4 human	1/35	0.04118849455469982	0.0525810568783402	0	0	25.501278772378516	81.33878492786673	CEBPB
HNF4A mouse	1/36	0.04234108228264462	0.05292635285330577	0	0	24.771428571428572	78.32719402267635	CEBPB
CEBPB mouse	1/42	0.049228775670326956	0.06028013347386974	0	0	21.139978791092258	63.65833096505315	MAFB
TCF3 mouse	1/44	0.05151410540420762	0.06181692648504915	0	0	20.154701718907987	59.77682211833107	FOXO1
E2F1 mouse	1/49	0.05720442221925741	0.0672993202579499	0	0	18.05072463768116	51.645362778983234	PDK4
NFE2L2 mouse	1/53	0.061733106226820024	0.07123050718479233	0	0	16.65886287625418	46.3938490228076	CEBPB
BRCA1 human	1/57	0.06624093948786851	0.07498974281645492	0	0	15.46583850931677	41.981347198326795	GADD45A
CEBPB human	1/60	0.06960818636657555	0.07734242929619506	0	0	14.67722918201916	39.11295320546662	GADD45G
HDAC1 human	1/71	0.08185547811017072	0.0877022979751829	0	0	12.363975155279503	30.944557621408986	RHOB
EGR1 mouse	1/71	0.08185547811017072	0.0877022979751829	0	0	12.363975155279503	30.944557621408986	GADD45A
ESR1 human	1/76	0.0873712140350116	0.09196969898422272	0	0	11.536811594202899	28.122009760714384	CEBPB
E2F1 human	1/134	0.14907714860631013	0.15421773993756221	0	0	6.486760379208892	12.34619479702853	PDK4
JUN human	1/149	0.16437267541565267	0.16715865296507051	0	0	5.824911868390129	10.517571648368879	RHOB
SP1 mouse	1/270	0.27848001512120374	0.27848001512120374	0	0	3.1852270890577015	4.072022917748842	KCNA5

## Sheet: TF_UP_i90_R6
Term	Overlap	P-value	Adjusted P-value	Old P-value	Old Adjusted P-value	Odds Ratio	Combined Score	Genes
MEIS1 mouse	1/7	0.002447753460042304	0.008115474231903693	0	0	555.1944444444445	3338.1535834228603	MYOG
TCF12 mouse	1/7	0.002447753460042304	0.008115474231903693	0	0	555.1944444444445	3338.1535834228603	MYOG
RBMX human	1/8	0.002797015027105056	0.008115474231903693	0	0	475.85714285714283	2797.6605002155425	JUND
MYF6 mouse	1/8	0.002797015027105056	0.008115474231903693	0	0	475.85714285714283	2797.6605002155425	MYOG
MEN1 mouse	1/9	0.003146171972763632	0.008115474231903693	0	0	416.3541666666667	2398.8531813701998	JUND
TAL1 mouse	1/10	0.0034952242970889957	0.008115474231903693	0	0	370.0740740740741	2093.271349114512	MYOG
MBD2 human	1/10	0.0034952242970889957	0.008115474231903693	0	0	370.0740740740741	2093.271349114512	MYOG
MYF5 mouse	1/10	0.0034952242970889957	0.008115474231903693	0	0	370.0740740740741	2093.271349114512	MYOG
MEN1 human	1/11	0.00384417200458596	0.008115474231903693	0	0	333.05	1852.1566750462314	JUND
PBX1 mouse	1/13	0.0045417536091676225	0.00844703301252032	0	0	277.5138888888889	1497.032601111507	MYOG
SIX1 mouse	1/14	0.004890387533564395	0.00844703301252032	0	0	256.15384615384613	1362.8623704331803	MYOG
SMARCA4 mouse	1/19	0.00663198906678106	0.010500649355736679	0	0	184.9537037037037	927.7001289942034	MYOG
GATA4 mouse	1/22	0.0076756962402828215	0.011218325274259507	0	0	158.5079365079365	771.8855078560287	MYOG
MEF2C mouse	1/28	0.009760292455613027	0.013242143164131474	0	0	123.24691358024691	570.5633183132499	MYOG
CTCF human	1/30	0.01045432355063011	0.013242143164131474	0	0	114.73563218390805	523.2793468811269	MEG3
MYOD1 mouse	1/50	0.017371741450283952	0.020628942972212194	0	0	67.83673469387755	274.9362107684438	MYOG
EGR1 mouse	1/71	0.024590388704151093	0.02748337561052181	0	0	47.43571428571428	175.76827747389902	JUND
TRP53 mouse	1/167	0.05701412245568615	0.06018157370322427	0	0	19.906626506024097	57.02166129794921	MYOG
SP1 mouse	1/270	0.09077047267623124	0.09077047267623124	0	0	12.220570012391574	29.32229521660443	JUND

## Sheet: TF_UP_HS_UNIQUE
Term	Overlap	P-value	Adjusted P-value	Old P-value	Old Adjusted P-value	Odds Ratio	Combined Score	Genes
KLF10 human	3/7	4.310951217387994E-6	8.492573898254348E-4	0	0	152.2576530612245	1881.044637279215	CDKN1A;SERPINE1;FGFR1
SMAD2 mouse	3/19	1.1420639697998602E-4	0.011249330102528623	0	0	38.04145408163265	345.32142293614555	CDKN1A;RGCC;GADD45B
FOXG1 mouse	2/8	6.931448085674015E-4	0.045516509095926035	0	0	66.97979797979798	487.22924366705774	CDKN1A;SERPINE1
EPAS1 human	2/10	0.0011066631952833742	0.04900481984833835	0	0	50.22979797979798	341.8843944063951	FLT1;SERPINE1
CEBPB mouse	3/42	0.0012437771535111256	0.04900481984833835	0	0	15.588697017268446	104.28218556823727	CDKN1A;FOXF1;SERPINE1
PPARA mouse	3/46	0.0016208060079978708	0.05078735747305713	0	0	14.135738016136687	90.81973795870034	CEBPD;UCP3;SERPINE1
EPAS1 mouse	2/13	0.0018993569194187185	0.05078735747305713	0	0	36.525252525252526	228.8759952267877	FLT1;SERPINE1
PPARG mouse	3/50	0.002062430760327193	0.05078735747305713	0	0	12.930091185410335	79.95800312185176	UCP3;SERPINE1;PLIN4
CLOCK mouse	2/15	0.0025400550495659814	0.055598982751610924	0	0	30.902874902874903	184.66227750849544	PER1;SERPINE1
WT1 human	3/57	0.0030013936557200744	0.05695093068959394	0	0	11.25	65.34763364562937	CDKN1A;IRF8;HBEGF
BCL6 human	2/17	0.0032684109262669566	0.05695093068959394	0	0	26.77979797979798	153.27287136771164	CDKN1A;LITAF
NFKB1 mouse	5/200	0.0034690922247468388	0.05695093068959394	0	0	5.262820512820513	29.8078908307987	PER1;CDKN1A;CCL9;GADD45B;LCN2
ESR2 human	2/19	0.004082628592418498	0.05744841662188887	0	0	23.626856803327392	129.97167560734698	CDKN1A;SERPINE1
NR0B2 mouse	2/19	0.004082628592418498	0.05744841662188887	0	0	23.626856803327392	129.97167560734698	CDKN1A;SERPINE1
E2F1 human	4/134	0.00476500776013852	0.06132780834466599	0	0	6.270896114195083	33.52707086565003	CDKN1A;FLT1;SERPINE1;FGFR1
HIF1A mouse	2/21	0.00498093874880536	0.06132780834466599	0	0	21.137692716640085	112.074940574639	SERPINE1;MT1
EGR1 mouse	3/71	0.005571919741323809	0.06456871700239943	0	0	8.927521008403362	46.33397354482708	PNMT;GADD45B;SERPINE1
ESR1 human	3/76	0.0067302405934271305	0.0679045055729679	0	0	8.313950237629298	41.57926556113939	CDKN1A;FLT1;SERPINE1
PARP1 human	2/25	0.0070228905616579315	0.0679045055729679	0	0	17.458058849363198	86.56718816669556	CDKN1A;SERPINE1
ETS1 human	3/79	0.0074888563749916925	0.0679045055729679	0	0	7.9845596133190115	39.07914295073518	CDKN1A;FLT1;ANGPT2
STAT3 mouse	3/79	0.0074888563749916925	0.0679045055729679	0	0	7.9845596133190115	39.07914295073518	CEBPD;S1PR1;MT1
SMAD4 human	2/26	0.0075832442771842316	0.0679045055729679	0	0	16.72979797979798	81.67176477193298	CDKN1A;SERPINE1
HIF1A human	3/83	0.008576112956910931	0.06982958944973515	0	0	7.583801020408163	36.0895989352235	PPP1R3C;SERPINE1;HBEGF
SP3 mouse	3/83	0.008576112956910931	0.06982958944973515	0	0	7.583801020408163	36.0895989352235	CDKN1A;ANGPT2;UCP3
STAT1 human	3/84	0.008861623026616135	0.06982958944973515	0	0	7.489795918367347	35.39696534127842	CDKN1A;LCN2;IRF8
TRP53 mouse	4/167	0.010227645187294064	0.07250805398446498	0	0	4.992979571184618	22.881132317708687	CDKN1A;SERPINE1;DDIT4;MT1
HSF1 human	2/31	0.010673774444413626	0.07250805398446498	0	0	13.841866945315221	62.841598838595445	CDKN1A;SERPINE1
RB1 human	2/31	0.010673774444413626	0.07250805398446498	0	0	13.841866945315221	62.841598838595445	CDKN1A;FGFR1
SMAD3 human	2/31	0.010673774444413626	0.07250805398446498	0	0	13.841866945315221	62.841598838595445	CDKN1A;SERPINE1
ETS2 human	2/32	0.011348202229688914	0.07451986130829052	0	0	13.37979797979798	59.9240469096808	CDKN1A;ANGPT2
JUND human	2/34	0.012751772239113906	0.07850309784704498	0	0	12.54229797979798	54.71057010760131	CDKN1A;SOX4
STAT1 mouse	2/34	0.012751772239113906	0.07850309784704498	0	0	12.54229797979798	54.71057010760131	CEBPD;MT1
SMAD4 mouse	2/40	0.017386111170254973	0.10378981516788574	0	0	10.558745348219032	42.784918863211786	CDKN1A;GADD45B
CREBBP mouse	2/41	0.018218264636756132	0.1055587686306164	0	0	10.287490287490288	41.20480002272831	PER1;MT1
VDR human	2/42	0.019066991229105067	0.10731992206096282	0	0	10.02979797979798	39.715960409527206	CDKN1A;DDIT4
SIRT1 human	2/48	0.024497119342118973	0.11003843018491616	0	0	8.718928414580589	32.340247062646256	PER1;CDKN1A
FOXO1 mouse	2/49	0.02545675356972742	0.11003843018491616	0	0	8.532989469159682	31.32267763485501	CDKN1A;ANGPT2
MYC mouse	2/49	0.02545675356972742	0.11003843018491616	0	0	8.532989469159682	31.32267763485501	CDKN1A;CEBPD
SMAD3 mouse	2/49	0.02545675356972742	0.11003843018491616	0	0	8.532989469159682	31.32267763485501	GADD45B;SERPINE1
MYOD1 mouse	2/50	0.02643151920502357	0.11003843018491616	0	0	8.35479797979798	30.35463590957481	CDKN1A;ACTC1
JUN mouse	3/131	0.028754172818371428	0.11003843018491616	0	0	4.728396045918367	16.780946972269554	ANGPT2;CEBPD;SERPINE1
AATF mouse	1/6	0.029923536019453228	0.11003843018491616	0	0	39.788	139.62046670613728	CDKN1A
TCF21 mouse	1/6	0.029923536019453228	0.11003843018491616	0	0	39.788	139.62046670613728	CDKN1A
ARNTL human	1/6	0.029923536019453228	0.11003843018491616	0	0	39.788	139.62046670613728	PER1
TWIST2 mouse	1/6	0.029923536019453228	0.11003843018491616	0	0	39.788	139.62046670613728	CDKN1A
ZFP148 mouse	1/6	0.029923536019453228	0.11003843018491616	0	0	39.788	139.62046670613728	CDKN1A
EHMT2 mouse	1/6	0.029923536019453228	0.11003843018491616	0	0	39.788	139.62046670613728	CDKN1A
GFI1 human	1/6	0.029923536019453228	0.11003843018491616	0	0	39.788	139.62046670613728	CDKN1A
HOXA9 mouse	1/6	0.029923536019453228	0.11003843018491616	0	0	39.788	139.62046670613728	SOX4
MBD1 human	1/6	0.029923536019453228	0.11003843018491616	0	0	39.788	139.62046670613728	IRF8
MTF1 mouse	1/6	0.029923536019453228	0.11003843018491616	0	0	39.788	139.62046670613728	MT1
SOX6 human	1/6	0.029923536019453228	0.11003843018491616	0	0	39.788	139.62046670613728	CDKN1A
SPDEF mouse	1/6	0.029923536019453228	0.11003843018491616	0	0	39.788	139.62046670613728	CDKN1A
TFAP4 human	1/7	0.034823876845101125	0.11003843018491616	0	0	33.155	111.31632143244033	CDKN1A
ING1 human	1/7	0.034823876845101125	0.11003843018491616	0	0	33.155	111.31632143244033	CDKN1A
MAX mouse	1/7	0.034823876845101125	0.11003843018491616	0	0	33.155	111.31632143244033	CEBPD
NR3C2 human	1/7	0.034823876845101125	0.11003843018491616	0	0	33.155	111.31632143244033	LCN2
NR3C2 mouse	1/7	0.034823876845101125	0.11003843018491616	0	0	33.155	111.31632143244033	TSC22D3
EP300 mouse	2/60	0.03697376981365279	0.11003843018491616	0	0	6.9108324625566	22.788791687162316	CDKN1A;MT1
BRCA1 mouse	1/8	0.039699708710484755	0.11003843018491616	0	0	28.417142857142856	91.68539448196991	CDKN1A
DNMT3A mouse	1/8	0.039699708710484755	0.11003843018491616	0	0	28.417142857142856	91.68539448196991	MT1
ERCC2 human	1/8	0.039699708710484755	0.11003843018491616	0	0	28.417142857142856	91.68539448196991	CDKN1A
IRF9 human	1/8	0.039699708710484755	0.11003843018491616	0	0	28.417142857142856	91.68539448196991	CDKN1A
MTA1 mouse	1/8	0.039699708710484755	0.11003843018491616	0	0	28.417142857142856	91.68539448196991	CDKN1A
MYF6 mouse	1/8	0.039699708710484755	0.11003843018491616	0	0	28.417142857142856	91.68539448196991	CDKN1A
ONECUT1 mouse	1/8	0.039699708710484755	0.11003843018491616	0	0	28.417142857142856	91.68539448196991	FOXF1
POU4F1 mouse	1/8	0.039699708710484755	0.11003843018491616	0	0	28.417142857142856	91.68539448196991	CDKN1A
PPARG human	2/66	0.04394764845658264	0.11003843018491616	0	0	6.26104797979798	19.56424825076857	CDKN1A;SERPINE1
TBX2 mouse	1/9	0.04455115272986353	0.11003843018491616	0	0	24.86375	77.35404153540854	CDKN1A
DNMT3A human	1/9	0.04455115272986353	0.11003843018491616	0	0	24.86375	77.35404153540854	CDKN1A
FOXO3 mouse	1/9	0.04455115272986353	0.11003843018491616	0	0	24.86375	77.35404153540854	LCN2
HIPK2 human	1/9	0.04455115272986353	0.11003843018491616	0	0	24.86375	77.35404153540854	CDKN1A
JUNB mouse	1/9	0.04455115272986353	0.11003843018491616	0	0	24.86375	77.35404153540854	SERPINE1
SMAD7 human	1/9	0.04455115272986353	0.11003843018491616	0	0	24.86375	77.35404153540854	CDKN1A
SMARCA4 human	1/9	0.04455115272986353	0.11003843018491616	0	0	24.86375	77.35404153540854	CDKN1A
SP1 mouse	4/270	0.04804679900279945	0.11003843018491616	0	0	3.0436400279048135	9.239212077099333	CDKN1A;CEBPD;UCP3;SERPINE1
ABL1 human	1/10	0.04937832948591827	0.11003843018491616	0	0	22.1	66.48218412151981	CDKN1A
TBX3 mouse	1/10	0.04937832948591827	0.11003843018491616	0	0	22.1	66.48218412151981	CDKN1A
TFAP2C human	1/10	0.04937832948591827	0.11003843018491616	0	0	22.1	66.48218412151981	CDKN1A
TRP63 mouse	1/10	0.04937832948591827	0.11003843018491616	0	0	22.1	66.48218412151981	CDKN1A
GATA2 mouse	1/10	0.04937832948591827	0.11003843018491616	0	0	22.1	66.48218412151981	ANGPT2
GFI1 mouse	1/10	0.04937832948591827	0.11003843018491616	0	0	22.1	66.48218412151981	CDKN1A
HDAC2 mouse	1/10	0.04937832948591827	0.11003843018491616	0	0	22.1	66.48218412151981	CDKN1A
LMO2 human	1/10	0.04937832948591827	0.11003843018491616	0	0	22.1	66.48218412151981	ANGPT2
MYF5 mouse	1/10	0.04937832948591827	0.11003843018491616	0	0	22.1	66.48218412151981	CDKN1A
NR4A1 mouse	1/10	0.04937832948591827	0.11003843018491616	0	0	22.1	66.48218412151981	SERPINE1
SNAI1 human	1/10	0.04937832948591827	0.11003843018491616	0	0	22.1	66.48218412151981	HBEGF
TAL1 human	1/10	0.04937832948591827	0.11003843018491616	0	0	22.1	66.48218412151981	ANGPT2
TFAP2C mouse	1/11	0.054181359025060244	0.11003843018491616	0	0	19.889	57.98475574455278	CDKN1A
FOXP3 human	1/11	0.054181359025060244	0.11003843018491616	0	0	19.889	57.98475574455278	CDKN1A
ID1 mouse	1/11	0.054181359025060244	0.11003843018491616	0	0	19.889	57.98475574455278	CDKN1A
KLF2 human	1/11	0.054181359025060244	0.11003843018491616	0	0	19.889	57.98475574455278	CDKN1A
KLF5 mouse	1/11	0.054181359025060244	0.11003843018491616	0	0	19.889	57.98475574455278	SERPINE1
NCOA1 mouse	1/11	0.054181359025060244	0.11003843018491616	0	0	19.889	57.98475574455278	CDKN1A
NFIC mouse	1/11	0.054181359025060244	0.11003843018491616	0	0	19.889	57.98475574455278	MT1
NPM1 human	1/11	0.054181359025060244	0.11003843018491616	0	0	19.889	57.98475574455278	CDKN1A
PPARD mouse	1/11	0.054181359025060244	0.11003843018491616	0	0	19.889	57.98475574455278	UCP3
ARNTL mouse	1/12	0.05896036082022865	0.11500189189688162	0	0	18.08	51.18248959763659	PER1
BMI1 mouse	1/12	0.05896036082022865	0.11500189189688162	0	0	18.08	51.18248959763659	CDKN1A
NR1I2 mouse	1/12	0.05896036082022865	0.11500189189688162	0	0	18.08	51.18248959763659	CDKN1A
SREBF2 mouse	1/12	0.05896036082022865	0.11500189189688162	0	0	18.08	51.18248959763659	CDKN1A
ATF4 mouse	1/13	0.06371545380395265	0.11730789158297825	0	0	16.5725	45.62953064886561	CDKN1A
TP73 human	1/13	0.06371545380395265	0.11730789158297825	0	0	16.5725	45.62953064886561	CDKN1A
CUX1 mouse	1/13	0.06371545380395265	0.11730789158297825	0	0	16.5725	45.62953064886561	CDKN1A
E2F3 human	1/13	0.06371545380395265	0.11730789158297825	0	0	16.5725	45.62953064886561	CDKN1A
HDAC7 human	1/13	0.06371545380395265	0.11730789158297825	0	0	16.5725	45.62953064886561	CDKN1A
KAT2B human	1/13	0.06371545380395265	0.11730789158297825	0	0	16.5725	45.62953064886561	CDKN1A
RELA human	4/301	0.0662634383576372	0.11932753094374063	0	0	2.7216494845360826	7.386875111026888	CDKN1A;SERPINE1;LCN2;HBEGF
NFKB1 human	4/303	0.06754711339617156	0.11932753094374063	0	0	2.703168637727132	7.284850117214027	CDKN1A;SERPINE1;LCN2;HBEGF
TCF3 human	1/14	0.06844675632813549	0.11932753094374063	0	0	15.296923076923077	41.02174509036264	CDKN1A
USF2 mouse	1/14	0.06844675632813549	0.11932753094374063	0	0	15.296923076923077	41.02174509036264	MT1
CLOCK human	1/14	0.06844675632813549	0.11932753094374063	0	0	15.296923076923077	41.02174509036264	PER1
MYOG mouse	1/14	0.06844675632813549	0.11932753094374063	0	0	15.296923076923077	41.02174509036264	CDKN1A
EGR1 human	2/88	0.0730823402282584	0.12009511729816984	0	0	4.654216584449142	12.176214937500554	CDKN1A;FLT1
TBP human	1/15	0.07315438617147402	0.12009511729816984	0	0	14.20357142857143	37.14494126610284	CDKN1A
TP63 human	1/15	0.07315438617147402	0.12009511729816984	0	0	14.20357142857143	37.14494126610284	CDKN1A
HOXA10 human	1/15	0.07315438617147402	0.12009511729816984	0	0	14.20357142857143	37.14494126610284	KLF9
ING4 human	1/15	0.07315438617147402	0.12009511729816984	0	0	14.20357142857143	37.14494126610284	CDKN1A
JUNB human	1/15	0.07315438617147402	0.12009511729816984	0	0	14.20357142857143	37.14494126610284	CDKN1A
NR4A1 human	1/15	0.07315438617147402	0.12009511729816984	0	0	14.20357142857143	37.14494126610284	SERPINE1
ATF2 mouse	1/16	0.0778384605524974	0.12568997318722938	0	0	13.256	33.8441536611758	PER1
MECP2 mouse	1/16	0.0778384605524974	0.12568997318722938	0	0	13.256	33.8441536611758	PER1
MYB mouse	1/17	0.0824990961274289	0.13213269867563815	0	0	12.426875	31.004654740919353	CDKN1A
BCL6 mouse	1/18	0.0871364089944587	0.13590113823146613	0	0	11.695294117647059	28.539797811620943	CDKN1A
GLI2 human	1/18	0.0871364089944587	0.13590113823146613	0	0	11.695294117647059	28.539797811620943	FOXF1
RBPJ mouse	1/18	0.0871364089944587	0.13590113823146613	0	0	11.695294117647059	28.539797811620943	CDKN1A
SP1 human	5/472	0.09090651384393486	0.13590113823146613	0	0	2.167201998572448	5.196784863675169	CDKN1A;GDA;SERPINE1;FGFR1;HBEGF
TRP73 mouse	1/19	0.09175051464357865	0.13590113823146613	0	0	11.045	26.38299470978668	CDKN1A
GATA2 human	1/19	0.09175051464357865	0.13590113823146613	0	0	11.045	26.38299470978668	ANGPT2
KLF4 mouse	1/19	0.09175051464357865	0.13590113823146613	0	0	11.045	26.38299470978668	SERPINE1
NR2F2 mouse	1/19	0.09175051464357865	0.13590113823146613	0	0	11.045	26.38299470978668	FLT1
PML human	1/19	0.09175051464357865	0.13590113823146613	0	0	11.045	26.38299470978668	CDKN1A
SMARCA4 mouse	1/19	0.09175051464357865	0.13590113823146613	0	0	11.045	26.38299470978668	CDKN1A
USF1 mouse	1/20	0.09634152806181742	0.13853489801589802	0	0	10.463157894736842	24.48228086178406	MT1
VHL human	1/20	0.09634152806181742	0.13853489801589802	0	0	10.463157894736842	24.48228086178406	ANGPT2
KLF6 human	1/20	0.09634152806181742	0.13853489801589802	0	0	10.463157894736842	24.48228086178406	CDKN1A
RB1 mouse	1/20	0.09634152806181742	0.13853489801589802	0	0	10.463157894736842	24.48228086178406	CDKN1A
PAX5 human	1/21	0.10090956364469886	0.14405205824641792	0	0	9.9395	22.79654712752873	CDKN1A
ATM human	1/22	0.10545473521199025	0.14733746692739064	0	0	9.465714285714286	21.292873143821897	CDKN1A
NRF1 mouse	1/22	0.10545473521199025	0.14733746692739064	0	0	9.465714285714286	21.292873143821897	MT1
REL human	1/22	0.10545473521199025	0.14733746692739064	0	0	9.465714285714286	21.292873143821897	CDKN1A
NOTCH1 mouse	1/23	0.10997715608373172	0.15135541592441965	0	0	9.035	19.944605351738733	CDKN1A
SOX9 human	1/23	0.10997715608373172	0.15135541592441965	0	0	9.035	19.944605351738733	CDKN1A
SP3 human	2/113	0.11158324398886037	0.15135541592441965	0	0	3.6014196014196016	7.897856945340056	CDKN1A;HBEGF
ATF1 human	1/24	0.1144769389479113	0.15135541592441965	0	0	8.641739130434782	18.729948827545332	FLT1
FOXO1 human	1/24	0.1144769389479113	0.15135541592441965	0	0	8.641739130434782	18.729948827545332	ANGPT2
HDAC4 human	1/24	0.1144769389479113	0.15135541592441965	0	0	8.641739130434782	18.729948827545332	CDKN1A
POU5F1 human	1/24	0.1144769389479113	0.15135541592441965	0	0	8.641739130434782	18.729948827545332	CDKN1A
SMAD1 mouse	1/24	0.1144769389479113	0.15135541592441965	0	0	8.641739130434782	18.729948827545332	CDKN1A
CREBBP human	1/25	0.11895419601985731	0.154170898788894	0	0	8.28125	17.63092010472178	CDKN1A
IRF1 mouse	1/25	0.11895419601985731	0.154170898788894	0	0	8.28125	17.63092010472178	CDKN1A
SRF human	1/25	0.11895419601985731	0.154170898788894	0	0	8.28125	17.63092010472178	SERPINE1
RARA human	1/26	0.12340903889710428	0.15889922001784015	0	0	7.9496	16.63255792501928	CDKN1A
YY1 mouse	1/27	0.1278415786939404	0.16041268154589972	0	0	7.643461538461539	15.722321001250894	SERPINE1
ERG human	1/27	0.1278415786939404	0.16041268154589972	0	0	7.643461538461539	15.722321001250894	SOX4
HDAC2 human	1/27	0.1278415786939404	0.16041268154589972	0	0	7.643461538461539	15.722321001250894	CDKN1A
POU5F1 mouse	1/27	0.1278415786939404	0.16041268154589972	0	0	7.643461538461539	15.722321001250894	CDKN1A
HDAC1 mouse	1/28	0.13225192593700327	0.16283518380993528	0	0	7.36	14.889623310873223	CDKN1A
MITF mouse	1/28	0.13225192593700327	0.16283518380993528	0	0	7.36	14.889623310873223	CDKN1A
REL mouse	1/28	0.13225192593700327	0.16283518380993528	0	0	7.36	14.889623310873223	CEBPD
TWIST1 mouse	1/29	0.13664019062844118	0.1641348631329446	0	0	7.096785714285715	14.125471764544198	CDKN1A
ESR1 mouse	1/29	0.13664019062844118	0.1641348631329446	0	0	7.096785714285715	14.125471764544198	CDKN1A
SNAI1 mouse	1/29	0.13664019062844118	0.1641348631329446	0	0	7.096785714285715	14.125471764544198	TFCP2L1
SOX9 mouse	1/29	0.13664019062844118	0.1641348631329446	0	0	7.096785714285715	14.125471764544198	CDKN1A
RUNX3 human	1/30	0.14100648221984982	0.16835319392309342	0	0	6.8517241379310345	13.422181001815327	CDKN1A
ATF2 human	1/32	0.14967358130234698	0.1765610509973794	0	0	6.409032258064516	12.172665230735028	CDKN1A
CDX2 human	1/32	0.14967358130234698	0.1765610509973794	0	0	6.409032258064516	12.172665230735028	CDKN1A
STAT3 human	2/142	0.16115551677676795	0.18897402860132909	0	0	2.851226551226551	5.20458742564307	CDKN1A;S1PR1
ATF4 human	1/35	0.16251213743558876	0.18943722529473955	0	0	5.8426470588235295	10.616104827180715	DDIT4
SREBF1 mouse	1/36	0.1667488592559496	0.19323250160836514	0	0	5.675428571428571	10.1662047056792	CDKN1A
NR3C1 human	1/38	0.17515874282696065	0.2017910662977266	0	0	5.368108108108108	9.351580444970125	CDKN1A
PPARA human	1/39	0.17933211456692597	0.20539782889351405	0	0	5.226578947368421	8.981958519851037	SERPINE1
EZH2 human	1/40	0.18348457872210075	0.20655121147573627	0	0	5.092307692307692	8.634642472296688	CDKN1A
KLF4 human	1/40	0.18348457872210075	0.20655121147573627	0	0	5.092307692307692	8.634642472296688	CDKN1A
SPI1 mouse	1/40	0.18348457872210075	0.20655121147573627	0	0	5.092307692307692	8.634642472296688	IRF8
TCF3 mouse	1/44	0.1998874257748013	0.22365898911759743	0	0	4.617674418604651	7.434460163948317	CDKN1A
TP53 human	2/164	0.20095249276048094	0.22365898911759743	0	0	2.461279461279461	3.9495825476467026	CDKN1A;FLT1
HNF4A human	1/45	0.2039368972930661	0.22444451824991074	0	0	4.5125	7.174625278178511	CDKN1A
MYCN human	1/45	0.2039368972930661	0.22444451824991074	0	0	4.5125	7.174625278178511	CDKN1A
E2F1 mouse	1/49	0.21993285781620825	0.24070429438773905	0	0	4.135625	6.263126855504786	CDKN1A
IRF1 human	1/51	0.2278110801441641	0.24794907617900733	0	0	3.9698	5.872281352048959	CDKN1A
NFE2L2 mouse	1/53	0.23561051694391522	0.2550289661425895	0	0	3.816730769230769	5.5173713039326815	MT1
EP300 human	1/56	0.24716365340011948	0.2646263028251279	0	0	3.608	5.042918187347312	CDKN1A
FOS mouse	1/56	0.24716365340011948	0.2646263028251279	0	0	3.608	5.042918187347312	MT1
BRCA1 human	1/57	0.25097614633580545	0.26581882165674015	0	0	3.543392857142857	4.898376998074551	CDKN1A
RUNX2 mouse	1/57	0.25097614633580545	0.26581882165674015	0	0	3.543392857142857	4.898376998074551	HBEGF
ETS1 mouse	1/59	0.2585438762761898	0.27236975201288444	0	0	3.4208620689655174	4.627365451254883	ANGPT2
CEBPB human	1/60	0.262299302604677	0.2748561841123477	0	0	3.3627118644067795	4.500213215171523	CDKN1A
CTNNB1 mouse	1/62	0.269753747980182	0.28117189604283516	0	0	3.2521311475409838	4.261091114242176	GLUL
USF1 human	1/65	0.28079579333567617	0.29114090151120103	0	0	3.09921875	3.9364032354390255	SERPINE1
TFAP2A human	1/71	0.3023863198590657	0.31026096360539557	0	0	2.8327142857142857	3.3880675652468852	CDKN1A
HDAC1 human	1/71	0.3023863198590657	0.31026096360539557	0	0	2.8327142857142857	3.3880675652468852	CDKN1A
CREB1 human	1/90	0.36661069961066794	0.37420884882539684	0	0	2.2258426966292135	2.233532444357501	FLT1
YY1 human	1/91	0.3698237688231642	0.3755426930833162	0	0	2.201	2.1893978407228802	ACTC1
AR human	1/93	0.37620157104987745	0.38006004870167104	0	0	2.1529347826086958	2.1047740320130703	CDKN1A
MYC human	1/100	0.3980246944821334	0.4000554327192871	0	0	2.0	1.8424824583699577	CDKN1A
JUN human	1/149	0.5310067862020628	0.5310067862020628	0	0	1.334527027027027	0.844729555178308	CDKN1A

## Sheet: TF_UP_i90_UNIQUE
Term	Overlap	P-value	Adjusted P-value	Old P-value	Old Adjusted P-value	Odds Ratio	Combined Score	Genes
SP1 human	13/472	1.0742982808511133E-5	0.0022237974413618048	0	0	4.781074168797954	54.70150202349532	MMP2;F2R;PDGFB;IRS2;PLAT;COL1A1;CCND2;CCND1;BAG2;UBC;APLNR;SOX9;FBN1
JUN mouse	7/131	2.1562851957812205E-5	0.002231755177633563	0	0	9.213276459610771	98.9924040057188	JUN;COL3A1;CCND2;CCND1;MMP2;PLIN2;PEA15A
ATF2 human	4/32	5.0091498627729145E-5	0.003456313405313311	0	0	22.861751152073733	226.36926981965712	JUN;CCND1;MMP2;PLAT
SP3 human	6/113	8.82082914466898E-5	0.004559324529745555	0	0	9.08457177876513	84.8118323517519	COL1A1;CCND1;MMP2;F2R;UBC;PLAT
BCL3 mouse	3/15	1.1012861182960278E-4	0.004559324529745555	0	0	39.72	362.0025857985687	TNFRSF12A;CCND1;UBC
SP1 mouse	8/270	3.5204875660372036E-4	0.011752944026451726	0	0	4.989821882951654	39.677770644994034	COL1A1;JUN;CCND2;COL1A2;CCND1;COL5A1;MMP2;MRC1
JUN human	6/149	3.9744255161914047E-4	0.011752944026451726	0	0	6.785165654018113	53.13096932290385	JUN;EDN1;CCND1;MMP2;PLAT;SOX7
FOXO1 human	3/24	4.696974029863551E-4	0.012153420302271938	0	0	22.686857142857143	173.85895773545576	EDN1;PDGFB;IRS2
EP300 mouse	4/60	5.9156550948026E-4	0.012356488670173133	0	0	11.414746543778802	84.8428218714685	EDN1;COL1A2;CCND1;MMP2
CEBPZ human	2/6	5.994434592890227E-4	0.012356488670173133	0	0	78.84126984126983	584.9635033579401	COL1A2;SOX9
NFIC human	3/27	6.693443377718221E-4	0.012356488670173133	0	0	19.848	145.07323828862576	COL1A1;JUN;IRS2
FOSL1 mouse	2/7	8.35704547741178E-4	0.012356488670173133	0	0	63.06984126984127	446.9908129269731	JUN;MMP2
FOXO4 mouse	2/7	8.35704547741178E-4	0.012356488670173133	0	0	63.06984126984127	446.9908129269731	CCND2;CCND1
JUND mouse	2/7	8.35704547741178E-4	0.012356488670173133	0	0	63.06984126984127	446.9908129269731	JUN;MMP2
MYBL2 human	2/8	0.0011096058245021485	0.01531256037812965	0	0	52.55555555555556	357.57488422434	COL1A1;CCND1
FOXO3 mouse	2/9	0.001420663411842086	0.017298666250077165	0	0	45.0453514739229	295.3457625209461	CCND2;CCND1
JUNB mouse	2/9	0.001420663411842086	0.017298666250077165	0	0	45.0453514739229	295.3457625209461	CCND1;MMP2
STAT3 mouse	4/79	0.0016601788930781037	0.018065615061914318	0	0	8.51483870967742	54.50203433860835	COL1A1;CCND2;CCND1;MMP2
ABL1 human	2/10	0.0017683979926759528	0.018065615061914318	0	0	39.41269841269841	249.7851189979635	JUN;CCND2
HOXB7 human	2/10	0.0017683979926759528	0.018065615061914318	0	0	39.41269841269841	249.7851189979635	CCND1;MMP2
NFKB1 mouse	6/200	0.0018327435570058002	0.018065615061914318	0	0	4.988507689707622	31.43728225274594	COL1A1;EDN1;CCND1;MMP2;PLIN2;SOX9
KLF4 human	3/40	0.002128021306262236	0.019903398891280864	0	0	12.865945945945946	79.15853906563576	HSPA8;CCND1;MMP2
STAT3 human	5/142	0.0022114887656978738	0.019903398891280864	0	0	5.855735564654917	35.80249039731969	CCND2;CCND1;MMP2;F2R;HSPB1
CREB1 human	4/90	0.002675114802838901	0.02307286517448552	0	0	7.421605401350337	43.96383134802751	JUN;MMP2;PLAT;SOX9
STAT5A human	2/13	0.0030269381763613386	0.025063048100271882	0	0	28.65945165945166	166.2306567874539	CCND2;CCND1
FOXO1 mouse	3/49	0.0038058305676664755	0.02987279389631955	0	0	10.344	57.62871031637343	EDN1;CCND2;CCND1
MYC human	4/100	0.003909237608975537	0.02987279389631955	0	0	6.645161290322581	36.84351803987771	CCND2;XPO1;CCND1;BAG2
NFYA mouse	2/15	0.004040764391772693	0.02987279389631955	0	0	24.247863247863247	133.63776759850597	CCND2;HSPB1
ATF2 mouse	2/16	0.004598746113523651	0.0317313481833132	0	0	22.514739229024944	121.1736870368518	CCND1;SOX9
PITX1 human	2/16	0.004598746113523651	0.0317313481833132	0	0	22.514739229024944	121.1736870368518	JUN;TRIB2
FOS human	3/57	0.005824298809817645	0.03767593292600789	0	0	8.808	45.323472365705605	HSPH1;CCND1;SOX7
RUNX2 mouse	3/57	0.005824298809817645	0.03767593292600789	0	0	8.808	45.323472365705605	COL1A1;COL1A2;SOX9
GLI1 human	2/19	0.006471597569610469	0.04059456657301112	0	0	18.53874883286648	93.4414541986945	JUN;SOX9
VHL human	2/20	0.007160717123418115	0.04235052698707285	0	0	17.50793650793651	86.47423962180392	CCND1;COL4A2
RB1 mouse	2/20	0.007160717123418115	0.04235052698707285	0	0	17.50793650793651	86.47423962180392	JUN;CCND1
RELA mouse	4/121	0.007644825470651671	0.04395774645624711	0	0	5.446650124069479	26.54548178814705	COL1A1;CLDN5;CCND1;SOX9
CTNNB1 human	2/22	0.008633614355752776	0.045824568503610885	0	0	15.755555555555556	74.87185027706946	JUN;CCND1
ETV4 human	2/22	0.008633614355752776	0.045824568503610885	0	0	15.755555555555556	74.87185027706946	CCND2;MMP2
SOX2 human	2/22	0.008633614355752776	0.045824568503610885	0	0	15.755555555555556	74.87185027706946	CCND1;MKI67
NOTCH1 mouse	2/23	0.009416541330697071	0.04584327891576203	0	0	15.004535147392291	70.00046906849052	CCND1;SOX9
FLI1 human	2/24	0.01022989354211921	0.04584327891576203	0	0	14.321789321789321	65.62875609266037	COL1A2;PHLDA1
HDAC3 human	2/24	0.01022989354211921	0.04584327891576203	0	0	14.321789321789321	65.62875609266037	JUN;MMP2
SMAD1 mouse	2/24	0.01022989354211921	0.04584327891576203	0	0	14.321789321789321	65.62875609266037	COL1A1;COL4A2
TFAP2A human	3/71	0.01066468153562646	0.04584327891576203	0	0	6.98964705882353	31.73871369798356	COL1A1;MMP2;F2R
EGR1 mouse	3/71	0.01066468153562646	0.04584327891576203	0	0	6.98964705882353	31.73871369798356	JUN;CCND2;CCND1
HDAC1 human	3/71	0.01066468153562646	0.04584327891576203	0	0	6.98964705882353	31.73871369798356	CCND2;COL1A2;CCND1
TCF4 human	2/25	0.011073255776754115	0.04584327891576203	0	0	13.698412698412698	61.68699983114149	JUN;CCND1
TWIST2 human	2/25	0.011073255776754115	0.04584327891576203	0	0	13.698412698412698	61.68699983114149	MMP2;F2R
PARP1 human	2/25	0.011073255776754115	0.04584327891576203	0	0	13.698412698412698	61.68699983114149	JUN;FBN1
PGR human	2/25	0.011073255776754115	0.04584327891576203	0	0	13.698412698412698	61.68699983114149	CCND1;IRS2
ESR1 human	3/76	0.01281890519984627	0.051767587685324246	0	0	6.509260273972603	28.359767966880195	JUN;CCND1;HSPB1
RELA human	6/301	0.013004418162496912	0.051767587685324246	0	0	3.2637399277577104	14.17268006275648	COL1A1;EDN1;CCND2;COL1A2;CCND1;MMP2
NFKB1 human	6/303	0.0133984624055762	0.05232984373498629	0	0	3.241430700447094	13.979043711928444	COL1A1;EDN1;CCND2;COL1A2;CCND1;MMP2
HIF1A human	3/83	0.016223702868374424	0.06079585352148103	0	0	5.9376	24.47052380172006	EDN1;CCND1;MMP2
CIITA human	2/31	0.016740887201567238	0.06079585352148103	0	0	10.860974274767377	44.42031189794607	COL1A1;COL1A2
HSF1 human	2/31	0.016740887201567238	0.06079585352148103	0	0	10.860974274767377	44.42031189794607	JUN;FKBP4
SMAD3 human	2/31	0.016740887201567238	0.06079585352148103	0	0	10.860974274767377	44.42031189794607	JUN;CCND2
EGR1 human	3/88	0.018937059076063988	0.06758571084043527	0	0	5.586917647058823	22.16126017069196	CCND2;CCND1;PDGFB
JUND human	2/34	0.01994740888345864	0.06998497693010065	0	0	9.841269841269842	38.5251862739383	CCND1;PLAT
TWIST1 human	2/35	0.02106889746284963	0.07202570681200035	0	0	9.542568542568542	36.83390786889576	MMP2;F2R
TP53 human	4/164	0.021224966741700588	0.07202570681200035	0	0	3.9741935483870967	15.310887110033077	XPO1;CCND1;MMP2;MKI67
STAT6 human	2/36	0.022216085221887633	0.07417305872468936	0	0	9.261437908496733	35.257726325987456	COL1A1;COL1A2
MYB human	2/37	0.023388602741284948	0.07684826614993626	0	0	8.996371882086168	33.78593251830929	COL1A1;COL1A2
PPARA human	2/39	0.025808167420138	0.08347329149950884	0	0	8.50922350922351	31.118777265102988	G0S2;PLIN2
EZH2 human	2/40	0.02705449367393188	0.08485273015914999	0	0	8.284878863826233	29.907602128709158	CCND1;MMP2
RUNX1 human	2/40	0.02705449367393188	0.08485273015914999	0	0	8.284878863826233	29.907602128709158	JUN;CCND2
EHMT2 mouse	1/6	0.03779525881777544	0.09919219966564492	0	0	31.286614173228347	102.48154523157724	CCND1
ETV2 mouse	1/6	0.03779525881777544	0.09919219966564492	0	0	31.286614173228347	102.48154523157724	SOX9
KAT5 mouse	1/6	0.03779525881777544	0.09919219966564492	0	0	31.286614173228347	102.48154523157724	SOX9
MAF human	1/6	0.03779525881777544	0.09919219966564492	0	0	31.286614173228347	102.48154523157724	CCND2
MEF2D human	1/6	0.03779525881777544	0.09919219966564492	0	0	31.286614173228347	102.48154523157724	JUN
MSX1 human	1/6	0.03779525881777544	0.09919219966564492	0	0	31.286614173228347	102.48154523157724	NOTCH3
NFKB2 human	1/6	0.03779525881777544	0.09919219966564492	0	0	31.286614173228347	102.48154523157724	CCND2
PRDM1 human	1/6	0.03779525881777544	0.09919219966564492	0	0	31.286614173228347	102.48154523157724	MKI67
RELB mouse	1/6	0.03779525881777544	0.09919219966564492	0	0	31.286614173228347	102.48154523157724	CCND1
SFPQ human	1/6	0.03779525881777544	0.09919219966564492	0	0	31.286614173228347	102.48154523157724	STAT6
SOX6 human	1/6	0.03779525881777544	0.09919219966564492	0	0	31.286614173228347	102.48154523157724	CCND1
SRY human	1/6	0.03779525881777544	0.09919219966564492	0	0	31.286614173228347	102.48154523157724	SOX9
SIRT1 human	2/48	0.037855960258869316	0.09919219966564492	0	0	6.841269841269841	22.398090610542152	COL1A2;CCND1
SMAD3 mouse	2/49	0.03930490458056194	0.10170144060220401	0	0	6.695373184734887	21.66894574247701	JUN;COL1A2
PPARG mouse	2/50	0.04077469393263689	0.10420199560562761	0	0	6.555555555555555	20.975769396496517	CCND1;PLIN2
CEBPE human	1/7	0.04395520032445177	0.10458306284093698	0	0	26.070866141732285	81.46062002976177	MMP2
DACH1 mouse	1/7	0.04395520032445177	0.10458306284093698	0	0	26.070866141732285	81.46062002976177	CCND1
HDAC3 mouse	1/7	0.04395520032445177	0.10458306284093698	0	0	26.070866141732285	81.46062002976177	JUN
HOXA1 human	1/7	0.04395520032445177	0.10458306284093698	0	0	26.070866141732285	81.46062002976177	CCND1
MZF1 human	1/7	0.04395520032445177	0.10458306284093698	0	0	26.070866141732285	81.46062002976177	MMP2
NCOR1 human	1/7	0.04395520032445177	0.10458306284093698	0	0	26.070866141732285	81.46062002976177	G0S2
EP300 human	2/56	0.05001339138423516	0.10577280499701705	0	0	5.825396825396825	17.449769282451427	COL1A2;CCND1
FOS mouse	2/56	0.05001339138423516	0.10577280499701705	0	0	5.825396825396825	17.449769282451427	JUN;MMP2
ATF3 mouse	1/8	0.05007601395994044	0.10577280499701705	0	0	22.34533183352081	66.90668639044372	CCND1
DMTF1 mouse	1/8	0.05007601395994044	0.10577280499701705	0	0	22.34533183352081	66.90668639044372	CCND2
DNMT3A mouse	1/8	0.05007601395994044	0.10577280499701705	0	0	22.34533183352081	66.90668639044372	VTN
ID3 mouse	1/8	0.05007601395994044	0.10577280499701705	0	0	22.34533183352081	66.90668639044372	COL1A2
IRF9 human	1/8	0.05007601395994044	0.10577280499701705	0	0	22.34533183352081	66.90668639044372	CCND2
MAF mouse	1/8	0.05007601395994044	0.10577280499701705	0	0	22.34533183352081	66.90668639044372	CCND2
MEF2C human	1/8	0.05007601395994044	0.10577280499701705	0	0	22.34533183352081	66.90668639044372	JUN
SMAD7 mouse	1/8	0.05007601395994044	0.10577280499701705	0	0	22.34533183352081	66.90668639044372	COL1A2
STAT5B human	1/8	0.05007601395994044	0.10577280499701705	0	0	22.34533183352081	66.90668639044372	CCND1
ZNF148 human	1/9	0.05615794602382638	0.11509598838546595	0	0	19.551181102362204	56.29932876667052	IRS2
EWSR1 human	1/9	0.05615794602382638	0.11509598838546595	0	0	19.551181102362204	56.29932876667052	PHLDA1
SMARCA4 human	1/9	0.05615794602382638	0.11509598838546595	0	0	19.551181102362204	56.29932876667052	CCND1
TAL1 mouse	1/10	0.062201241380010173	0.11864429985371164	0	0	17.37795275590551	48.26518401321974	CCND1
TFAP2C human	1/10	0.062201241380010173	0.11864429985371164	0	0	17.37795275590551	48.26518401321974	MMP2
ZBTB16 human	1/10	0.062201241380010173	0.11864429985371164	0	0	17.37795275590551	48.26518401321974	SOX9
ZNF382 human	1/10	0.062201241380010173	0.11864429985371164	0	0	17.37795275590551	48.26518401321974	JUN
NFKB2 mouse	1/10	0.062201241380010173	0.11864429985371164	0	0	17.37795275590551	48.26518401321974	CCND1
NKX3-1 human	1/10	0.062201241380010173	0.11864429985371164	0	0	17.37795275590551	48.26518401321974	CCND1
NR4A1 mouse	1/10	0.062201241380010173	0.11864429985371164	0	0	17.37795275590551	48.26518401321974	EDN1
PPARG human	2/66	0.06687343348979255	0.11864429985371164	0	0	4.912698412698413	13.288620758464782	CCND1;PLIN2
ID2 mouse	1/11	0.06820614339416273	0.11864429985371164	0	0	15.639370078740157	41.99515931789825	COL1A2
MECP2 human	1/11	0.06820614339416273	0.11864429985371164	0	0	15.639370078740157	41.99515931789825	CCND1
MEF2A human	1/11	0.06820614339416273	0.11864429985371164	0	0	15.639370078740157	41.99515931789825	JUN
MSC human	1/11	0.06820614339416273	0.11864429985371164	0	0	15.639370078740157	41.99515931789825	MMP2
NFIC mouse	1/11	0.06820614339416273	0.11864429985371164	0	0	15.639370078740157	41.99515931789825	COL1A1
NPM1 human	1/11	0.06820614339416273	0.11864429985371164	0	0	15.639370078740157	41.99515931789825	CCND1
PAX6 human	1/11	0.06820614339416273	0.11864429985371164	0	0	15.639370078740157	41.99515931789825	MMP2
PITX2 human	1/11	0.06820614339416273	0.11864429985371164	0	0	15.639370078740157	41.99515931789825	PLOD1
SOX17 mouse	1/11	0.06820614339416273	0.11864429985371164	0	0	15.639370078740157	41.99515931789825	CCND1
SP4 human	1/11	0.06820614339416273	0.11864429985371164	0	0	15.639370078740157	41.99515931789825	CCND1
SF1 human	1/12	0.07417289395937883	0.1279482420799285	0	0	14.216893342877595	36.98320799361847	SOX9
KLF5 human	1/13	0.08010173346833381	0.1348053563247569	0	0	13.031496062992126	32.897461671293605	CCND1
MYBL2 mouse	1/13	0.08010173346833381	0.1348053563247569	0	0	13.031496062992126	32.897461671293605	COL5A2
NFYC human	1/13	0.08010173346833381	0.1348053563247569	0	0	13.031496062992126	32.897461671293605	CCND2
USF2 mouse	1/14	0.08599290084161816	0.13906664432980437	0	0	12.028467595396728	29.511731389716054	COL1A1
NF1 human	1/14	0.08599290084161816	0.13906664432980437	0	0	12.028467595396728	29.511731389716054	PLAT
NFYB human	1/14	0.08599290084161816	0.13906664432980437	0	0	12.028467595396728	29.511731389716054	CCND2
PAX2 mouse	1/14	0.08599290084161816	0.13906664432980437	0	0	12.028467595396728	29.511731389716054	CCND1
SIX1 mouse	1/14	0.08599290084161816	0.13906664432980437	0	0	12.028467595396728	29.511731389716054	CCND1
ETV4 mouse	1/15	0.0918466335076922	0.14188248609024093	0	0	11.16872890888639	26.66684938927765	CCND2
ING4 human	1/15	0.0918466335076922	0.14188248609024093	0	0	11.16872890888639	26.66684938927765	CCND1
NR4A1 human	1/15	0.0918466335076922	0.14188248609024093	0	0	11.16872890888639	26.66684938927765	MMP2
RFX1 human	1/15	0.0918466335076922	0.14188248609024093	0	0	11.16872890888639	26.66684938927765	COL1A2
SATB1 human	1/15	0.0918466335076922	0.14188248609024093	0	0	11.16872890888639	26.66684938927765	MKI67
SF1 mouse	1/15	0.0918466335076922	0.14188248609024093	0	0	11.16872890888639	26.66684938927765	SOX9
ATF3 human	1/16	0.09766316743899163	0.14864908573434754	0	0	10.423622047244095	24.24775052402932	MMP2
GTF2I mouse	1/16	0.09766316743899163	0.14864908573434754	0	0	10.423622047244095	24.24775052402932	CCND1
BCL6 human	1/17	0.1034427371118123	0.15516410566771846	0	0	9.771653543307087	22.169312765742117	CCND2
SP7 mouse	1/17	0.1034427371118123	0.15516410566771846	0	0	9.771653543307087	22.169312765742117	COL5A1
FOXO3 human	1/18	0.10918557558475199	0.15695426490308098	0	0	9.196387216303844	20.36729685335	CCND2
GLI2 human	1/18	0.10918557558475199	0.15695426490308098	0	0	9.196387216303844	20.36729685335	JUN
HDAC9 human	1/18	0.10918557558475199	0.15695426490308098	0	0	9.196387216303844	20.36729685335	STAT6
NR5A2 mouse	1/18	0.10918557558475199	0.15695426490308098	0	0	9.196387216303844	20.36729685335	CCND1
RBPJ mouse	1/18	0.10918557558475199	0.15695426490308098	0	0	9.196387216303844	20.36729685335	SOX9
RFX5 human	1/18	0.10918557558475199	0.15695426490308098	0	0	9.196387216303844	20.36729685335	COL1A2
TCF4 mouse	1/19	0.11489191444259662	0.15750083635508277	0	0	8.68503937007874	18.792370898346142	EDN1
ESR2 human	1/19	0.11489191444259662	0.15750083635508277	0	0	8.68503937007874	18.792370898346142	JUN
GATA4 human	1/19	0.11489191444259662	0.15750083635508277	0	0	8.68503937007874	18.792370898346142	CCND2
KLF4 mouse	1/19	0.11489191444259662	0.15750083635508277	0	0	8.68503937007874	18.792370898346142	CCND2
PML human	1/19	0.11489191444259662	0.15750083635508277	0	0	8.68503937007874	18.792370898346142	CCND1
RUNX2 human	1/19	0.11489191444259662	0.15750083635508277	0	0	8.68503937007874	18.792370898346142	MMP2
SRF mouse	1/19	0.11489191444259662	0.15750083635508277	0	0	8.68503937007874	18.792370898346142	MMP2
AR human	2/93	0.1195779233493698	0.15795145976532593	0	0	3.4503750218035933	7.3278617609460195	JUN;FKBP4
ARNT human	1/20	0.12056198378222945	0.15795145976532593	0	0	8.227517612929963	17.406064436257147	JUN
USF1 mouse	1/20	0.12056198378222945	0.15795145976532593	0	0	8.227517612929963	17.406064436257147	COL1A1
ELK1 human	1/20	0.12056198378222945	0.15795145976532593	0	0	8.227517612929963	17.406064436257147	PDGFB
KLF6 human	1/20	0.12056198378222945	0.15795145976532593	0	0	8.227517612929963	17.406064436257147	CCND1
NFYA human	1/20	0.12056198378222945	0.15795145976532593	0	0	8.227517612929963	17.406064436257147	CCND2
NR1H4 human	1/20	0.12056198378222945	0.15795145976532593	0	0	8.227517612929963	17.406064436257147	EDN1
PAX5 human	1/21	0.12619601235595393	0.1642929217464306	0	0	7.815748031496063	16.177964780522974	CCND1
AHR human	1/22	0.13179422743279717	0.16944972098502495	0	0	7.443194600674915	15.083734012428744	CCND1
GATA4 mouse	1/22	0.13179422743279717	0.16944972098502495	0	0	7.443194600674915	15.083734012428744	CCND2
E2F4 human	1/23	0.13735685483536672	0.17337115213976165	0	0	7.104509663564782	14.103680477408883	CCND1
NANOG human	1/23	0.13735685483536672	0.17337115213976165	0	0	7.104509663564782	14.103680477408883	CCND1
NR5A1 mouse	1/23	0.13735685483536672	0.17337115213976165	0	0	7.104509663564782	14.103680477408883	SOX9
HDAC4 human	1/24	0.14288411902949705	0.17710786011440652	0	0	6.7952755905511815	13.221712684740357	JUN
PITX2 mouse	1/24	0.14288411902949705	0.17710786011440652	0	0	6.7952755905511815	13.221712684740357	PLOD1
POU5F1 human	1/24	0.14288411902949705	0.17710786011440652	0	0	6.7952755905511815	13.221712684740357	THY1
CREM human	1/25	0.1483762430447092	0.1817389485813894	0	0	6.511811023622047	12.424561795252187	PLAT
SRF human	1/25	0.1483762430447092	0.1817389485813894	0	0	6.511811023622047	12.424561795252187	MMP2
ETS2 mouse	1/26	0.1538334485494842	0.18513676656827457	0	0	6.251023622047244	11.7011958821415	JUN
NR1I2 human	1/26	0.1538334485494842	0.18513676656827457	0	0	6.251023622047244	11.7011958821415	TNFRSF12A
SMAD4 human	1/26	0.1538334485494842	0.18513676656827457	0	0	6.251023622047244	11.7011958821415	JUN
YY1 mouse	1/27	0.1592559558097965	0.1883770448721593	0	0	6.0102967898243485	11.04237321742307	COL1A1
HDAC2 human	1/27	0.1592559558097965	0.1883770448721593	0	0	6.0102967898243485	11.04237321742307	COL1A2
SREBF1 human	1/27	0.1592559558097965	0.1883770448721593	0	0	6.0102967898243485	11.04237321742307	IRS2
HDAC1 mouse	1/28	0.16464398367284766	0.1914680034847161	0	0	5.78740157480315	10.440297724647408	JUN
MEF2C mouse	1/28	0.16464398367284766	0.1914680034847161	0	0	5.78740157480315	10.440297724647408	JUN
SOX2 mouse	1/28	0.16464398367284766	0.1914680034847161	0	0	5.78740157480315	10.440297724647408	CCND1
TWIST1 mouse	1/29	0.1699977496813081	0.193349088923246	0	0	5.580427446569179	9.888350464401547	SOX9
ESR1 mouse	1/29	0.1699977496813081	0.193349088923246	0	0	5.580427446569179	9.888350464401547	CCND1
LEF1 human	1/29	0.1699977496813081	0.193349088923246	0	0	5.580427446569179	9.888350464401547	CCND1
SNAI1 mouse	1/29	0.1699977496813081	0.193349088923246	0	0	5.580427446569179	9.888350464401547	MMP2
YBX1 human	1/30	0.17531746998800124	0.19616603398657434	0	0	5.387727396144448	9.380878377461652	MMP2
CTCF human	1/30	0.17531746998800124	0.19616603398657434	0	0	5.387727396144448	9.380878377461652	CCND1
RUNX3 human	1/30	0.17531746998800124	0.19616603398657434	0	0	5.387727396144448	9.380878377461652	CCND1
ETS2 human	1/32	0.18585563138514483	0.20573323901991966	0	0	5.039624079248158	8.480604219435017	MMP2
LEF1 mouse	1/32	0.18585563138514483	0.20573323901991966	0	0	5.039624079248158	8.480604219435017	DLL1
SREBF1 mouse	1/36	0.20653276746019075	0.22740575991627385	0	0	4.4627671541057365	7.039105669080527	ELOVL5
NR3C1 human	1/38	0.21667508338602817	0.23606180137319913	0	0	4.221110874654181	6.455582758694568	CCND1
POU2F1 human	1/38	0.21667508338602817	0.23606180137319913	0	0	4.221110874654181	6.455582758694568	CCND1
FOXA2 mouse	1/40	0.2266887573639651	0.24313250142145482	0	0	4.004239854633555	5.9430019571481285	VTN
SMAD4 mouse	1/40	0.2266887573639651	0.24313250142145482	0	0	4.004239854633555	5.9430019571481285	JUN
SPI1 mouse	1/40	0.2266887573639651	0.24313250142145482	0	0	4.004239854633555	5.9430019571481285	MRC1
USF2 human	1/47	0.2607467527484319	0.2782194732934299	0	0	3.393700787401575	4.5618317344326655	MYH9
E2F1 mouse	1/49	0.2702012828540778	0.285365640565276	0	0	3.251968503937008	4.255487304274522	CCND1
MYC mouse	1/49	0.2702012828540778	0.285365640565276	0	0	3.251968503937008	4.255487304274522	CCND2
MYOD1 mouse	1/50	0.27488345891042104	0.288836933982016	0	0	3.1854411055760887	4.113704308580095	CCND1
TRP53 mouse	2/167	0.2897058017638631	0.30287424729858414	0	0	1.8958152958152958	2.3487053750173112	DUSP2;MMP2
BRCA1 human	1/57	0.3068345745926788	0.3159938156252961	0	0	2.786276715410574	3.2918369336342597	CCND1
WT1 human	1/57	0.3068345745926788	0.3159938156252961	0	0	2.786276715410574	3.2918369336342597	JUN
GATA1 human	1/57	0.3068345745926788	0.3159938156252961	0	0	2.786276715410574	3.2918369336342597	BST2
CTNNB1 mouse	1/62	0.3287976861875513	0.3369362427763521	0	0	2.55724796695495	2.84445927041904	CCND1
USF1 human	1/65	0.3416426504106414	0.34837452529558016	0	0	2.437007874015748	2.6173220135754622	MYH9
ETS1 human	1/79	0.398433834004907	0.40429315509321445	0	0	1.998182919442762	1.8387555616700308	COL1A1
STAT1 human	1/84	0.41751537738877925	0.42158869814379174	0	0	1.8773361161180153	1.6397290117081063	EDN1
YY1 human	1/91	0.4432246116506438	0.4453761874353557	0	0	1.7307086614173228	1.4082406238009513	COL1A2
E2F1 human	1/134	0.5782054870513865	0.5782054870513865	0	0	1.168610502634539	0.6401951699578102	CCND1

## Sheet: TF_UP_R6_UNIQUE
Term	Overlap	P-value	Adjusted P-value	Old P-value	Old Adjusted P-value	Odds Ratio	Combined Score	Genes
PPARA human	7/39	8.10558e-05	0.017427	0	0	7.83747	73.8318	CPT1A;ACADL;SLC25A20;MLYCD;CD36;SREBF2;SLC9A1
CTNNB1 human	4/22	0.00277181	0.236316	0	0	7.92375	46.6571	RB1;AR;MMP14;STARD7
EGR1 mouse	7/71	0.00329743	0.236316	0	0	3.91228	22.3571	NGFR;MAP1LC3B;MMP14;CREBBP;STIM1;CAT;FAS
NFE2L2 human	3/16	0.00882385	0.355287	0	0	8.21555	38.862	NQO1;GCLC;CAT
PPARG human	6/66	0.00940681	0.355287	0	0	3.57109	16.6638	CCNE1;CAT;CD36;CPT1B;SOCS7;SLC9A1
PITX3 mouse	2/6	0.0104844	0.355287	0	0	17.7761	81.0209	ALDH1A1;EN1
MYOD1 mouse	5/50	0.0117366	0.355287	0	0	3.96364	17.6186	RB1;CREBBP;ALDH1A1;ACACB;SMTNL1
NCOR1 human	2/7	0.0144129	0.355287	0	0	14.2201	60.288	AR;IGFBP3
NFE2L2 mouse	5/53	0.0148725	0.355287	0	0	3.71534	15.6351	NQO1;GCLC;FAS;CD36;SQSTM1
SP1 mouse	14/270	0.0175445	0.362074	0	0	1.96211	7.93282	NGFR;IGFBP3;CIRBP;AGT;SLC9A2;AR;LGALS1;PRKRA;LMNA;TIMP3;HECA;GPC4;MTA2;ACSS1
EP300 human	5/56	0.0185247	0.362074	0	0	3.49625	13.9453	SLC9A2;CREBBP;ZEB1;CCNE1;IGFBP3
DNMT3A human	2/9	0.0238262	0.426887	0	0	10.1562	37.9533	JUP;IGFBP3
E2F4 mouse	2/10	0.0292485	0.447093	0	0	8.8862	31.3854	RB1;MAP1LC3B
E2F1 human	8/134	0.0316564	0.447093	0	0	2.26799	7.83096	RB1;AR;CREBBP;MAP1LC3A;CCNE1;PEG10;LRBA;MCPH1
MYCN human	4/45	0.0344901	0.447093	0	0	3.4746	11.6993	DDB1;NGFR;HDAC2;MCM4
SREBF1 human	3/27	0.0369227	0.447093	0	0	4.44757	14.6722	AR;FAS;ACACB
PPARA mouse	4/46	0.0369844	0.447093	0	0	3.3917	11.1833	CPT1A;SLC25A20;CD36;IL6ST
SP1 human	20/472	0.037431	0.447093	0	0	1.58916	5.22079	B4GALT1;MAOB;IGFBP3;CDC42BPG;AGT;DDB1;SLC9A2;AR;UGCG;MMP14;GCLC;SNAPC1;CTSL;CAT;TIMP3;FAS;SLC25A20;EZR;SQSTM1;B4GALT5
TCF7L2 human	2/12	0.0413779	0.451256	0	0	7.10823	22.6398	STARD7;HECA
FLI1 mouse	2/13	0.0480302	0.451256	0	0	6.46169	19.6172	RB1;CYR61
KAT2B human	2/13	0.0480302	0.451256	0	0	6.46169	19.6172	RB1;ZEB1
YBX1 human	3/30	0.0482739	0.451256	0	0	3.95279	11.9804	AR;FAS;AGT
CTCF human	3/30	0.0482739	0.451256	0	0	3.95279	11.9804	IPO13;RAD21;PBXIP1
MLXIPL mouse	2/15	0.0623815	0.52515	0	0	5.46702	15.1682	FAS;ACACB
PTTG1 human	2/15	0.0623815	0.52515	0	0	5.46702	15.1682	CDC42;LGALS1
MECP2 mouse	2/16	0.0700326	0.52515	0	0	5.07626	13.4967	IGFBP3;PLAGL1
MYB mouse	2/17	0.0779704	0.52515	0	0	4.7376	12.0876	GSTM2;NOL3
POU2F1 human	3/38	0.0856356	0.52515	0	0	3.04804	7.49102	AR;CAPN6;SNAPC1
FOXO3 human	2/18	0.0861735	0.52515	0	0	4.44127	10.8873	AR;PIK3CA
GLI1 human	2/19	0.0946213	0.52515	0	0	4.1798	9.85545	FAS;CYR61
NFKBIA human	2/19	0.0946213	0.52515	0	0	4.1798	9.85545	PON2;FAS
NR2F2 mouse	2/19	0.0946213	0.52515	0	0	4.1798	9.85545	AR;ATP1A1
EZH2 human	3/40	0.0964383	0.52515	0	0	2.88298	6.74287	CCNE1;ALDH1A1;ADRB2
FOXA2 mouse	3/40	0.0964383	0.52515	0	0	2.88298	6.74287	CPT1A;MAP1B;HMGCS2
PPARGC1A mouse	2/20	0.103294	0.52515	0	0	3.94739	8.96126	CPT1B;SREBF2
SREBF2 human	2/20	0.103294	0.52515	0	0	3.94739	8.96126	PON2;FAS
JUN human	7/149	0.116572	0.52515	0	0	1.75618	3.77447	AR;NQO1;GCLC;CTSL;DDX21;FAS;EZR
ATM human	2/22	0.121242	0.52515	0	0	3.55229	7.4952	FAS;PVR
NRF1 mouse	2/22	0.121242	0.52515	0	0	3.55229	7.4952	ATP1A1;PVR
E2F4 human	2/23	0.130482	0.52515	0	0	3.38295	6.88945	AR;PEG10
SRF human	2/25	0.149413	0.52515	0	0	3.08847	5.8713	MMP14;LMO7
MYC mouse	3/49	0.151003	0.52515	0	0	2.31785	4.38179	HDAC2;TRRAP;TIMP3
TCF21 mouse	1/6	0.15382	0.52515	0	0	7.09708	13.2855	AR
HDGF human	1/6	0.15382	0.52515	0	0	7.09708	13.2855	FAS
MAF human	1/6	0.15382	0.52515	0	0	7.09708	13.2855	GCLC
MSX1 human	1/6	0.15382	0.52515	0	0	7.09708	13.2855	ZHX2
PLAG1 mouse	1/6	0.15382	0.52515	0	0	7.09708	13.2855	FAS
ERG human	2/27	0.168846	0.52515	0	0	2.8411	5.05365	ZEB1;HPGD
JUND mouse	1/7	0.177055	0.52515	0	0	5.91393	10.2388	CYR61
MTF1 human	1/7	0.177055	0.52515	0	0	5.91393	10.2388	GCLC
SALL4 human	1/7	0.177055	0.52515	0	0	5.91393	10.2388	ZEB1
HDAC1 mouse	2/28	0.178716	0.52515	0	0	2.73168	4.70384	AR;FAS
NFKB1 mouse	8/200	0.185714	0.52515	0	0	1.48329	2.49719	NQO1;MMP14;TIMP3;FAS;MYOZ2;TLR4;PHEX;AGT
SOX9 mouse	2/29	0.188671	0.52515	0	0	2.63037	4.3868	PIK3CA;PHEX
HIF1A human	4/83	0.19389	0.52515	0	0	1.79974	2.95241	AR;EGLN3;PIK3CA;TGFB3
SP3 mouse	4/83	0.19389	0.52515	0	0	1.79974	2.95241	SLC9A2;PRKRA;LMNA;GPC4
STAT3 human	6/142	0.196146	0.52515	0	0	1.5693	2.55623	AR;KLF11;MMP14;FAS;MYD88;CYR61
APEX1 mouse	1/8	0.199653	0.52515	0	0	5.06882	8.16677	TLR4
VDR mouse	1/8	0.199653	0.52515	0	0	5.06882	8.16677	IGFBP3
DNMT3A mouse	1/8	0.199653	0.52515	0	0	5.06882	8.16677	RB1
ESRRA mouse	1/8	0.199653	0.52515	0	0	5.06882	8.16677	ACADM
FOXD3 human	1/8	0.199653	0.52515	0	0	5.06882	8.16677	CAPN6
GLI1 mouse	1/8	0.199653	0.52515	0	0	5.06882	8.16677	PVR
KLF8 human	1/8	0.199653	0.52515	0	0	5.06882	8.16677	MMP14
MAZ human	1/8	0.199653	0.52515	0	0	5.06882	8.16677	MMP14
MEF2C human	1/8	0.199653	0.52515	0	0	5.06882	8.16677	CPT1B
MYBL2 human	1/8	0.199653	0.52515	0	0	5.06882	8.16677	NCL
MYF6 mouse	1/8	0.199653	0.52515	0	0	5.06882	8.16677	RB1
SP4 mouse	1/8	0.199653	0.52515	0	0	5.06882	8.16677	SLC9A2
WT1 human	3/57	0.205793	0.52515	0	0	1.97365	3.1201	AR;STIM1;CCNE1
FOS human	3/57	0.205793	0.52515	0	0	1.97365	3.1201	NQO1;FAS;EZR
DNMT1 human	2/31	0.20879	0.52515	0	0	2.44872	3.83574	RB1;TIMP3
CDX2 human	2/32	0.218931	0.52515	0	0	2.36697	3.59543	SLC9A2;IGFBP3
DLX5 mouse	1/9	0.221631	0.52515	0	0	4.43499	6.68239	IGFBP3
ELF3 human	1/9	0.221631	0.52515	0	0	4.43499	6.68239	TIMP3
EWSR1 human	1/9	0.221631	0.52515	0	0	4.43499	6.68239	POU4F1
FOSL1 human	1/9	0.221631	0.52515	0	0	4.43499	6.68239	GCLC
FOXO3 mouse	1/9	0.221631	0.52515	0	0	4.43499	6.68239	NOL3
GLI3 mouse	1/9	0.221631	0.52515	0	0	4.43499	6.68239	PVR
MYCN mouse	1/9	0.221631	0.52515	0	0	4.43499	6.68239	HDAC2
NCOA3 mouse	1/9	0.221631	0.52515	0	0	4.43499	6.68239	IGFBP3
PPARGC1A human	1/9	0.221631	0.52515	0	0	4.43499	6.68239	MLYCD
EGR1 human	4/88	0.222523	0.52515	0	0	1.69218	2.54288	AR;MMP14;STIM1;FAS
RELA mouse	5/121	0.239176	0.52515	0	0	1.53199	2.19161	MMP14;STIM1;FAS;PHEX;AGT
JUND human	2/34	0.239323	0.52515	0	0	2.21881	3.17276	NQO1;GCLC
YY1 human	4/91	0.240204	0.52515	0	0	1.63358	2.32991	HDAC2;CREBBP;FAS;SAP30
TFDP1 human	1/10	0.243007	0.52515	0	0	3.94201	5.57663	CCNE1
TRP63 mouse	1/10	0.243007	0.52515	0	0	3.94201	5.57663	NECTIN1
EPAS1 human	1/10	0.243007	0.52515	0	0	3.94201	5.57663	MMP14
HDAC2 mouse	1/10	0.243007	0.52515	0	0	3.94201	5.57663	CCNE1
LMO2 human	1/10	0.243007	0.52515	0	0	3.94201	5.57663	ZEB1
MYF5 mouse	1/10	0.243007	0.52515	0	0	3.94201	5.57663	RB1
NFIL3 human	1/10	0.243007	0.52515	0	0	3.94201	5.57663	HPGD
NKX3-1 human	1/10	0.243007	0.52515	0	0	3.94201	5.57663	AR
NR4A1 mouse	1/10	0.243007	0.52515	0	0	3.94201	5.57663	AR
PPARD human	1/10	0.243007	0.52515	0	0	3.94201	5.57663	CAT
SPDEF human	1/10	0.243007	0.52515	0	0	3.94201	5.57663	SQSTM1
AR human	4/93	0.252167	0.52515	0	0	1.5967	2.19972	ELK4;MED1;STIM1;IGFBP3
STAT6 human	2/36	0.259801	0.52515	0	0	2.08807	2.81438	EGLN3;TLR4
IRF3 mouse	1/11	0.263797	0.52515	0	0	3.54763	4.72749	PVR
IRF8 human	1/11	0.263797	0.52515	0	0	3.54763	4.72749	TLR4
MECP2 human	1/11	0.263797	0.52515	0	0	3.54763	4.72749	IGFBP3
NCOA1 mouse	1/11	0.263797	0.52515	0	0	3.54763	4.72749	AR
NR1H4 mouse	1/11	0.263797	0.52515	0	0	3.54763	4.72749	KLF11
PPARD mouse	1/11	0.263797	0.52515	0	0	3.54763	4.72749	SLC25A20
PROX1 human	1/11	0.263797	0.52515	0	0	3.54763	4.72749	CCNE1
RORA mouse	1/11	0.263797	0.52515	0	0	3.54763	4.72749	CPT1B
SP4 human	1/11	0.263797	0.52515	0	0	3.54763	4.72749	MAOB
NR1I2 mouse	1/12	0.284016	0.550122	0	0	3.22495	4.05932	CD36
NR1I3 mouse	1/12	0.284016	0.550122	0	0	3.22495	4.05932	CPT1A
NR5A2 human	1/12	0.284016	0.550122	0	0	3.22495	4.05932	CCNE1
RUNX1 human	2/40	0.300745	0.559708	0	0	1.86789	2.24426	SYMPK;PRKCQ
SPI1 mouse	2/40	0.300745	0.559708	0	0	1.86789	2.24426	MED1;TLR4
ZEB1 human	1/13	0.303682	0.559708	0	0	2.95605	3.52295	AR
NFYC human	1/13	0.303682	0.559708	0	0	2.95605	3.52295	FAS
TFAP2A human	3/71	0.309258	0.559708	0	0	1.56618	1.83803	FAS;PVR;HOXA4
CREBBP mouse	2/41	0.310935	0.559708	0	0	1.8199	2.12596	MED1;CREBBP
MYOG mouse	1/14	0.322808	0.559708	0	0	2.72852	3.08513	RB1
NF1 human	1/14	0.322808	0.559708	0	0	2.72852	3.08513	DDB1
NFYB human	1/14	0.322808	0.559708	0	0	2.72852	3.08513	FAS
POU2AF1 mouse	1/14	0.322808	0.559708	0	0	2.72852	3.08513	LGALS1
PROX1 mouse	1/14	0.322808	0.559708	0	0	2.72852	3.08513	CCNE1
SIX1 mouse	1/14	0.322808	0.559708	0	0	2.72852	3.08513	SIX2
SNAI2 human	1/14	0.322808	0.559708	0	0	2.72852	3.08513	HPGD
PAX6 mouse	2/43	0.331215	0.56033	0	0	1.73095	1.91268	PLAGL1;TLR4
BCL3 mouse	1/15	0.34141	0.56033	0	0	2.5335	2.72268	CTSL
ETV4 mouse	1/15	0.34141	0.56033	0	0	2.5335	2.72268	MTA2
ING4 human	1/15	0.34141	0.56033	0	0	2.5335	2.72268	ARL6IP5
IRF3 human	1/15	0.34141	0.56033	0	0	2.5335	2.72268	TLR4
JUNB human	1/15	0.34141	0.56033	0	0	2.5335	2.72268	NQO1
NRF1 human	1/15	0.34141	0.56033	0	0	2.5335	2.72268	NQO1
ESR1 human	3/76	0.34698	0.565157	0	0	1.45853	1.54383	AR;NQO1;ZEB1
GTF2I mouse	1/16	0.359502	0.579114	0	0	2.36448	2.41894	CFDP1
ETS1 human	3/79	0.369536	0.579114	0	0	1.40074	1.39445	HPGD;ECE1;SQSTM1
SP3 human	4/113	0.375925	0.579114	0	0	1.30238	1.2742	SLC9A2;MAOB;CTSL;IGFBP3
WT1 mouse	1/17	0.377098	0.579114	0	0	2.21658	2.16172	STIM1
ESR2 mouse	1/17	0.377098	0.579114	0	0	2.21658	2.16172	AR
FOXM1 human	1/17	0.377098	0.579114	0	0	2.21658	2.16172	AR
POU2F2 mouse	1/17	0.377098	0.579114	0	0	2.21658	2.16172	CD36
RUNX1 mouse	1/17	0.377098	0.579114	0	0	2.21658	2.16172	IGFBP3
DDIT3 human	1/18	0.394211	0.581102	0	0	2.08609	1.94188	MAP1LC3B
GLI2 human	1/18	0.394211	0.581102	0	0	2.08609	1.94188	FAS
NR5A2 mouse	1/18	0.394211	0.581102	0	0	2.08609	1.94188	CCNE1
RFX5 human	1/18	0.394211	0.581102	0	0	2.08609	1.94188	HDAC2
PPARG mouse	2/50	0.400586	0.581102	0	0	1.47799	1.3521	TMEM159;CAT
IRF1 human	2/51	0.410232	0.581102	0	0	1.44775	1.28999	CCNE1;EIF2AK2
TRP73 mouse	1/19	0.410855	0.581102	0	0	1.97009	1.75243	NGFR
XBP1 human	1/19	0.410855	0.581102	0	0	1.97009	1.75243	ZHX2
ESR2 human	1/19	0.410855	0.581102	0	0	1.97009	1.75243	MKNK2
GATA2 human	1/19	0.410855	0.581102	0	0	1.97009	1.75243	AR
RUNX2 human	1/19	0.410855	0.581102	0	0	1.97009	1.75243	AR
SRF mouse	1/19	0.410855	0.581102	0	0	1.97009	1.75243	MMP14
ARNT human	1/20	0.427042	0.581102	0	0	1.86631	1.58799	CCNE1
VHL human	1/20	0.427042	0.581102	0	0	1.86631	1.58799	AR
NFYA human	1/20	0.427042	0.581102	0	0	1.86631	1.58799	FAS
NR1H4 human	1/20	0.427042	0.581102	0	0	1.86631	1.58799	KLF11
PAX3 mouse	1/20	0.427042	0.581102	0	0	1.86631	1.58799	DMRT2
RXRA human	1/20	0.427042	0.581102	0	0	1.86631	1.58799	CPT1B
HIF1A mouse	1/21	0.442786	0.594993	0	0	1.7729	1.44433	CREBBP
PAX5 human	1/21	0.442786	0.594993	0	0	1.7729	1.44433	RB1
AHR mouse	1/22	0.458097	0.600554	0	0	1.68839	1.31808	NQO1
ETV4 human	1/22	0.458097	0.600554	0	0	1.68839	1.31808	MMP14
GATA4 mouse	1/22	0.458097	0.600554	0	0	1.68839	1.31808	HEXIM1
NR5A1 human	1/22	0.458097	0.600554	0	0	1.68839	1.31808	STARD7
GATA1 human	2/57	0.466399	0.605313	0	0	1.28941	0.983453	AGGF1;PBXIP1
TP53 human	5/164	0.469935	0.605313	0	0	1.1152	0.842152	RB1;DDB1;IGFBP3;PLAGL1;FAS
NOTCH1 mouse	1/23	0.472989	0.605313	0	0	1.61156	1.20655	CCNE1
SOX9 human	1/23	0.472989	0.605313	0	0	1.61156	1.20655	AR
ETS1 mouse	2/59	0.484409	0.605818	0	0	1.24404	0.901713	ZEB1;TLR4
JUN mouse	4/131	0.486087	0.605818	0	0	1.11675	0.805588	GCLC;ALDH1A1;CAT;PHEX
ATF1 human	1/24	0.487472	0.605818	0	0	1.54142	1.10754	MAP1LC3B
FLI1 human	1/24	0.487472	0.605818	0	0	1.54142	1.10754	IGFBP3
FOXO1 human	1/24	0.487472	0.605818	0	0	1.54142	1.10754	AR
TCF4 human	1/25	0.501558	0.609237	0	0	1.47711	1.01926	HECA
IRF1 mouse	1/25	0.501558	0.609237	0	0	1.47711	1.01926	MYD88
NKX2-5 mouse	1/25	0.501558	0.609237	0	0	1.47711	1.01926	HEXIM1
STAT5A mouse	1/25	0.501558	0.609237	0	0	1.47711	1.01926	AR
CTNNB1 mouse	2/62	0.510705	0.615446	0	0	1.18166	0.79403	CCNE1;FAS
NR1I2 human	1/26	0.515257	0.615446	0	0	1.41796	0.940232	KLF6
RARA human	1/26	0.515257	0.615446	0	0	1.41796	0.940232	MAOB
MYC human	3/100	0.520285	0.617635	0	0	1.0963	0.716295	CREBBP;HDAC2;CCNE1
YY1 mouse	1/27	0.52858	0.617635	0	0	1.36335	0.869218	RB1
HDAC2 human	1/27	0.52858	0.617635	0	0	1.36335	0.869218	CCNE1
NFIC human	1/27	0.52858	0.617635	0	0	1.36335	0.869218	GTF3C2
MEF2C mouse	1/28	0.541538	0.625972	0	0	1.31279	0.805187	MYOZ2
MITF mouse	1/28	0.541538	0.625972	0	0	1.31279	0.805187	NGFR
TWIST1 mouse	1/29	0.554141	0.633725	0	0	1.26584	0.74727	ZEB1
LEF1 human	1/29	0.554141	0.633725	0	0	1.26584	0.74727	AR
RUNX3 human	1/30	0.566397	0.644314	0	0	1.22212	0.694728	CD36
CIITA human	1/31	0.578318	0.650986	0	0	1.18133	0.646932	CREBBP
RB1 human	1/31	0.578318	0.650986	0	0	1.18133	0.646932	RB1
HDAC1 human	2/71	0.584127	0.653767	0	0	1.02705	0.552181	AR;IGFBP3
ATF2 human	1/32	0.589911	0.653767	0	0	1.14316	0.603342	FAS
REST human	1/32	0.589911	0.653767	0	0	1.14316	0.603342	AR
STAT1 mouse	1/34	0.612151	0.674936	0	0	1.07377	0.526979	CD36
ATF4 human	1/35	0.622816	0.683191	0	0	1.04213	0.493454	MAP1LC3B
SREBF1 mouse	1/36	0.633187	0.691042	0	0	1.0123	0.462612	FAS
MYB human	1/37	0.643275	0.698505	0	0	0.984134	0.434184	GSTM1
GATA3 human	1/38	0.653085	0.705594	0	0	0.957487	0.407936	ZEB1
STAT1 human	2/84	0.675278	0.725923	0	0	0.863646	0.339095	CTSL;FAS
VDR human	1/42	0.689705	0.734092	0	0	0.863895	0.320929	IGFBP3
CEBPB mouse	1/42	0.689705	0.734092	0	0	0.863895	0.320929	CYR61
CREB1 human	2/90	0.711547	0.753608	0	0	0.804512	0.273787	AR;HPGD
NFKB1 human	7/303	0.729434	0.768766	0	0	0.835775	0.263676	SLC9A2;AR;MMP14;GCLC;FAS;SQSTM1;AGT
SIRT1 human	1/48	0.737528	0.773505	0	0	0.753378	0.229366	NQO1
E2F1 mouse	1/49	0.744751	0.777288	0	0	0.737644	0.217388	RB1
FOS mouse	1/56	0.790046	0.818672	0	0	0.64353	0.151657	STIM1
BRCA1 human	1/57	0.795825	0.818672	0	0	0.632006	0.144335	KHSRP
RUNX2 mouse	1/57	0.795825	0.818672	0	0	0.632006	0.144335	ATF6
CEBPB human	1/60	0.812228	0.827625	0	0	0.599777	0.124739	TOP1
EP300 mouse	1/60	0.812228	0.827625	0	0	0.599777	0.124739	CPT1B
SPI1 human	1/62	0.822425	0.834063	0	0	0.580053	0.113399	TLR4
USF1 human	1/65	0.836694	0.841326	0	0	0.552777	0.0985583	AGT
RELA human	6/301	0.837412	0.841326	0	0	0.71752	0.127316	SLC9A2;AR;MMP14;GCLC;FAS;AGT
TRP53 mouse	2/167	0.945956	0.945956	0	0	0.427367	0.0237441	FAS;AGT
RELA human	6/301	0.8619105148669709	0.8619105148669709	0	0	0.6900468806346917	0.1025436057304272	SLC9A2;AR;MMP14;GCLC;FAS;AGT

## Sheet: TF_DOWN_HS_R6
Term	Overlap	P-value	Adjusted P-value	Old P-value	Old Adjusted P-value	Odds Ratio	Combined Score	Genes
MYOG mouse	1/14	0.004890387533564395	0.00978077506712879	0	0	256.15384615384613	1362.8623704331803	MYL1
MYOD1 mouse	1/50	0.017371741450283952	0.017371741450283952	0	0	67.83673469387755	274.9362107684438	MYL1

## Sheet: TF_DOWN_HS_UNIQUE
Term	Overlap	P-value	Adjusted P-value	Old P-value	Old Adjusted P-value	Odds Ratio	Combined Score	Genes
NR1H3 mouse	2/17	0.0023290573481455495	0.1437566420916156	0	0	31.967871485943775	193.7985608530978	BHLHE40;PLTP
VDR human	2/42	0.013766361771176723	0.1437566420916156	0	0	11.97289156626506	51.31015265307275	PODXL;BHLHE40
ARNTL human	1/6	0.02523354305099001	0.1437566420916156	0	0	47.404761904761905	174.42966577015417	BHLHE40
MSX1 human	1/6	0.02523354305099001	0.1437566420916156	0	0	47.404761904761905	174.42966577015417	NOTCH3
ZEB2 human	1/6	0.02523354305099001	0.1437566420916156	0	0	47.404761904761905	174.42966577015417	MEOX2
KLF3 mouse	1/6	0.02523354305099001	0.1437566420916156	0	0	47.404761904761905	174.42966577015417	SIX4
PAX7 mouse	1/6	0.02523354305099001	0.1437566420916156	0	0	47.404761904761905	174.42966577015417	MYOD1
EP300 mouse	2/60	0.026943998574361847	0.1437566420916156	0	0	8.249688408807645	29.81433013520954	IRS1;MYOD1
MEIS1 mouse	1/7	0.029377529238781355	0.1437566420916156	0	0	39.50198412698413	139.34424479285835	PTCH1
HEY1 human	1/7	0.029377529238781355	0.1437566420916156	0	0	39.50198412698413	139.34424479285835	KDR
FOXF2 human	1/8	0.03350410581625606	0.1437566420916156	0	0	33.857142857142854	114.98181239681574	CXCL12
MYF6 mouse	1/8	0.03350410581625606	0.1437566420916156	0	0	33.857142857142854	114.98181239681574	AMPD1
DNMT3A mouse	1/8	0.03350410581625606	0.1437566420916156	0	0	33.857142857142854	114.98181239681574	VTN
FOXC1 mouse	1/8	0.03350410581625606	0.1437566420916156	0	0	33.857142857142854	114.98181239681574	CXCL12
PER1 mouse	1/9	0.037613344828341375	0.1437566420916156	0	0	29.623511904761905	97.17686109400613	BHLHE40
ESR1 human	2/76	0.04154145371741377	0.1437566420916156	0	0	6.460761966786063	20.552093852105997	CXCL12;KDR
MYF5 mouse	1/10	0.041705318095063774	0.1437566420916156	0	0	26.33068783068783	83.65592938917332	MYOD1
ID1 mouse	1/11	0.0457800971719973	0.1437566420916156	0	0	23.696428571428573	73.07755450297252	MYOD1
SP4 human	1/11	0.0457800971719973	0.1437566420916156	0	0	23.696428571428573	73.07755450297252	KDR
HIF1A human	2/83	0.04867238938846911	0.1437566420916156	0	0	5.90034210917745	17.834629913852847	CXCL12;LEP
ARNTL mouse	1/12	0.04983775335079681	0.1437566420916156	0	0	21.541125541125542	64.60145815655738	BHLHE40
MSX1 mouse	1/12	0.04983775335079681	0.1437566420916156	0	0	21.541125541125542	64.60145815655738	PTCH1
MYBL2 mouse	1/13	0.05387835765858656	0.1437566420916156	0	0	19.745039682539684	57.67578236677708	IGFBP5
EPAS1 mouse	1/13	0.05387835765858656	0.1437566420916156	0	0	19.745039682539684	57.67578236677708	KDR
GLI2 mouse	1/14	0.057901980842456284	0.1437566420916156	0	0	18.225274725274726	51.92387482596371	PTCH1
MYOG mouse	1/14	0.057901980842456284	0.1437566420916156	0	0	18.225274725274726	51.92387482596371	MYOD1
CLOCK human	1/14	0.057901980842456284	0.1437566420916156	0	0	18.225274725274726	51.92387482596371	BHLHE40
SIX1 mouse	1/14	0.057901980842456284	0.1437566420916156	0	0	18.225274725274726	51.92387482596371	MYOD1
SNAI2 human	1/14	0.057901980842456284	0.1437566420916156	0	0	18.225274725274726	51.92387482596371	CXCL12
PTTG1 human	1/15	0.06190869336299769	0.14378793297212367	0	0	16.922619047619047	47.08032820576258	KDR
CLOCK mouse	1/15	0.06190869336299769	0.14378793297212367	0	0	16.922619047619047	47.08032820576258	BHLHE40
PITX1 human	1/16	0.06589856541156783	0.1470438769108975	0	0	15.793650793650794	42.953022442034516	TRIB2
MYB mouse	1/17	0.06987166688143397	0.1470438769108975	0	0	14.805803571428571	39.39965059231033	IGFBP5
SMARCA4 mouse	1/19	0.07776783634529352	0.1470438769108975	0	0	13.159391534391535	33.609445860060674	ADAMTS1
SRF mouse	1/19	0.07776783634529352	0.1470438769108975	0	0	13.159391534391535	33.609445860060674	MYOD1
ARNT human	1/20	0.08169104272827638	0.1470438769108975	0	0	12.466165413533835	31.225387249064404	BHLHE40
VHL human	1/20	0.08169104272827638	0.1470438769108975	0	0	12.466165413533835	31.225387249064404	BHLHE40
NR1H4 human	1/20	0.08169104272827638	0.1470438769108975	0	0	12.466165413533835	31.225387249064404	PLTP
ELK1 human	1/20	0.08169104272827638	0.1470438769108975	0	0	12.466165413533835	31.225387249064404	PDGFB
PAX3 mouse	1/20	0.08169104272827638	0.1470438769108975	0	0	12.466165413533835	31.225387249064404	MYOD1
NANOG human	1/23	0.09336197309243177	0.16278633100866888	0	0	10.76461038961039	25.52581013311219	KDR
FOXO1 human	1/24	0.09721961435239947	0.16278633100866888	0	0	10.296066252587991	23.997894068696958	PDGFB
PITX2 mouse	1/24	0.09721961435239947	0.16278633100866888	0	0	10.296066252587991	23.997894068696958	MYOD1
MITF human	1/26	0.10488630001430685	0.17013205397530026	0	0	9.471428571428572	21.35691944281389	HERC2
POU5F1 mouse	1/27	0.10869547892866405	0.17013205397530026	0	0	9.106684981684982	20.20960155430532	MYOD1
ERG human	1/27	0.10869547892866405	0.17013205397530026	0	0	9.106684981684982	20.20960155430532	ADAMTS1
MEF2C mouse	1/28	0.11248863777540374	0.17232301957083127	0	0	8.768959435626103	19.15932630382963	AMPD1
LEF1 human	1/29	0.11626584311239556	0.17439876466859333	0	0	8.455357142857142	18.19487976015863	HERC2
CTCF human	1/30	0.12002716124830684	0.17636644101792026	0	0	8.163382594417078	17.306674925558667	SIX5
ATF2 human	1/32	0.12750239972990887	0.18360345561106878	0	0	7.635944700460829	15.727145135249296	DUSP10
SP1 human	4/472	0.141397637666757	0.19698247004203032	0	0	2.0520206816503115	4.014120241901042	LEP;KDR;APLNR;PDGFB
SREBF1 mouse	1/36	0.14226511725257746	0.19698247004203032	0	0	6.761904761904762	13.186139874565855	LEP
EZH2 human	1/40	0.15678093860097192	0.20755476214848573	0	0	6.067155067155067	11.241866470638453	ADAMTS1
FOXA2 mouse	1/40	0.15678093860097192	0.20755476214848573	0	0	6.067155067155067	11.241866470638453	VTN
TRP53 mouse	2/167	0.15854877664120437	0.20755476214848573	0	0	2.8842643300474626	5.311929409335404	SLC6A6;MYOD1
FOXO1 mouse	1/49	0.18855985110556658	0.24243409427858562	0	0	4.927331349206349	8.220463046913004	MYH7
MYOD1 mouse	1/50	0.19201693664513086	0.24254770944648107	0	0	4.826530612244898	7.964604221414354	CDON
CEBPA human	1/51	0.19545946603938302	0.24263933715233754	0	0	4.729761904761904	7.720874003158142	LEP
WT1 human	1/57	0.21581233786812393	0.2633642089238123	0	0	4.221726190476191	6.4733671998574165	PODXL
ETS1 mouse	1/59	0.2224828960265461	0.26697947523185533	0	0	4.0757389162561575	6.125448608369316	KDR
TFAP2A human	1/71	0.26134473714058765	0.3084724766249559	0	0	3.375	4.528962825415935	IGFBP5
STAT3 mouse	1/79	0.28617970029439854	0.3323377164709145	0	0	3.0276251526251525	3.7879688330986423	IGFBP5
EGR1 human	1/88	0.3131336608020538	0.3578670409166329	0	0	2.713191023535851	3.1503543295080894	PDGFB
SP1 mouse	2/270	0.3187855057616601	0.3586336939818676	0	0	1.7664988311454775	2.019526467545233	IRS1;BHLHE40
SP3 human	1/113	0.38284065023709285	0.42406964333954905	0	0	2.1049107142857144	2.0210014654173967	KDR
JUN mouse	1/131	0.4286541078283712	0.4676226630854958	0	0	1.8118131868131868	1.534795938460661	MYOD1
E2F1 human	1/134	0.4359558238396992	0.4684898405441544	0	0	1.7706766917293233	1.4700412203485271	KDR
STAT3 human	1/142	0.45497927936356547	0.48174276638495167	0	0	1.6695373184734887	1.3147663162748426	LEP
TP53 human	1/164	0.5040856306497226	0.5260023971997105	0	0	1.4425942156003506	0.988190198847925	SLC6A6
NFKB1 mouse	1/200	0.5751779449472499	0.5916116005171713	0	0	1.1794687724335966	0.6523356544527062	KDR
RELA human	1/301	0.7251983601077904	0.7275647963067575	0	0	0.7783730158730159	0.2500990815226363	CXCL12
NFKB1 human	1/303	0.7275647963067575	0.7275647963067575	0	0	0.7731393882056133	0.24589869632532477	CXCL12

## Sheet: TF_DOWN_i90_UNIQUE
Term	Overlap	P-value	Adjusted P-value	Old P-value	Old Adjusted P-value	Odds Ratio	Combined Score	Genes
NR3C2 mouse	2/7	8.138329442154036E-5	0.0021349611183205035	0	0	210.05263157894737	1977.9271090636857	SGK1;FKBP5
PPARA mouse	3/46	1.0598230951311158E-4	0.0021349611183205035	0	0	37.55562539283469	343.71803569832144	NFKBIA;CEBPD;PDK4
FOXO1 mouse	3/49	1.280976670992302E-4	0.0021349611183205035	0	0	35.10105757931845	314.6008651683496	TRIM63;PDK4;KLF2
MECP2 mouse	2/16	4.597842333580924E-4	0.00557551266357641	0	0	74.98496240601504	576.2409325339859	PRODH;FKBP5
NR3C1 mouse	2/19	6.527118331915355E-4	0.00557551266357641	0	0	61.743034055727556	452.84655446685724	NFKBIA;TRIM63
NFKB1 mouse	4/200	6.690615196291692E-4	0.00557551266357641	0	0	11.204081632653061	81.89774214112175	NFKBIA;TRIM63;PDK4;PRODH
PPARA human	2/39	0.002757863788759554	0.019699027062568243	0	0	28.339971550497868	167.01592283916753	NFKBIA;PDK4
PITX3 mouse	1/6	0.011941531104995351	0.055403125444849856	0	0	102.33333333333333	453.1046714729428	ALDH1A1
HDAC3 mouse	1/7	0.013918230466079547	0.055403125444849856	0	0	85.27350427350427	364.50634834293606	NFKBIA
MAX mouse	1/7	0.013918230466079547	0.055403125444849856	0	0	85.27350427350427	364.50634834293606	CEBPD
SMAD7 mouse	1/8	0.015891074726793453	0.055403125444849856	0	0	73.08791208791209	302.7299612299731	NFKBIA
NCOA3 mouse	1/9	0.01786007107272191	0.055403125444849856	0	0	63.94871794871795	257.40559445949555	NFKBIA
PPARD human	1/10	0.019825226718581047	0.055403125444849856	0	0	56.84045584045584	222.86006355256757	PDK4
HDAC2 mouse	1/10	0.019825226718581047	0.055403125444849856	0	0	56.84045584045584	222.86006355256757	NFKBIA
PPARD mouse	1/11	0.02178654888216798	0.055403125444849856	0	0	51.15384615384615	195.7382752343542	PDK4
NCOA1 mouse	1/11	0.02178654888216798	0.055403125444849856	0	0	51.15384615384615	195.7382752343542	NFKBIA
CITED2 mouse	1/11	0.02178654888216798	0.055403125444849856	0	0	51.15384615384615	195.7382752343542	PDK4
RELA human	3/301	0.022125325603706697	0.055403125444849856	0	0	5.3497188463631415	20.387951702687758	NFKBIA;PDK4;GADD45G
NFKB1 human	3/303	0.02250930182475985	0.055403125444849856	0	0	5.313513513513514	20.158549123660002	NFKBIA;PDK4;GADD45G
APC human	1/12	0.02374404479036207	0.055403125444849856	0	0	46.5011655011655	173.93405340895535	SGK1
IKBKB mouse	1/12	0.02374404479036207	0.055403125444849856	0	0	46.5011655011655	173.93405340895535	NFKBIA
RELA mouse	2/121	0.024377375195733936	0.055403125444849856	0	0	8.775320654577621	32.592416889215684	TRIM63;PDK4
AR mouse	1/13	0.025697721668678748	0.055864612323214664	0	0	42.623931623931625	156.0612574523752	FKBP5
PGR mouse	1/14	0.027647586728505463	0.05647356018406738	0	0	39.34319526627219	141.17191556098328	NFKBIA
JUN mouse	2/131	0.02823678009203369	0.05647356018406738	0	0	8.090983272133823	28.861588287818005	CEBPD;ALDH1A1
BCL3 mouse	1/15	0.029593647188767416	0.05691085997839888	0	0	36.53113553113553	128.5967411966507	TRIM63
CEBPD human	1/17	0.033474383104990776	0.06198959834257551	0	0	31.96153846153846	108.57254123777712	GADD45G
SMARCA4 mouse	1/19	0.0373399869476018	0.06667854812071751	0	0	28.40740740740741	93.39476319093392	NFKBIA
TRP53 mouse	2/167	0.04395141963427913	0.07334089010633998	0	0	6.314194577352472	19.729776606828008	DDIT4;KLF2
NANOG human	1/23	0.04502602764238181	0.07334089010633998	0	0	23.237762237762237	72.04902026138872	KLF2
FOXO1 human	1/24	0.04693816966805759	0.07334089010633998	0	0	22.226309921962095	67.98859468163421	KLF2
PITX2 mouse	1/24	0.04693816966805759	0.07334089010633998	0	0	22.226309921962095	67.98859468163421	TBX15
STAT5A mouse	1/25	0.04884657866138502	0.07371551127223347	0	0	21.299145299145298	64.30363063192733	PDK4
POU5F1 mouse	1/27	0.052652225928391236	0.07371551127223347	0	0	19.65877712031558	57.87635915452169	KLF2
MEF2C mouse	1/28	0.05454947834145277	0.07371551127223347	0	0	18.929724596391264	55.05988911315167	MYOM1
REL mouse	1/28	0.05454947834145277	0.07371551127223347	0	0	18.929724596391264	55.05988911315167	CEBPD
HDAC1 mouse	1/28	0.05454947834145277	0.07371551127223347	0	0	18.929724596391264	55.05988911315167	NFKBIA
STAT1 mouse	1/34	0.06585543955628825	0.08665189415301086	0	0	15.483294483294483	42.119101454344644	CEBPD
ATF4 human	1/35	0.06772690632728534	0.08682936708626326	0	0	15.027149321266968	40.457169500722365	DDIT4
EZH2 human	1/40	0.07702954369316486	0.09628692961645607	0	0	13.097304404996713	33.575807491339994	ALDH1A1
VDR human	1/42	0.0807252029061721	0.09844536939777086	0	0	12.457160725453408	31.35099181707598	DDIT4
MYC mouse	1/49	0.09354674065934461	0.10836829156309906	0	0	10.636752136752136	25.20159373503205	CEBPD
E2F1 mouse	1/49	0.09354674065934461	0.10836829156309906	0	0	10.636752136752136	25.20159373503205	PDK4
MYOD1 mouse	1/50	0.09536409657552716	0.10836829156309906	0	0	10.419152276295133	24.485561288951835	ALDH1A1
SP1 mouse	2/270	0.10142240481257116	0.11269156090285684	0	0	3.8672427336999213	8.85003516931577	CEBPD;KCNA5
CEBPB human	1/60	0.11334336985743067	0.12319931506242464	0	0	8.648848326814429	18.831426302332094	GADD45G
STAT3 mouse	1/79	0.1465491274263136	0.1559033270492698	0	0	6.535831689677844	12.551375660789914	CEBPD
MYC human	1/100	0.18184003844564067	0.18941670671420904	0	0	5.144004144004144	8.768612919919887	PRODH
E2F1 human	1/134	0.23598254279803613	0.24079851305922054	0	0	3.8224407171775594	5.51959464030487	PDK4
TP53 human	1/164	0.28084213104964095	0.28084213104964095	0	0	3.1142048135913165	3.9549235757763985	KLF2

[truncated: 1 more sheets: TF_DOWN_R6_UNIQUE]
