# Supplementary material for: Transcriptional responses to proteotoxic stressors are profoundly diverse and tissue-specific
Source: Cell Stress Chaperones. 2026 Jan 29;31(2):100146. doi: 10.1016/j.cstres.2026.100146 (PMC12908066; doi:10.1016/j.cstres.2026.100146)
Supplement: Figures S5 — Supplementary material [file mmc5.zip]

Archive with 1 entries (1 files):
- Data_S4_3D_StressCube_df_all_11757_expressed_genes.txt
