# Supplementary material for: Transcriptional responses to proteotoxic stressors are profoundly diverse and tissue-specific
Source: Cell Stress Chaperones. 2026 Jan 29;31(2):100146. doi: 10.1016/j.cstres.2026.100146 (PMC12908066; doi:10.1016/j.cstres.2026.100146)
Supplement: Figures S5 — Supplementary material [file mmc5.zip › Data_S4_3D_StressCube_df_all_11757_expressed_genes.txt]

chr	txStart	txEnd	geneName	refGeneName	log2FC_HS	log2FC_R6	log2FC_i90	dist	octant
chr1	4490927	4497354	Sox17	NM_001289467	0.389	-0.348	0.168	0.548314690665862	+HS -R6 +i90
chr1	4773197	4785726	Mrpl15	NM_001177658	-0.232	0.012	-0.02	0.233169466268635	-HS +R6 -i90
chr1	4807892	4846735	Lypla1	NM_008866	0.332	0.118	0.792	0.866840239029084	+HS +R6 +i90
chr1	5083085	5162549	Atp6v1h	NM_133826	-1.183	-0.289	-2.698	2.96010371439921	-HS -R6 -i90
chr1	6214661	6276104	Rb1cc1	NM_009826	-0.234	-0.192	0.06	0.308577380894971	-HS -R6 +i90
chr1	7088919	7173628	Pcmtd1	NM_183028	-0.189	0.56	-0.204	0.625249550179766	-HS +R6 -i90
chr1	9545407	9547455	Rrs1	NM_021511	-0.005	0.537	0.009	0.537098687393667	-HS +R6 +i90
chr1	9560831	9631092	2610203C22Rik	NR_015470	-0.428	-0.643	0.857	1.15372527059088	-HS -R6 +i90
chr1	9601266	9627142	3110035E14Rik	NM_178399	-0.622	1.193	-0.852	1.59249395603249	-HS +R6 -i90
chr1	9718621	9748382	Vcpip1	NM_173443	-0.314	0.749	-0.057	0.814153548171351	-HS +R6 -i90
chr1	9942024	9944118	Snhg6	NR_024067	-0.024	0.707	-0.425	0.82525753556087	-HS +R6 -i90
chr1	10024599	10038159	Cops5	NM_013715	-1.176	-0.355	0.116	1.23387884332296	-HS -R6 +i90
chr1	10038217	10136768	Cspp1	NM_026493	-0.041	1.747	-0.249	1.76513200639499	-HS +R6 -i90
chr1	10137506	10232670	Arfgef1	NM_001102430	-0.148	-0.143	-0.161	0.261292939055	-HS -R6 -i90
chr1	10993464	11303682	Prex2	NM_029525	-0.908	-0.609	0.343	1.14585950273147	-HS -R6 +i90
chr1	12866548	12991135	Slco5a1	NM_172841	0.058	0.962	0.521	1.09555876154591	+HS +R6 +i90
chr1	13564692	13589910	Tram1	NM_028173	-0.121	0.712	0.327	0.792788748658809	-HS +R6 +i90
chr1	13625897	13660509	Lactb2	NM_145381	-0.05	0.28	0.313	0.422929072067646	-HS +R6 +i90
chr1	14168957	14310199	Eya1	NM_001310459	-0.189	1.58	0.25	1.61078272898613	-HS +R6 +i90
chr1	14753345	14755966	Msc	NM_010827	0.954	1.624	0.72	2.01640571314406	+HS +R6 +i90
chr1	15853861	15892722	Sbspon	NM_001033288	0.323	1.099	1.176	1.64167780030066	+HS +R6 +i90
chr1	16101294	16104433	Rpl7	NM_011291	-0.239	0.602	-0.208	0.680285969280567	-HS +R6 -i90
chr1	16105881	16132550	Rdh10	NM_133832	-0.401	0.772	0.425	0.968199359636227	-HS +R6 +i90
chr1	16228809	16519302	Stau2	NM_001111272	-0.109	1.137	-0.013	1.14228674158462	-HS +R6 -i90
chr1	16568672	16619338	Ube2w	NM_025773	1.274	2.643	2.502	3.85597315862027	+HS +R6 +i90
chr1	16642764	16656865	Tceb1	NM_026456	-0.571	0.15	0.376	0.699940711774933	-HS +R6 +i90
chr1	16994937	17097889	Jph1	NM_020604	-0.05	0.095	-0.079	0.133289159349138	-HS +R6 -i90
chr1	17145372	17164271	Gdap1	NM_010267	0.086	-1.805	-0.245	1.82358054387515	+HS -R6 -i90
chr1	17601900	17630939	Pi15	NM_053191	0.67	0.389	0.733	1.06654113844708	+HS +R6 +i90
chr1	20803013	20820213	Mcm3	NM_008563	0.266	0.943	-0.284	1.02012793315348	+HS +R6 -i90
chr1	20951625	20990841	Efhc1	NM_027974	-0.792	0.454	0.308	0.963454202336572	-HS +R6 +i90
chr1	21001396	21079225	Tram2	NM_177409	0.382	0.843	0.651	1.1315361240367	+HS +R6 +i90
chr1	23100472	23102253	4933415F23Rik	NM_025746	2.76	3.371	1.229	4.52677390643712	+HS +R6 +i90
chr1	23366423	23383175	Ogfrl1	NM_001081079	-0.147	0.55	0.183	0.597994983256549	-HS +R6 +i90
chr1	23761925	23847865	B3gat2	NM_172124	-0.521	0.204	-0.226	0.603434337770068	-HS +R6 -i90
chr1	23845624	23922381	Smap1	NM_028534	-0.424	0.308	0.055	0.526939275438831	-HS +R6 +i90
chr1	23995938	24005640	Sdhaf4	NM_026503	-0.122	0.161	0.107	0.228591338418585	-HS +R6 +i90
chr1	24010757	24100341	Fam135a	NM_026604	-0.94	-0.008	0.216	0.964530974100884	-HS -R6 +i90
chr1	24678543	24766301	Lmbrd1	NM_026719	-0.532	0.257	0.328	0.675764012063383	-HS +R6 +i90
chr1	30802341	30863256	Phf3	NM_001081080	-0.242	0.985	-0.145	1.02460431386951	-HS +R6 -i90
chr1	33453807	33669794	Prim2	NM_008922	-0.401	0.94	0.573	1.17163560888187	-HS +R6 +i90
chr1	33719895	33742564	Rab23	NM_008999	-0.755	-1.902	0.768	2.18573854795124	-HS -R6 +i90
chr1	33745483	33757750	Bag2	NM_145392	-0.462	0.286	0.886	1.03934402389199	-HS +R6 +i90
chr1	33761540	33814595	Zfp451	NM_133817	-0.26	0.513	-0.489	0.754910590732439	-HS +R6 -i90
chr1	34011824	34308662	Dst	NM_133833	-1.206	0.369	-0.056	1.26243138427401	-HS +R6 -i90
chr1	34439828	34445747	Imp4	NM_178601	-0.305	0.296	0.126	0.443302379871798	-HS +R6 +i90
chr1	34459745	34473784	Ptpn18	NM_011206	-0.112	1.34	0.79	1.55956532405667	-HS +R6 +i90
chr1	34849958	34871557	Plekhb2	NM_175421	-1.052	-0.448	0.208	1.16218415064051	-HS -R6 +i90
chr1	36068399	36106446	Hs6st1	NM_015818	-0.253	0.783	0.379	0.905946466409578	-HS +R6 +i90
chr1	36140027	36244302	Uggt1	NM_198899	-0.054	0.4	1.443	1.49838746657865	-HS +R6 +i90
chr1	36264601	36273425	Neurl3	NM_153408	-0.75	0.007	1.188	1.40495302412572	-HS +R6 +i90
chr1	36423185	36445271	Lman2l	NM_001013374	0.135	0.443	2.368	2.41286095745279	+HS +R6 +i90
chr1	36471596	36508776	Cnnm4	NM_033570	-0.443	0.468	0.411	0.76432584674339	-HS +R6 +i90
chr1	36511875	36528237	Cnnm3	NM_001039551	0.156	0.909	-0.278	0.963276180542216	+HS +R6 -i90
chr1	36538170	36547252	Ankrd39	NR_132321	-0.317	0.805	0.256	0.902247194509354	-HS +R6 +i90
chr1	36691486	36693388	Cox5b	NM_009942	0.076	0.257	0.048	0.272266413646634	+HS +R6 +i90
chr1	36699201	36709925	Actr1b	NM_146107	-0.125	0.31	0.32	0.462736426056994	-HS +R6 +i90
chr1	36714537	36757960	4933424G06Rik	NR_040290	-0.018	0.314	1.205	1.24536942310304	-HS +R6 +i90
chr1	36792188	36939527	Tmem131	NM_018872	-0.189	0.687	0.059	0.714962236764992	-HS +R6 +i90
chr1	37299837	37410740	Inpp4a	NM_030266	-0.45	0.318	0.311	0.632728219696261	-HS +R6 +i90
chr1	37417084	37430103	Coa5	NM_198006	-0.217	0.495	0.126	0.554968467572708	-HS +R6 +i90
chr1	37430171	37439124	Unc50	NM_026123	-0.02	0.919	-0.114	0.926259682810388	-HS +R6 -i90
chr1	37611675	37719811	2010300C02Rik	NM_028096	-0.862	-0.735	-1.102	1.58040279675784	-HS -R6 -i90
chr1	37872205	37876298	Lipt1	NM_001037918	-0.592	-0.808	0.14	1.01139903104561	-HS -R6 +i90
chr1	37878889	37890411	Mitd1	NM_026913	-0.46	0.529	0.319	0.770196078930554	-HS +R6 +i90
chr1	37890552	37898333	Mrpl30	NM_027098	-0.092	-0.087	-0.121	0.175139944044755	-HS -R6 -i90
chr1	37983866	37997208	Txndc9	NM_172054	-0.689	-0.547	0.048	0.881041429218853	-HS -R6 +i90
chr1	37998009	38055579	Eif5b	NM_198303	-0.04	1.048	-0.146	1.05887676336767	-HS +R6 -i90
chr1	38052785	38129662	Rev1	NM_019570	-0.129	0.523	-0.828	0.987802611861297	-HS +R6 -i90
chr1	38175990	38627244	Aff3	NM_001290814	-0.595	0.069	0.267	0.655801036900675	-HS +R6 +i90
chr1	38794508	38821215	Lonrf2	NM_001029878	-0.937	0.138	-0.469	1.05686990684757	-HS +R6 -i90
chr1	38987813	38997236	Pdcl3	NM_026850	-0.04	0.991	0.113	0.998223421885101	-HS +R6 +i90
chr1	39194271	39363240	Npas2	NM_008719	-0.416	1.728	-0.818	1.95656944676135	-HS +R6 -i90
chr1	39367850	39371911	Rpl31	NM_053257	0.55	0.582	0.689	1.05638297979473	+HS +R6 +i90
chr1	39371494	39478747	Tbc1d8	NM_018775	-0.325	0.883	-0.2	0.961932430059409	-HS +R6 -i90
chr1	39535801	39546881	Cnot11	NM_028043	-0.067	0.515	0.229	0.567586997736911	-HS +R6 +i90
chr1	39551295	39577347	Rnf149	NM_001033135	0.056	0.679	0.11	0.690128248950874	+HS +R6 +i90
chr1	39618405	39651182	Creg2	NM_170597	-0.138	-0.321	0.783	0.857422882829704	-HS -R6 +i90
chr1	39665300	39720989	Rfx8	NM_001145660	-0.173	0.985	-0.208	1.02147834044585	-HS +R6 -i90
chr1	39804140	39805332	Gm3646	NM_001177348	-0.044	-1.01	0.244	1.03998653837442	-HS -R6 +i90
chr1	39900912	40026310	Map4k4	NM_008696	-0.928	0.495	1.785	2.07181900753903	-HS +R6 +i90
chr1	40076211	40085851	Gm16894	NR_037980	3.084	2.394	0.255	3.9124566451272	+HS +R6 +i90
chr1	40225079	40316177	Il1r1	NM_008362	0.251	1.395	-0.014	1.41747028187543	+HS +R6 -i90
chr1	40439628	40465415	Il1rl1	NM_001025602	-0.074	0.322	0.174	0.373411301382269	-HS +R6 +i90
chr1	40515361	40551705	Il18rap	NM_010553	-0.163	-1.848	2.97	3.50179568221791	-HS -R6 +i90
chr1	40580226	40630731	Slc9a4	NM_177084	0.629	1.788	0.109	1.89854312566241	+HS +R6 +i90
chr1	40681711	40768885	Slc9a2	NM_001033289	0.848	-0.05	0.546	1.0098118636657	+HS -R6 +i90
chr1	40805600	40855267	Tmem182	NM_001081198	0.054	0.08	-0.074	0.121622366364086	+HS +R6 -i90
chr1	42851232	42905683	Mrps9	NM_023514	-0.72	-0.119	1.057	1.28444929833762	-HS -R6 +i90
chr1	43047268	43098622	Tgfbrap1	NM_001013025	-0.241	-0.21	-0.053	0.32402160421799	-HS -R6 -i90
chr1	43098709	43115946	AI597479	NM_133818	-0.466	0.591	-0.045	0.75396419013107	-HS +R6 -i90
chr1	43123070	43163961	Fhl2	NM_010212	-1.02	1.675	0.165	1.96805741786158	-HS +R6 +i90
chr1	43445750	43570518	Nck2	NM_010879	-0.403	0.75	0.11	0.858492283017151	-HS +R6 +i90
chr1	43730601	43742564	1500015O10Rik	NM_024283	-0.724	-1.129	0.476	1.42316302650118	-HS -R6 +i90
chr1	44009407	44020006	Mettl21c	NM_001013799	-0.124	-1.079	-0.217	1.10756760516006	-HS -R6 -i90
chr1	44106545	44118773	Kdelc1	NM_023645	-0.028	0.362	0.194	0.411660053927995	-HS +R6 +i90
chr1	44119967	44144771	Bivm	NM_144558	0.206	0.391	0.177	0.476073523733467	+HS +R6 +i90
chr1	44147743	44181260	Ercc5	NM_011729	0.751	0.999	-0.003	1.24980438469386	+HS +R6 -i90
chr1	44204069	44218931	Mettl21e	NM_207281	0.029	-0.385	-1.263	1.32069489284997	+HS -R6 -i90
chr1	45311537	45349706	Col3a1	NM_009930	-0.262	0.312	1.323	1.38431101996625	-HS +R6 +i90
chr1	45374330	45503282	Col5a2	NM_007737	-0.122	0.586	0.868	1.05437374777638	-HS +R6 +i90
chr1	45795500	45823613	Wdr75	NM_028599	-0.022	0.502	0.043	0.504318351837408	-HS +R6 +i90
chr1	45908069	45925594	Slc40a1	NM_016917	-0.454	0.207	-0.352	0.610630002538362	-HS +R6 -i90
chr1	46807543	46853509	Slc39a10	NM_172653	-0.76	0.604	0.179	0.987145885875031	-HS +R6 +i90
chr1	50927522	51187270	Tmeff2	NM_019790	0.18	0.953	0.479	1.08168849490045	+HS +R6 +i90
chr1	51289125	51302960	Sdpr	NM_138741	-0.741	0.005	0.531	0.91162876216144	-HS +R6 +i90
chr1	51469487	51478399	Nabp1	NM_028696	-1.138	-0.955	0.215	1.5010975984259	-HS -R6 +i90
chr1	51749757	51915978	Myo1b	NM_001161817	-2.963	-2.117	-2.131	4.21926759047112	-HS -R6 -i90
chr1	52119437	52161865	Stat1	NM_009283	-1.294	0.745	1.389	2.03930919676247	-HS +R6 +i90
chr1	52163448	52233232	Gls	NM_001081081	-0.32	0.497	-0.136	0.606551729038835	-HS +R6 -i90
chr1	52455848	52500448	Nab1	NM_008667	-0.292	0.404	0.495	0.702499110319721	-HS +R6 +i90
chr1	52656303	52727318	Mfsd6	NM_133829	-0.195	1.119	0.596	1.28273224018109	-HS +R6 +i90
chr1	52789417	52817688	Inpp1	NM_008384	-0.494	0.403	0.466	0.789684114060806	-HS +R6 +i90
chr1	52845037	52920986	Hibch	NM_146108	-0.207	-0.249	-0.011	0.323992283858736	-HS -R6 -i90
chr1	53061639	53068079	Mstn	NM_010834	0.35	0.054	0.192	0.402839918578087	+HS +R6 +i90
chr1	53189186	53297028	Pms1	NM_153556	1.017	1.964	0.288	2.23036521673021	+HS +R6 +i90
chr1	53313623	53326343	Osgepl1	NM_001285839	-1.25	0.295	0.067	1.28608475614945	-HS +R6 +i90
chr1	53344616	53352752	Asnsd1	NM_133728	0.176	0.537	0.614	0.834470490790417	+HS +R6 +i90
chr1	53755511	53785215	Stk17b	NM_133810	-0.066	0.904	0.163	0.920945709583361	-HS +R6 +i90
chr1	53806873	54195034	Hecw2	NM_001001883	0.954	0.778	-1.31	1.79763733828601	+HS +R6 -i90
chr1	54395876	54439026	Gtf3c3	NM_001033194	0.247	0.572	0.144	0.639475566382328	+HS +R6 +i90
chr1	54985168	55027478	Sf3b1	NM_031179	1.173	1.546	0.264	1.9585047868208	+HS +R6 +i90
chr1	55077833	55087932	Hspd1	NM_010477	1.143	0.235	1.699	2.06113439639437	+HS +R6 +i90
chr1	55088147	55091317	Hspe1	NM_008303	0.562	0.48	1.618	1.77881083873469	+HS +R6 +i90
chr1	55170158	55226782	Rftn2	NM_028713	0.142	0.179	0.54	0.586348872259511	+HS +R6 +i90
chr1	55237176	55240058	Mars2	NM_175439	-0.407	0.073	-0.012	0.413668949765389	-HS +R6 -i90
chr1	55405945	55754285	Plcl1	NM_001114663	0.014	0.891	-0.371	0.965255406615265	+HS +R6 -i90
chr1	57377619	57385423	1700066M21Rik	NM_028546	-0.355	1.051	0.353	1.16414560944926	-HS +R6 +i90
chr1	57406547	57415958	9430016H08Rik	NM_001081181	-0.084	0.515	0.087	0.529008506547863	-HS +R6 +i90
chr1	57774860	57948397	Spats2l	NM_144882	-1.322	1.81	2.28	3.19721503812302	-HS +R6 +i90
chr1	57955100	57970084	Kctd18	NM_001159864	0.522	0.709	1.326	1.59167867360218	+HS +R6 +i90
chr1	58029968	58106410	Aox1	NM_009676	1.505	1.403	1.643	2.63303683984862	+HS +R6 +i90
chr1	58210396	58268597	Aox4	NM_023631	1.613	1.451	-0.182	2.17722162399697	+HS +R6 -i90
chr1	58411987	58424088	Clk1	NR_027854	0.035	0.637	-0.143	0.653791251088602	+HS +R6 -i90
chr1	58430992	58445486	Ppil3	NM_001285826	0.335	0.664	1.223	1.43138045257018	+HS +R6 +i90
chr1	58447633	58462276	Nif3l1	NM_022988	0.158	-1.029	0.378	1.10755993065838	+HS -R6 +i90
chr1	58586396	58595964	Ndufb3	NM_025597	0.019	0.344	-0.003	0.344537370977373	+HS +R6 -i90
chr1	58652640	58655831	Gm20257	NR_045007	-0.559	-0.066	1.017	1.16237945611577	-HS -R6 +i90
chr1	58713285	58733227	Cflar	NM_009805	-0.642	-0.173	-0.276	0.719909022029867	-HS -R6 -i90
chr1	58795373	58847503	Casp8	NM_009812	0.571	0.347	1.164	1.34214231734194	+HS +R6 +i90
chr1	58900449	58973482	Trak2	NM_172406	-0.204	0.642	0.097	0.680579899791347	-HS +R6 +i90
chr1	58973570	58995122	Stradb	NM_172656	-1.125	-0.691	0.341	1.36359341447515	-HS -R6 +i90
chr1	59100596	59119806	Tmem237	NM_001037812	0.034	1.005	-0.332	1.05896411648365	+HS +R6 -i90
chr1	59191608	59237231	Als2	NM_146109	-0.028	0.527	0.916	1.05715136096966	-HS +R6 +i90
chr1	59516263	59634509	Gm973	NM_001013771	0.254	-1.17	-0.481	1.29026237641807	+HS -R6 -i90
chr1	59639433	59670834	Sumo1	NM_009460	-0.281	0.61	0.031	0.672325813873006	-HS +R6 +i90
chr1	59685005	59711510	Nop58	NM_018868	-0.11	0.65	-0.019	0.659515731427234	-HS +R6 -i90
chr1	59764278	59878081	Bmpr2	NM_007561	-0.161	0.631	-0.25	0.697554298961737	-HS +R6 -i90
chr1	60076867	60097907	Wdr12	NM_021312	-1.483	-0.449	0.05	1.55028707019055	-HS -R6 +i90
chr1	60180598	60334705	Nbeal1	NM_173444	-0.607	0.799	0.17	1.01771803560711	-HS +R6 +i90
chr1	60483184	60566765	Raph1	NM_001045513	-0.166	0.256	0.139	0.335280479598798	-HS +R6 +i90
chr1	60746387	60773359	Cd28	NM_007642	-1.168	-0.248	0.758	1.41431679619525	-HS -R6 +i90
chr1	61638823	62642284	Pard3b	NM_001081050	0.29	0.728	1.609	1.7896829328124	+HS +R6 +i90
chr1	63114470	63158295	Ino80dos	NR_045915	-0.334	0.488	-0.645	0.875057140991375	-HS +R6 -i90
chr1	63143591	63176822	Ndufs1	NM_145518	0.524	1.265	0.234	1.38908495060597	+HS +R6 +i90
chr1	63176830	63180486	Eef1b2	NM_018796	-0.166	0.787	-0.032	0.804952793646932	-HS +R6 -i90
chr1	63182570	63214281	Gpr1	NM_146250	0.255	-0.437	0.487	0.702255651454654	+HS -R6 +i90
chr1	63730624	63753385	Fastkd2	NM_172422	0.392	1.053	1.89	2.19876624496557	+HS +R6 +i90
chr1	63964726	63968999	Gm13749	NR_027824	1.548	0.871	0.902	1.99212173322817	+HS +R6 +i90
chr1	64035662	64121389	Klf7	NM_033563	-0.086	0.354	-0.119	0.383240133597722	-HS +R6 -i90
chr1	64606479	64617168	Mettl21a	NM_025964	-0.104	0.689	-0.387	0.797060850876519	-HS +R6 -i90
chr1	64679868	64690659	2810408I11Rik	NR_038009	-2.047	1.212	-2.485	3.44011307953678	-HS +R6 -i90
chr1	64691344	64725644	Ccnyl1	NM_001097644	-0.243	0.838	-0.491	1.00118629635048	-HS +R6 -i90
chr1	64789120	64956824	Plekhm3	NM_001039493	-0.337	1.11	0.092	1.16367220470371	-HS +R6 +i90
chr1	65158615	65179142	Idh1	NM_010497	0.196	0.501	0.449	0.700726765579851	+HS +R6 +i90
chr1	65186684	65278696	Pikfyve	NM_011086	-1.323	0.473	-0.643	1.54515597918139	-HS +R6 -i90
chr1	66719242	66817595	Kansl1l	NM_001122738	-0.054	0.392	0.168	0.42988835759997	-HS +R6 +i90
chr1	66830838	66863309	Acadl	NM_007381	0.121	1.411	-0.05	1.41706104314528	+HS +R6 -i90
chr1	66924294	66945056	Myl1	NM_021285	0.132	-1.264	0.274	1.3000753824298	+HS -R6 +i90
chr1	67000516	67038872	Lancl1	NM_001190985	0.358	0.61	0.153	0.723652540933838	+HS +R6 +i90
chr1	68032185	69108059	Erbb4	NM_010154	-0.378	1.357	0.808	1.62394488822743	-HS +R6 +i90
chr1	69531206	69685960	Ikzf2	NM_011770	0.16	0.976	-0.13	0.99753496179332	+HS +R6 -i90
chr1	71027534	71102972	Bard1	NM_007525	-0.12	0.935	1.335	1.63427353891569	-HS +R6 +i90
chr1	71557155	71579403	Atic	NM_026195	0.07	0.56	0.238	0.612489999918366	+HS +R6 +i90
chr1	72159232	72212307	Mreg	NM_001005423	-0.317	0.064	0.368	0.489907134057058	-HS +R6 +i90
chr1	72259171	72284314	Pecr	NM_023523	-2.448	-2.348	1.121	3.57245699764182	-HS -R6 +i90
chr1	72307420	72394953	Xrcc5	NM_009533	0.022	0.441	-0.146	0.465060211155502	+HS +R6 -i90
chr1	72427111	72536564	March4	NM_001045533	-0.639	-0.834	-0.392	1.12140135544773	-HS -R6 -i90
chr1	72583250	72636790	Smarcal1	NM_018817	-0.065	0.972	0.1	0.979290048964044	-HS +R6 +i90
chr1	72711259	72713813	Rpl37a	NM_009084	-0.176	0.418	0.577	0.733913482639473	-HS +R6 +i90
chr1	72858064	72874865	Igfbp5	NM_010518	-0.903	-0.729	0.158	1.17124463712753	-HS -R6 +i90
chr1	73618380	73864466	6030407O03Rik	NR_045311	-1.205	-0.271	1.138	1.67943740579993	-HS -R6 +i90
chr1	73910230	74124449	Tns1	NM_001289895	0.485	1.512	-1.888	2.46696432888682	+HS +R6 -i90
chr1	74153993	74161246	Cxcr2	NM_009909	0.732	-0.353	0.124	0.822076030547053	+HS -R6 +i90
chr1	74236549	74268213	Arpc2	NM_029711	0.362	0.936	-0.472	1.10901938666554	+HS +R6 -i90
chr1	74288246	74304336	Tmbim1	NM_027154	-0.025	0.794	-0.082	0.798614425113897	-HS +R6 -i90
chr1	74375202	74386051	Slc11a1	NM_013612	-0.003	1.127	0.768	1.3638042381515	-HS +R6 +i90
chr1	74391608	74397285	Ctdsp1	NM_153088	0.04	0.352	-0.027	0.355292836966917	+HS +R6 -i90
chr1	74435509	74505821	Usp37	NM_001310662	0.058	0.052	-1.15	1.15263524152266	+HS +R6 -i90
chr1	74506059	74530842	Cnot9	NM_021383	-0.297	0.2	-0.005	0.358097752017518	-HS +R6 -i90
chr1	74542888	74565977	Plcd4	NM_001081456	-0.799	-0.079	-0.352	0.876667553865204	-HS -R6 -i90
chr1	74566425	74588028	Zfp142	NM_001310668	-0.246	1.02	0.687	1.25414712055644	-HS +R6 +i90
chr1	74588288	74592443	Bcs1l	NM_025784	-0.291	0.064	0.203	0.360535712516805	-HS +R6 +i90
chr1	74661753	74697973	Ttll4	NM_001014974	-0.907	-0.211	-0.065	0.933485404277967	-HS -R6 -i90
chr1	74713534	74737897	Cyp27a1	NM_024264	0.48	0.92	-0.437	1.12595248567602	+HS +R6 -i90
chr1	74738921	74748955	Prkag3	NM_153744	-0.554	-0.209	0.036	0.593205697882278	-HS -R6 +i90
chr1	74771891	74785319	Wnt6	NM_009526	0.091	0.667	-0.5	0.83855232394884	+HS +R6 -i90
chr1	74945314	74951672	Ihh	NM_010544	-1.373	1.01	0.464	1.76650077837515	-HS +R6 +i90
chr1	75125540	75133890	Slc23a3	NM_194333	-0.707	1.791	0.452	1.97783568579394	-HS +R6 +i90
chr1	75135214	75142368	Cnppd1	NM_026977	0.026	0.727	0.459	0.860166262998032	+HS +R6 +i90
chr1	75171639	75180392	Abcb6	NM_023732	0.084	0.24	0.098	0.272506880647077	+HS +R6 +i90
chr1	75180860	75192010	Atg9a	NM_001288613	0.093	0.2	1.351	1.36888640872791	+HS +R6 +i90
chr1	75198234	75210778	Glb1l	NM_029010	1.636	1.612	1.154	2.57036106413087	+HS +R6 +i90
chr1	75236422	75245692	Dnajb2	NM_001159883	0.337	0.135	1.046	1.10720820083668	+HS +R6 +i90
chr1	75308564	75317017	Dnpep	NM_016878	-0.579	0.238	-1.373	1.50897779970416	-HS +R6 -i90
chr1	75360291	75368579	Des	NM_010043	0.053	0.717	-0.103	0.726296771299446	+HS +R6 -i90
chr1	75368209	75375015	Gm15179	NR_037976	-0.335	-0.941	-0.396	1.07448685427045	-HS -R6 -i90
chr1	75375296	75432314	Speg	NM_007463	-0.256	-0.331	-0.005	0.418475805752256	-HS -R6 -i90
chr1	75435942	75443176	Gmppa	NM_133708	-0.298	0.431	0.464	0.699900707243535	-HS +R6 +i90
chr1	75474568	75479471	Chpf	NM_001001565	-0.047	0.839	-1.187	1.45433799372773	-HS +R6 -i90
chr1	75485824	75506452	Obsl1	NM_178884	-0.419	-0.647	-0.032	0.771488172300781	-HS -R6 -i90
chr1	75507076	75510354	Inha	NM_010564	-0.409	-0.501	0.354	0.737290987331325	-HS -R6 +i90
chr1	75546265	75559431	Slc4a3	NM_009208	0.36	2.466	0.801	2.61770070863726	+HS +R6 +i90
chr1	77367184	77515088	Epha4	NM_007936	-0.93	0.532	-0.492	1.1789775231106	-HS +R6 -i90
chr1	78101266	78197136	Pax3	NM_008781	-0.034	2.116	-0.871	2.28850453353276	-HS +R6 -i90
chr1	78310345	78420286	Sgpp2	NM_001004173	0.766	0.589	-0.752	1.22441047038973	+HS +R6 -i90
chr1	78816948	78820025	Kcne4	NM_021342	1.189	1.194	1.601	2.32434033652561	+HS +R6 +i90
chr1	79702261	79761769	Wdfy1	NM_001111279	-0.141	0.568	0.399	0.708312078112466	-HS +R6 +i90
chr1	79776017	79781445	Mrpl44	NM_001081210	-0.015	0.245	0.034	0.247802340586202	-HS +R6 +i90
chr1	79794320	79858665	Serpine2	NM_009255	-0.025	-0.137	0.396	0.419773748583686	-HS -R6 +i90
chr1	80198698	80213944	Fam124b	NM_173425	-1.089	-0.88	0.419	1.46146570264238	-HS -R6 +i90
chr1	80501067	80758553	Dock10	NM_175291	-0.302	0.416	0.966	1.09426505015924	-HS +R6 +i90
chr1	82233104	82291439	Irs1	NM_010570	-1.05	-0.645	1.025	1.60285682454797	-HS -R6 +i90
chr1	82316578	82445366	Rhbdd1	NM_029777	-1.22	-0.368	0.401	1.3358985739943	-HS -R6 +i90
chr1	82586920	82722059	Col4a3	NM_007734	-0.296	0.674	-0.1	0.742894339728067	-HS +R6 -i90
chr1	84036292	84284645	Pid1	NM_001003948	0.588	0.686	0.176	0.920497691469131	+HS +R6 +i90
chr1	84369838	84696221	Dner	NM_152915	1.036	1.804	0.65	2.17949810736325	+HS +R6 +i90
chr1	84721188	84839304	Trip12	NM_133975	0.018	0.476	-0.136	0.495374605727827	+HS +R6 -i90
chr1	84839840	84900486	Fbxo36	NM_025386	0.177	-0.016	-0.314	0.360806042078012	+HS -R6 -i90
chr1	85600702	85645037	Sp140	NM_001013817	0.165	1.112	-0.719	1.33443995743533	+HS +R6 -i90
chr1	85649987	85683118	Sp100	NM_001313714	0.411	2.122	1.404	2.57740586637029	+HS +R6 +i90
chr1	85793446	85851577	Cab39	NM_133781	0.19	0.635	-0.316	0.734289452464081	+HS +R6 -i90
chr1	86064618	86139295	Psmd1	NM_027357	-0.106	0.616	-0.069	0.62885053868149	-HS +R6 -i90
chr1	86154779	86252493	Armc9	NM_027456	0.19	0.735	0.118	0.768276642883278	+HS +R6 +i90
chr1	86344718	86359455	Ncl	NM_010880	0.076	1.114	-0.05	1.11770836983535	+HS +R6 -i90
chr1	86526735	86530698	Ptma	NM_008972	-0.118	0.23	-0.201	0.327452286600659	-HS +R6 -i90
chr1	86587099	86606500	Cops7b	NM_172974	0.049	0.867	0.304	0.92005760689209	+HS +R6 +i90
chr1	86666292	86670573	Nppc	NM_010933	-4.178	1.528	4.906	6.62263572907343	-HS +R6 +i90
chr1	87190596	87200070	Chrnd	NM_021600	-1.422	0.616	1.368	2.06711489762906	-HS +R6 +i90
chr1	87205810	87211835	Chrng	NM_009604	-1.235	0.086	1.29	1.78793763873352	-HS +R6 +i90
chr1	87213913	87240488	Eif4e2	NM_023314	-0.244	0.42	0.016	0.485995884756239	-HS +R6 +i90
chr1	87264363	87310791	Efhd1	NM_028889	-0.314	0.46	0.672	0.872800091659024	-HS +R6 +i90
chr1	87326997	87450810	Gigyf2	NM_001110212	1.367	0.055	0.719	1.54553388833762	+HS +R6 +i90
chr1	87384576	87394729	Kcnj13	NM_001110227	-0.162	0.067	-0.421	0.45604166476321	-HS +R6 -i90
chr1	87594549	87597845	Neu2	NM_015750	-0.003	-1.238	0.301	1.2740698567975	-HS -R6 +i90
chr1	87756010	87792428	Atg16l1	NM_001205391	0.73	1.548	-0.416	1.76132336610856	+HS +R6 -i90
chr1	87853286	87944489	Dgkd	NM_177646	-0.298	1.776	0.891	2.0091941170529	-HS +R6 +i90
chr1	88095000	88220002	Ugt1a7c	NM_201642	0.386	0.647	-0.061	0.755861098350749	+HS +R6 -i90
chr1	88204731	88205748	Dnajb3	NM_008299	0.695	1.234	0.809	1.63103096230574	+HS +R6 +i90
chr1	88258855	88277579	Hjurp	NM_198652	-0.066	1.531	0.377	1.57811469798618	-HS +R6 +i90
chr1	88698224	88702191	Arl4c	NM_177305	-0.947	1.032	1.29	1.90418827850609	-HS +R6 +i90
chr1	89070461	89153793	Sh3bp4	NM_133816	0.124	0.582	0.247	0.644289531189201	+HS +R6 +i90
chr1	90603424	90613341	Cops8	NM_133805	-0.088	0.274	-0.024	0.288783656047222	-HS +R6 -i90
chr1	90915099	90951142	Mlph	NM_053015	0.78	0.862	-0.618	1.31657434275471	+HS +R6 -i90
chr1	91053443	91128944	Lrrfip1	NM_001310732	0.103	0.077	0.792	0.802372731341239	+HS +R6 +i90
chr1	91179821	91225196	Ramp1	NM_016894	-0.186	0.071	0.101	0.223244260844484	-HS +R6 +i90
chr1	91250318	91286025	Ube2f	NM_026454	-1.035	0.867	0.694	1.51807443822759	-HS +R6 +i90
chr1	91298337	91321080	Scly	NM_016717	0.336	1.708	0.53	1.81963183089327	+HS +R6 +i90
chr1	91322074	91348303	Espnl	NM_001033292	3.006	4.216	0.618	5.21465396742679	+HS +R6 +i90
chr1	91351072	91362404	Klhl30	NM_027551	0.087	0.612	0.469	0.775934275567203	+HS +R6 +i90
chr1	91366429	91374217	Fam132b	NM_173395	1.029	2.255	2.618	3.60524479057941	+HS +R6 +i90
chr1	91375830	91398783	Ilkap	NM_023343	0.451	2.023	0.265	2.08953463718599	+HS +R6 +i90
chr1	91411482	91413222	Hes6	NM_019479	-1.23	0.285	-0.542	1.3740047307051	-HS +R6 -i90
chr1	91415981	91459328	Per2	NM_011066	0.293	0.234	0.643	0.744348036875224	+HS +R6 +i90
chr1	91494667	91529307	Traf3ip1	NM_028718	-0.403	1.093	0.239	1.18919258322611	-HS +R6 +i90
chr1	91801460	91848034	Twist2	NM_007855	1.026	1.657	-1.186	2.28142959567022	+HS +R6 -i90
chr1	91928778	92180341	Hdac4	NM_207225	0.218	0.698	0.097	0.737656424089155	+HS +R6 +i90
chr1	92439707	92473758	Ndufa10	NM_024197	0.037	-0.053	-0.081	0.103629146479164	+HS -R6 -i90
chr1	92644217	92648841	Otos	NM_153114	0.935	-0.788	-1.179	1.69859059222639	+HS -R6 -i90
chr1	92831685	92860196	Gpc1	NM_016696	0.062	0.41	0.034	0.416052881254294	+HS +R6 +i90
chr1	92906988	92908620	Dusp28	NM_175118	-0.252	0.287	0.032	0.383271444279377	-HS +R6 +i90
chr1	92910824	92920585	Rnpepl1	NM_181405	-0.196	0.52	-0.014	0.555888478024145	-HS +R6 -i90
chr1	92934407	92947948	Capn10	NM_011796	-1.546	1.011	-0.409	1.89196141609706	-HS +R6 -i90
chr1	93235896	93296448	Sned1	NM_172463	-0.423	0.235	-0.109	0.496019152856016	-HS +R6 -i90
chr1	93301204	93305879	Mterf4	NM_178051	-0.146	0.56	0.347	0.67477774118594	-HS +R6 +i90
chr1	93309436	93342788	Pask	NM_080850	-1.914	0.13	0.8	2.07853217439615	-HS +R6 +i90
chr1	93343644	93367618	Ppp1r7	NM_023200	-0.158	0.7	-0.087	0.722864440956947	-HS +R6 -i90
chr1	93405939	93478917	Hdlbp	NM_133808	-0.133	0.11	-0.016	0.173334935890028	-HS +R6 -i90
chr1	93512103	93621976	Farp2	NM_145519	-2.793	-1.261	-0.289	3.07806611364993	-HS -R6 -i90
chr1	93620750	93635727	Stk25	NM_021537	-0.152	0.434	-0.115	0.474009493575814	-HS +R6 -i90
chr1	93685574	93695770	Bok	NM_016778	0.14	0.181	0.811	0.842663633960787	+HS +R6 +i90
chr1	93755032	93789529	Atg4b	NM_174874	-0.152	0.481	0.042	0.506190675536403	-HS +R6 +i90
chr1	93792575	93801934	Dtymk	NM_001105667	-0.268	0.143	-0.046	0.307227928417974	-HS +R6 -i90
chr1	93825239	93852361	D2hgdh	NM_001310767	-0.357	-0.274	0.354	0.572574012683077	-HS -R6 +i90
chr1	95313627	95335284	Fam174a	NM_026321	-0.108	0.73	-2.919	3.01083460190028	-HS +R6 -i90
chr1	97643901	97662018	D1Ertd622e	NM_133825	-0.641	-0.422	-0.458	0.893716397969736	-HS -R6 -i90
chr1	97706042	97770092	Ppip5k2	NM_173760	-0.694	0.315	-0.414	0.867327504464144	-HS +R6 -i90
chr1	97770171	97793708	Gin1	NM_001310773	-0.569	0.118	0.166	0.604351718786337	-HS +R6 +i90
chr1	104768818	104995481	Cdh20	NM_011800	-0.794	-0.004	-0.217	0.823128787007234	-HS -R6 -i90
chr1	105518421	105663676	Pign	NM_013784	-0.673	0.699	0.073	0.973066801406769	-HS +R6 +i90
chr1	105780722	105847981	Tnfrsf11a	NM_009399	-0.514	-0.03	-0.573	0.770340833657414	-HS -R6 -i90
chr1	106171868	106394245	Phlpp1	NM_133821	-0.23	0.827	-0.06	0.860481841760766	-HS +R6 -i90
chr1	106538175	106714290	Bcl2	NM_009741	0.946	1.087	-0.511	1.5289231504559	+HS +R6 -i90
chr1	106720409	106759742	Kdsr	NM_027534	0.035	0.311	0.398	0.506310181608073	+HS +R6 +i90
chr1	106770787	106796725	Vps4b	NM_009190	-0.17	0.718	0.244	0.777148634432307	-HS +R6 +i90
chr1	110889194	110977372	Cdh19	NM_001081386	-0.307	0.619	0.519	0.864159128864586	-HS +R6 +i90
chr1	111858701	111864918	Dsel	NM_001081316	-0.456	0.683	-0.134	0.832094345612323	-HS +R6 -i90
chr1	118298516	118311132	Tsn	NM_011650	-0.141	0.603	-0.154	0.638126946617991	-HS +R6 -i90
chr1	118321842	118333831	Nifk	NM_026472	-0.122	0.436	0.005	0.452774778449507	-HS +R6 +i90
chr1	118627944	118685168	Tfcp2l1	NM_023755	1.086	0.626	-3.26	3.49268836285174	+HS +R6 -i90
chr1	118834060	119053619	Gli2	NM_001081125	0.387	0.932	-0.019	1.00933344341699	+HS +R6 -i90
chr1	119415464	119422248	Inhbb	NM_008381	2.095	0.023	0.088	2.09697353345244	+HS +R6 +i90
chr1	119470304	119504782	Ralb	NM_022327	0.43	0.584	0.596	0.938707622212582	+HS +R6 +i90
chr1	119526153	119528983	Tmem185b	NM_146103	0.218	0.792	0.252	0.859239198360969	+HS +R6 +i90
chr1	119658091	119837071	Ptpn4	NM_019933	-0.503	0.857	0.087	0.997510400948281	-HS +R6 +i90
chr1	119907889	119913168	Tmem177	NM_175106	-0.213	0.061	-0.015	0.222069808843976	-HS +R6 -i90
chr1	120067376	120073780	Tmem37	NM_019432	0.625	0.449	-0.934	1.21019915716381	+HS +R6 -i90
chr1	120113279	120120919	Dbi	NM_001037999	-0.634	-0.293	-1.621	1.76506260512198	-HS -R6 -i90
chr1	120121186	120188189	3110009E18Rik	NM_028439	-0.839	0.28	-0.014	0.88459990956364	-HS +R6 -i90
chr1	120226415	120265280	Steap3	NM_133186	-0.729	-1.365	1.583	2.21371972028981	-HS -R6 +i90
chr1	120602486	120607991	En1	NM_010133	-0.106	1.243	-0.173	1.25944987990789	-HS +R6 -i90
chr1	121431066	121506460	Ccdc93	NM_029955	-0.803	-0.456	0.881	1.27628601810096	-HS -R6 +i90
chr1	121553834	121567980	Ddx18	NM_025860	-0.026	0.844	0.454	0.95871163547753	-HS +R6 +i90
chr1	125392904	125435727	Actr3	NM_023735	-0.338	1.114	0.475	1.25732454044292	-HS +R6 +i90
chr1	125561015	125595684	Slc35f5	NM_028787	-0.191	1.668	0.207	1.69161283986614	-HS +R6 +i90
chr1	127729412	127767564	Acmsd	NM_001033041	0.928	0.484	0.277	1.08266753899801	+HS +R6 +i90
chr1	127753616	127774054	2900009J06Rik	NR_045298	0.397	-0.238	-0.313	0.55876828829131	+HS -R6 -i90
chr1	127774163	127804837	Ccnt2	NM_028399	-0.82	-1.322	0.05	1.5564652260812	-HS -R6 +i90
chr1	127868772	127943876	Rab3gap1	NM_178690	-0.19	0.713	-0.156	0.754191620213325	-HS +R6 -i90
chr1	127954178	128102471	Zranb3	NM_027678	-0.262	0.646	0.436	0.822226246236399	-HS +R6 +i90
chr1	128103305	128237735	R3hdm1	NM_181750	-0.447	-1.316	0.08	1.39214402990495	-HS -R6 +i90
chr1	128244180	128279377	Ubxn4	NM_026390	0.213	0.761	0.565	0.971449947243809	+HS +R6 +i90
chr1	128331574	128359705	Mcm6	NM_001313695	-0.244	1.498	-0.21	1.53220103119662	-HS +R6 -i90
chr1	128363706	128417416	Dars	NM_177445	-0.185	0.368	0.063	0.41667493325133	-HS +R6 +i90
chr1	129273303	130219278	Thsd7b	NM_172485	0.394	1.105	0.61	1.32225602664537	+HS +R6 +i90
chr1	130439025	130462744	Cd55	NM_010016	-0.353	-0.664	-0.114	0.760592532174751	-HS -R6 -i90
chr1	130692254	130715821	Pfkfb2	NM_008825	-0.441	0.357	0.17	0.592309040957506	-HS +R6 +i90
chr1	130717326	130722073	Yod1	NM_178691	-0.267	0.409	0.627	0.794794942107711	-HS +R6 +i90
chr1	130731975	130744622	AA986860	NM_177604	-0.984	1.829	0.36	2.10786550804362	-HS +R6 +i90
chr1	131053699	131097843	Mapkapk2	NM_008551	-0.057	0.405	-0.018	0.409387347142044	-HS +R6 -i90
chr1	131153206	131173471	Eif2d	NM_001136070	0.479	1.738	0.675	1.92502207779547	+HS +R6 +i90
chr1	131254601	131279563	Ikbke	NM_019777	-2.768	0.549	1.884	3.39303418786195	-HS +R6 +i90
chr1	131285250	131527361	Srgap2	NM_001081011	2.045	2.188	-2.669	4.01159943164818	+HS +R6 -i90
chr1	131527902	131539035	Fam72a	NM_175382	-1.148	1.794	-0.325	2.15452198874832	-HS +R6 -i90
chr1	131688694	131715439	Rab7b	NM_145509	-1.501	-0.049	0.157	1.50998377474727	-HS -R6 +i90
chr1	131797394	131818115	Pm20d1	NM_178079	-0.822	-1.257	-0.275	1.52687851514127	-HS -R6 -i90
chr1	131828011	131848863	Slc41a1	NM_173865	0.086	1.091	-0.147	1.1042128418018	+HS +R6 -i90
chr1	131867276	131872887	Rab29	NM_144875	-0.778	0.711	-0.23	1.07875159327808	-HS +R6 -i90
chr1	131962914	131982972	Slc45a3	NM_001177628	0.547	0.829	-0.557	1.1387269207321	+HS +R6 -i90
chr1	132007604	132025684	Elk4	NM_007923	1.2	1.661	-0.917	2.24495211530224	+HS +R6 -i90
chr1	132026620	132068062	Mfsd4a	NM_172510	-0.207	0.242	0.327	0.456444958346568	-HS +R6 +i90
chr1	132113546	132139685	Cdk18	NM_008795	0.107	0.195	-0.325	0.393826103756468	+HS +R6 -i90
chr1	132298625	132307357	Klhdc8a	NM_144810	0.679	1.978	1.196	2.40913698240677	+HS +R6 +i90
chr1	132356314	132391386	Tmcc2	NM_178874	-0.169	1.517	-0.005	1.52639280658682	-HS +R6 -i90
chr1	132417452	132466959	Dstyk	NM_172516	-0.313	0.976	0.1	1.02982765548416	-HS +R6 +i90
chr1	132506229	132508639	Tmem81	NM_029025	0.263	0.713	0.678	1.0184409653976	+HS +R6 +i90
chr1	132880354	132940005	Lrrn2	NM_010732	0.091	0.267	1.323	1.35273759465759	+HS +R6 +i90
chr1	133046011	133108688	Pik3c2b	NM_001099276	-0.797	1.383	-0.48	1.66682272602698	-HS +R6 -i90
chr1	133131165	133139800	Ppp1r15b	NM_133819	0.165	0.564	0.352	0.685	+HS +R6 +i90
chr1	133246096	133303435	Plekha6	NM_182930	0.504	-1.118	-0.038	1.22694091137267	+HS -R6 -i90
chr1	133249851	133269808	Gm19461	NR_037984	0.11	-1.269	0.544	1.38506209247095	+HS -R6 +i90
chr1	133382299	133424212	Sox13	NM_011439	-3.049	-1.235	-1.143	3.48253858557231	-HS -R6 -i90
chr1	133603870	133610280	Snrpe	NM_009227	-0.362	0.106	-0.333	0.503159020588919	-HS +R6 -i90
chr1	133619870	133661399	Zc3h11a	NM_001276767	-0.811	0.31	0.122	0.876758233494274	-HS +R6 +i90
chr1	133655878	133660885	Zbed6	NM_001166552	-2.229	-1.787	-0.146	2.86061636714887	-HS -R6 -i90
chr1	133702673	133753747	Atp2b4	NM_213616	1.127	0.446	-0.236	1.2348040330352	+HS +R6 -i90
chr1	133910303	133921401	Prelp	NM_054077	-0.561	0.162	0.029	0.584641770659607	-HS +R6 +i90
chr1	134037514	134048277	Fmod	NM_021355	-0.552	-0.606	0.359	0.894886026262563	-HS -R6 +i90
chr1	134074864	134079155	Btg2	NM_007570	1.439	0.698	1.397	2.12356633991029	+HS +R6 +i90
chr1	134182403	134190031	Chil1	NM_007695	1.557	0.965	0.298	1.85587661227787	+HS +R6 +i90
chr1	134199214	134235457	Adora1	NM_001008533	-1.148	-2.671	-1.798	3.4183254672427	-HS -R6 -i90
chr1	134290003	134292548	Myog	NM_031189	0.291	1.454	1.593	2.17633774952327	+HS +R6 +i90
chr1	134346096	134361999	Tmem183a	NM_020588	-0.384	1.092	0.835	1.4272858858687	-HS +R6 +i90
chr1	134405989	134411738	Cyb5r1	NM_028057	-0.614	1.163	0.521	1.41456919236918	-HS +R6 +i90
chr1	134415377	134433351	Adipor1	NM_028320	0.219	0.734	0.081	0.770245415435886	+HS +R6 +i90
chr1	134455530	134490873	Klhl12	NM_153128	1.285	2.209	0.438	2.59282664287453	+HS +R6 +i90
chr1	134494659	134507885	Rabif	NM_145510	-0.401	0.604	-0.152	0.740757045190932	-HS +R6 -i90
chr1	134560177	134632878	Kdm5b	NM_152895	0.491	2.651	1.317	3.00056178073373	+HS +R6 +i90
chr1	134779722	134803721	Ppp1r12b	NR_015606	0.068	0.32	0.358	0.484961854169996	+HS +R6 +i90
chr1	134962564	134974180	Ube2t	NM_026024	0.59	-0.259	-1.803	1.91467751853935	+HS -R6 -i90
chr1	134986352	135105276	Lgr6	NM_001033409	-0.143	-1.199	0.737	1.41464447830542	-HS -R6 +i90
chr1	135108497	135132575	Ptprv	NM_007955	-1.039	-0.529	4.04	4.20487360095402	-HS -R6 +i90
chr1	135146833	135156268	Arl8a	NM_026823	-0.229	0.992	0.042	1.01895485670367	-HS +R6 +i90
chr1	135160249	135167681	Gpr37l1	NM_134438	-0.711	0.82	0.22	1.10739378723199	-HS +R6 +i90
chr1	135262698	135284084	Rnpep	NM_145417	-0.387	0.108	-0.293	0.497274572042448	-HS +R6 -i90
chr1	135301534	135313737	Timm17a	NM_011590	-0.101	0.456	-0.155	0.492099583417828	-HS +R6 -i90
chr1	135324812	135368065	Lmod1	NM_053106	0.069	-0.657	1.902	2.01345821908477	+HS -R6 +i90
chr1	135371455	135375063	Shisa4	NM_175259	-0.085	-0.511	0.132	0.534574597226617	-HS -R6 +i90
chr1	135382314	135430491	Ipo9	NM_153774	0.194	0.648	0.574	0.88713922244482	+HS +R6 +i90
chr1	135434579	135585355	Nav1	NM_173437	0.948	-0.344	1.782	2.04757515124598	+HS -R6 +i90
chr1	135729196	135752229	Csrp1	NM_007791	0.299	0.85	0.442	1.00362592632913	+HS +R6 +i90
chr1	135766084	135769134	Phlda3	NM_013750	0.046	-0.328	-0.42	0.534883164812653	+HS -R6 -i90
chr1	136052900	136119822	Cacna1s	NM_001081023	-0.03	-0.281	0.171	0.33030591880861	-HS -R6 +i90
chr1	136411915	136415519	9230116N13Rik	NR_024328	0.497	2.579	-0.245	2.63785424161382	+HS +R6 -i90
chr1	136415270	136440220	Ddx59	NM_026500	-0.16	0.477	0.03	0.504012896660393	-HS +R6 +i90
chr1	136467847	136530819	Kif14	NM_001287179	-1.01	1.286	1.493	2.21425946989055	-HS +R6 +i90
chr1	138483836	138619757	Nek7	NM_021605	-0.203	0.523	-0.029	0.561764185401668	-HS +R6 -i90
chr1	138851978	138856854	2310009B15Rik	NM_001081226	2.032	3.327	-0.609	3.94573617972616	+HS +R6 -i90
chr1	139422382	139453007	Zbtb41	NM_172643	-0.299	1.788	-0.201	1.82393695066469	-HS +R6 -i90
chr1	139454772	139494088	Aspm	NM_009791	-1.563	-0.628	2.747	3.22232245437976	-HS -R6 +i90
chr1	143603275	143702893	Cdc73	NM_145991	-0.273	0.173	-0.209	0.384888295483248	-HS +R6 -i90
chr1	143640696	143649937	B3galt2	NM_020025	-1.763	0.654	-0.171	1.88815412506501	-HS +R6 -i90
chr1	143750789	143777051	Trove2	NM_013835	-0.412	0.507	0.084	0.65867214909999	-HS +R6 +i90
chr1	143999337	144004149	Rgs2	NM_009061	-0.065	0.676	0.385	0.780657415259728	-HS +R6 +i90
chr1	144752840	144775421	Rgs18	NM_022881	-0.062	1.387	0.897	1.65294343520884	-HS +R6 +i90
chr1	150100030	150108234	Ptgs2	NM_011198	-1.953	1.134	0.749	2.37932049123274	-HS +R6 +i90
chr1	150392837	150449935	Tpr	NM_133780	-0.07	0.715	-0.065	0.721352895606582	-HS +R6 -i90
chr1	150449411	150466165	Prg4	NM_021400	0.574	0.666	-0.482	1.00267442372886	+HS +R6 -i90
chr1	150562499	150993435	Hmcn1	NM_001024720	-0.336	-0.137	-0.062	0.368115471014191	-HS -R6 -i90
chr1	151344497	151356798	Ivns1abp	NM_001039511	1.607	0.699	1.367	2.22255236158791	+HS +R6 +i90
chr1	151367698	151428435	Swt1	NM_025819	1.692	1.527	2.914	3.69945793326536	+HS +R6 +i90
chr1	151428647	151458183	Trmt1l	NM_026876	0.742	1.092	1.505	2.00201223772483	+HS +R6 +i90
chr1	151755373	151822328	Edem3	NM_001039644	-0.475	0.589	-1.04	1.28613607367183	-HS +R6 -i90
chr1	151884523	152090320	1700025G04Rik	NM_197990	0.552	0.228	-0.49	0.77252054988848	+HS +R6 -i90
chr1	152370734	152386682	Tsen15	NM_025677	0.033	0.691	-0.013	0.691909676186133	+HS +R6 -i90
chr1	152517529	152625111	Rgl1	NM_016846	-0.626	0.181	0.753	0.995814239705378	-HS +R6 +i90
chr1	152766541	152775580	Arpc5	NM_026369	-0.176	0.351	0.342	0.52071201253668	-HS +R6 +i90
chr1	152800152	152836990	Ncf2	NM_010877	0.549	0.328	0.22	0.676302447134416	+HS +R6 +i90
chr1	152836994	152878168	Smg7	NM_001160257	-0.576	0.736	0.253	0.968236024944331	-HS +R6 +i90
chr1	153122755	153186447	Lamc2	NM_008485	1.037	2.758	0.712	3.03131605082677	+HS +R6 +i90
chr1	153218921	153332786	Lamc1	NM_010683	-0.046	0.388	0.743	0.839469475323552	-HS +R6 +i90
chr1	153455757	153487660	Dhx9	NM_007842	-0.176	0.622	-0.041	0.647719846847385	-HS +R6 -i90
chr1	153503015	153549714	Npl	NM_028749	-0.13	0.603	-0.134	0.631240841517721	-HS +R6 -i90
chr1	153740352	153745468	Rgs16	NM_011267	0.524	0.873	1.085	1.48792808966025	+HS +R6 +i90
chr1	153749425	153764221	Rnasel	NM_011882	0.284	0.45	0.434	0.686667313915553	+HS +R6 +i90
chr1	153849541	153851195	Teddm2	NM_178243	3.564	3.642	-1.477	5.30544899136727	+HS +R6 -i90
chr1	153874344	153876871	Teddm1b	NM_001008426	0.83	-0.051	1.227	1.48223817249456	+HS -R6 +i90
chr1	153899928	153909723	Glul	NM_008131	1.07	0.389	-1.591	1.9564002657943	+HS +R6 -i90
chr1	154392518	154725920	Cacna1e	NM_009782	-2.538	0.569	-0.743	2.70504232868915	-HS +R6 -i90
chr1	155096366	155099636	Ier5	NM_010500	1.349	1.037	1.878	2.53417718401851	+HS +R6 +i90
chr1	155127877	155146780	Mr1	NM_008209	0.731	-0.603	0.745	1.20540242242995	+HS -R6 +i90
chr1	155158702	155203517	Stx6	NM_021433	0.083	0.656	0.558	0.865210379040844	+HS +R6 +i90
chr1	155275656	155417444	Xpr1	NM_011273	-0.194	-0.243	0.016	0.311353496848839	-HS -R6 +i90
chr1	155520172	155527111	Gm5532	NR_132128	-0.045	1.695	-0.833	1.88916357153106	-HS +R6 -i90
chr1	155558119	155572287	Acbd6	NM_026683	0.13	0.251	-0.112	0.304047693627168	+HS +R6 -i90
chr1	155778154	155812899	Qsox1	NM_001024945	-0.133	0.678	0.307	0.756056876167395	-HS +R6 +i90
chr1	155844963	155973255	Cep350	NM_001039184	-0.959	-0.571	-0.448	1.20267451956047	-HS -R6 -i90
chr1	156004598	156036480	Tor1aip1	NM_001160018	-4.854	-0.905	-0.33	4.94866052583929	-HS -R6 -i90
chr1	156428107	156474328	Soat1	NM_009230	-0.818	1.125	0.455	1.46348009894224	-HS +R6 +i90
chr1	156558786	156649619	Abl2	NM_009595	-0.701	-2.235	-0.169	2.34844352710471	-HS -R6 -i90
chr1	156678570	156718910	Fam20b	NM_145413	0.774	1.699	-0.334	1.89663728741159	+HS +R6 -i90
chr1	156839022	156861078	Angptl1	NM_028333	-0.609	0.664	0.492	1.02656758179869	-HS +R6 +i90
chr1	157135182	157412595	Rasal2	NM_177644	-0.095	0.354	-0.22	0.42748216337059	-HS +R6 -i90
chr1	157412351	157420236	2810025M15Rik	NR_027984	-0.199	0.765	0.01	0.790522611947312	-HS +R6 +i90
chr1	157458581	157488733	BC026585	NM_001033284	-1.127	-1.658	0.777	2.15007488241689	-HS -R6 +i90
chr1	158711730	158957438	Pappa2	NM_001085376	0.268	-0.354	0.614	0.757717625504383	+HS -R6 +i90
chr1	159232325	159347580	Rfwd2	NM_011931	-0.044	0.833	-0.182	0.853785101767418	-HS +R6 -i90
chr1	160044379	160072782	4930523C07Rik	NR_028111	0.112	-0.291	1.171	1.21180278923594	+HS -R6 +i90
chr1	160195259	160201186	Mrps14	NM_025474	0.158	0.506	-0.285	0.601851310541067	+HS +R6 -i90
chr1	160202366	160212892	Cacybp	NM_009786	1.111	0.326	0.977	1.51496732638034	+HS +R6 +i90
chr1	160219173	160351571	Rabgap1l	NM_001038621	-0.389	0.724	0.186	0.842670160857734	-HS +R6 +i90
chr1	160906410	160974976	Rc3h1	NM_001024952	-0.091	0.826	-0.605	1.02790174627734	-HS +R6 -i90
chr1	160978605	161003015	Serpinc1	NM_080844	-0.532	1.421	0.443	1.58066884577384	-HS +R6 +i90
chr1	161035165	161038537	Gas5	NR_002840	0.034	0.707	0.188	0.732358518759767	+HS +R6 +i90
chr1	161040600	161070660	Dars2	NM_172644	-0.195	0.394	-0.065	0.444393969356021	-HS +R6 -i90
chr1	161070766	161086724	Cenpl	NM_001159930	-0.494	-2.594	0.806	2.76088898726479	-HS -R6 +i90
chr1	161088377	161131479	Klhl20	NM_001039482	0.25	0.957	0.143	0.999398819290877	+HS +R6 +i90
chr1	161816111	161876661	Suco	NM_172645	-0.349	0.536	0.093	0.646332731648336	-HS +R6 +i90
chr1	161990222	162478034	Dnm3	NM_172646	-1.361	0.169	-0.143	1.37888759512877	-HS +R6 -i90
chr1	162217622	162225550	Dnm3os	NR_002870	0.682	1.898	0.626	2.11173009639016	+HS +R6 +i90
chr1	162533670	162548345	Mettl13	NM_144877	-0.959	1.226	0.852	1.7744466743185	-HS +R6 +i90
chr1	162570827	162599078	Vamp4	NM_016796	-0.282	0.449	-0.096	0.538832998247138	-HS +R6 -i90
chr1	162639149	162649694	Myoc	NM_010865	-0.563	-0.559	-0.004	0.793388933625873	-HS -R6 -i90
chr1	162647242	162658219	7420461P10Rik	NM_001177581	-1.593	0.139	-0.665	1.73181840849438	-HS +R6 -i90
chr1	162671784	162740556	Prrc2c	NM_001081290	-0.296	0.17	0.079	0.35036695049619	-HS +R6 +i90
chr1	162793882	162812549	Fmo4	NM_144878	2.229	1.866	-0.312	2.92365199707489	+HS +R6 -i90
chr1	162829560	162866548	Fmo1	NM_010231	-0.435	0.226	0.072	0.495464428592003	-HS +R6 +i90
chr1	162875046	162898712	Fmo2	NM_018881	0.683	1.053	0.005	1.25511871948434	+HS +R6 +i90
chr1	163255276	163313650	Prrx1	NM_001025570	-1.12	-0.156	0.324	1.17631288354757	-HS -R6 +i90
chr1	163779582	163917107	Kifap3	NM_010629	-0.164	0.333	0.087	0.38125319670791	-HS +R6 +i90
chr1	163929764	163955126	Scyl3	NM_001286003	1.551	2.404	0.919	3.00489234416143	+HS +R6 +i90
chr1	163994944	163997243	Mettl18	NM_027279	-0.232	-0.545	-0.174	0.617353221421902	-HS -R6 -i90
chr1	164048233	164057677	Sele	NM_011345	0.03	-2.069	0.66	2.17192564329445	+HS -R6 +i90
chr1	164115263	164150026	Selp	NM_011347	-0.232	0.005	0.973	1.00028895825156	-HS +R6 +i90
chr1	164151834	164220277	F5	NM_007976	-0.661	2.139	1.445	2.66463262008105	-HS +R6 +i90
chr1	164249045	164265385	Slc19a2	NM_054087	0.076	-0.446	-0.01	0.452539501038307	+HS -R6 -i90
chr1	164275597	164287847	Ccdc181	NM_029115	-0.107	0.865	-0.152	0.884747421584262	-HS +R6 -i90
chr1	164307671	164349435	Nme7	NM_178071	-1.45	0.382	-3.484	3.79297772205427	-HS +R6 -i90
chr1	164437098	164458355	Atp1b1	NM_009721	-0.34	-0.434	-0.171	0.577232188984641	-HS -R6 -i90
chr1	164796731	164824266	Dpt	NM_019759	-0.454	0.27	0.51	0.734245190655002	-HS +R6 +i90
chr1	164863120	164871438	Gm20743	NR_040303	0.054	1.15	0.316	1.19384756145833	+HS +R6 +i90
chr1	165174340	165194433	Sft2d2	NM_145512	-0.799	0.342	1.117	1.41529290254703	-HS +R6 +i90
chr1	165212285	165236958	Tiprl	NM_145513	-0.397	0.736	0.062	0.83853980227536	-HS +R6 +i90
chr1	165329499	165460463	Dcaf6	NM_028759	-0.088	0.671	-0.101	0.684241185547903	-HS +R6 -i90
chr1	165461207	165481214	Mpc2	NM_027430	-0.182	0.01	-0.114	0.214988371778569	-HS +R6 -i90
chr1	165648944	165708094	Rcsd1	NM_178593	-0.051	0.483	-0.048	0.48805122681948	-HS +R6 -i90
chr1	165788680	165862112	Cd247	NM_001113391	-1.366	0.411	1.408	2.00433056155915	-HS +R6 +i90
chr1	166379166	166393621	Tada1	NM_030245	-0.456	-0.41	-0.401	0.73269161316341	-HS -R6 -i90
chr1	166393609	166409828	Pogk	NM_175170	-0.618	-0.171	-0.326	0.719333719493254	-HS -R6 -i90
chr1	166974022	166999730	Gm16701	NR_037988	-1.629	0.486	0.154	1.70691329598196	-HS +R6 +i90
chr1	167226082	167285127	Uck2	NM_030724	-0.178	-0.632	-0.221	0.692783515970177	-HS -R6 -i90
chr1	167308669	167333978	Tmco1	NM_001039483	-0.267	-0.063	-0.152	0.313627167190599	-HS -R6 -i90
chr1	167349990	167368530	Aldh9a1	NM_019993	-0.274	0.723	-0.292	0.826479884812692	-HS +R6 -i90
chr1	167372383	167393797	Mgst3	NM_025569	0.009	1.246	-0.384	1.30386080545432	+HS +R6 -i90
chr1	167445674	167466780	Lrrc52	NM_001013382	0.649	1.087	-1.122	1.69164239719865	+HS +R6 -i90
chr1	167598361	167639623	Rxrg	NM_009107	-0.01	-0.363	-0.108	0.378857492997037	-HS -R6 -i90
chr1	167689557	167848733	Lmx1a	NM_033652	-0.482	1.002	0.025	1.11218388767326	-HS +R6 +i90
chr1	168119363	168432169	Pbx1	NM_008783	-0.055	0.815	-0.492	0.953579571928845	-HS +R6 -i90
chr1	169655500	169695813	Rgs5	NM_009063	0.017	0.785	0.294	0.838421135229784	+HS +R6 +i90
chr1	169741476	169747642	Rgs4	NM_009062	-0.585	-0.038	0.887	1.06322057918383	-HS -R6 +i90
chr1	169949536	169969205	Hsd17b7	NM_010476	0.061	0.568	-0.632	0.851920770964061	+HS +R6 -i90
chr1	169972306	170088944	Ddr2	NM_022563	-2.773	-1.253	-0.903	3.17410570082346	-HS -R6 -i90
chr1	170199255	170215393	Uhmk1	NM_010633	-0.68	-0.795	0.209	1.0668205097391	-HS -R6 +i90
chr1	170644531	170682789	Olfml2b	NM_177068	-0.101	1.426	1.008	1.74921153666445	-HS +R6 +i90
chr1	170704456	170867771	Atf6	NM_001081304	-0.08	1.218	-0.096	1.22439372752395	-HS +R6 -i90
chr1	170874187	170885540	Dusp12	NM_023173	-0.432	0.328	-0.195	0.57639656487526	-HS +R6 -i90
chr1	170960557	170976071	Fcgr2b	NM_010187	2.358	1.185	0.253	2.65111259662807	+HS +R6 +i90
chr1	171018925	171029761	Fcgr4	NM_144559	0.639	0.328	4.047	4.11024500486285	+HS +R6 +i90
chr1	171121660	171126967	Cfap126	NM_001081275	0.274	0.381	-0.952	1.06138635755318	+HS +R6 -i90
chr1	171129156	171150603	Sdhc	NM_025321	0.021	0.479	-0.128	0.496251952137218	+HS +R6 -i90
chr1	171217802	171222514	Tomm40l	NM_001037170	0.038	0.325	-0.025	0.328167640086587	+HS +R6 -i90
chr1	171229571	171234349	Fcer1g	NM_010185	0.377	1.05	0.608	1.27054830683449	+HS +R6 +i90
chr1	171270327	171276895	B4galt3	NM_020579	1.495	1.525	0.509	2.19538857608397	+HS +R6 +i90
chr1	171276991	171281186	Ppox	NM_008911	-0.142	0.621	0.057	0.639573295252389	-HS +R6 +i90
chr1	171281948	171287961	Usp21	NM_013919	-0.65	0.417	0.19	0.795291770358527	-HS +R6 +i90
chr1	171288563	171294982	Ufc1	NM_025388	0.069	0.618	-0.229	0.662665828302622	+HS +R6 -i90
chr1	171345698	171358170	Pfdn2	NM_011070	0.045	0.615	-0.194	0.646441025925799	+HS +R6 -i90
chr1	171358448	171360798	Klhdc9	NM_001033039	0.521	0.982	-0.461	1.20344754767293	+HS +R6 -i90
chr1	171411680	171418759	Usf1	NM_009480	0.578	0.079	0.431	0.725317861354593	+HS +R6 +i90
chr1	171437560	171464593	F11r	NM_172647	-0.804	-0.01	0.427	0.91040924863492	-HS -R6 +i90
chr1	171503477	171504750	Alyref2	NM_019484	-0.178	0.801	0.632	1.0357166600958	-HS +R6 +i90
chr1	171682054	171705257	Cd48	NM_007649	0.21	0.703	-1.153	1.36664479657298	+HS +R6 -i90
chr1	172066012	172082749	Ncstn	NM_021607	0.137	0.88	0.062	0.892755845682346	+HS +R6 +i90
chr1	172082528	172122332	Copa	NM_009938	0.521	0.658	-0.275	0.883193070624991	+HS +R6 -i90
chr1	172126754	172136497	Pex19	NM_023041	-0.022	0.683	-0.005	0.683372519201643	-HS +R6 -i90
chr1	172148014	172196393	Dcaf8	NM_153555	-0.446	-0.502	-1.042	1.23963059013563	-HS -R6 -i90
chr1	172196728	172206781	Pea15a	NM_011063	-0.476	0.486	0.751	1.01329808052715	-HS +R6 +i90
chr1	172209893	172219895	Casq1	NM_009813	-2.563	-1.462	0.385	2.97567437734709	-HS -R6 +i90
chr1	172271708	172298064	Atp1a2	NM_178405	-0.287	0.364	0.197	0.503660600007584	-HS +R6 +i90
chr1	172312366	172319843	Igsf8	NM_080419	-0.119	1.438	-0.053	1.44388849985032	-HS +R6 -i90
chr1	172341209	172374085	Kcnj10	NM_001039484	0.242	2.955	0.144	2.96838760946073	+HS +R6 +i90
chr1	172376530	172384099	Pigm	NM_026234	0.049	0.572	0.178	0.601056569717027	+HS +R6 +i90
chr1	172475359	172478409	Slamf9	NM_029612	-0.839	0.245	1.52	1.75338130479368	-HS +R6 +i90
chr1	172500245	172507375	Tagln2	NM_178598	-0.161	0.397	0.287	0.51565395373254	-HS +R6 +i90
chr1	172521129	172545870	Cfap45	NM_027972	0.073	0.035	-0.024	0.0844393273303382	+HS +R6 -i90
chr1	172581376	172590568	Slamf8	NM_029084	0.146	-0.586	0.652	0.888715927616919	+HS -R6 +i90
chr1	172630768	172632974	Dusp23	NM_026725	0.205	-0.675	-0.284	0.760464331839436	+HS -R6 -i90
chr1	173331885	173333503	Ackr1	NM_010045	0.222	0.074	-0.085	0.248967869412902	+HS +R6 -i90
chr1	173334253	173367695	Cadm3	NM_053199	-1.616	0.742	0.098	1.78090538771716	-HS +R6 +i90
chr1	173673679	173698392	Pydc3	NM_001162938	-0.641	0.595	1.4	1.65072892989733	-HS +R6 +i90
chr1	173723426	173741809	AI607873	NM_001204910	2.073	1.537	-0.092	2.58227845129064	+HS +R6 -i90
chr1	173747292	173766919	Ifi204	NM_008329	1.054	-1.009	2.962	3.30188446193988	+HS -R6 +i90
chr1	173857219	173880187	Mndal	NM_001170853	-0.832	-0.269	-0.403	0.962805276263067	-HS -R6 -i90
chr1	173920399	173942492	Ifi203	NM_001302649	-0.217	1.21	2.458	2.74826363364216	-HS +R6 +i90
chr1	174011997	174031755	Ifi205	NM_172648	1.788	1.298	-1.132	2.48257366456667	+HS +R6 -i90
chr1	174172775	174248449	Spta1	NM_011465	2.636	1.427	1.194	3.22652460086701	+HS +R6 +i90
chr1	174501824	174822729	Fmn2	NM_019445	-1.564	0.624	-0.313	1.7127291087618	-HS +R6 -i90
chr1	174833784	174921819	Grem2	NM_011825	-0.982	-3.509	0.288	3.65518111726355	-HS -R6 +i90
chr1	175601377	175625635	Fh1	NM_010209	-0.13	0.047	-0.106	0.174198163021313	-HS +R6 -i90
chr1	175662420	175692632	Opn3	NM_010098	-0.068	0.948	0.498	1.07300139794876	-HS +R6 +i90
chr1	175682236	175688353	Chml	NM_021350	-0.477	0.291	-0.109	0.569289908570317	-HS +R6 -i90
chr1	176733652	176807124	Cep170	NM_001099637	-0.751	-0.596	1.11	1.46673685438118	-HS -R6 +i90
chr1	176814659	177020432	Sdccag8	NM_029756	-0.037	0.955	-0.251	0.988127016126975	-HS +R6 -i90
chr1	177022114	177248767	Akt3	NM_011785	-0.277	1.204	0.45	1.31485550536932	-HS +R6 +i90
chr1	177445820	177450764	Zbtb18	NM_013915	-0.005	0.835	0.192	0.856804528466091	-HS +R6 +i90
chr1	177729813	177753305	1700016C15Rik	NM_027077	0.188	-0.467	0.894	1.02599658868829	+HS -R6 +i90
chr1	177763177	177796509	Adss	NM_007422	-0.302	0.185	0.037	0.356087068004442	-HS +R6 +i90
chr1	178319152	178322693	Cox20	NM_025511	-0.264	0.4	0.023	0.479817673705336	-HS +R6 +i90
chr1	178328299	178337784	Hnrnpu	NM_016805	-0.712	-0.221	-0.114	0.754175708969733	-HS -R6 -i90
chr1	178405880	178483250	Efcab2	NM_026626	0.676	1.159	-0.161	1.3513615356373	+HS +R6 -i90
chr1	178529124	178932857	Kif26b	NM_001161665	0.319	0.175	0.056	0.368133128093629	+HS +R6 +i90
chr1	178955030	179518003	Smyd3	NM_027188	-0.015	0.603	-0.304	0.675462804305315	-HS +R6 -i90
chr1	179528055	179546267	Tfb2m	NM_008249	-0.143	0.194	-0.162	0.290394559177682	-HS +R6 -i90
chr1	179546528	179627473	Cnst	NM_146105	-1.208	-0.675	-0.249	1.4060192032828	-HS -R6 -i90
chr1	179668230	179687184	Sccpdh	NM_178653	-0.402	0.631	-0.01	0.748241271248786	-HS +R6 -i90
chr1	179744903	179804015	Ahctf1	NM_026375	-0.498	-0.256	-0.545	0.781386588059969	-HS -R6 -i90
chr1	180165237	180193485	Adck3	NM_001163290	0.395	0.283	0.522	0.713160570979636	+HS +R6 +i90
chr1	180227003	180256300	Psen2	NM_001128605	0.965	1.788	-0.795	2.18178688235125	+HS +R6 -i90
chr1	180326968	180330549	Gm5069	NR_003623	-0.26	-0.745	-0.718	1.06684066289207	-HS -R6 -i90
chr1	180330475	180423659	Itpkb	NM_001081175	-0.341	0.347	0.118	0.500613623466242	-HS +R6 +i90
chr1	180432372	180483504	Stum	NM_001081227	0.871	3.833	0.784	4.0081399676159	+HS +R6 +i90
chr1	180568974	180601254	Parp1	NM_007415	-0.192	0.251	-0.048	0.319638858714018	-HS +R6 -i90
chr1	180726042	180754204	Acbd3	NM_133225	-0.056	0.732	0.233	0.770226590036984	-HS +R6 +i90
chr1	180802559	180813605	H3f3a	NM_008210	-1.007	0.324	-0.414	1.13596698895699	-HS +R6 -i90
chr11	116021960	116024504	H3f3b	NM_008211	-0.863	0.336	-0.143	0.937077371405371	-HS +R6 -i90
chr1	180851150	180868113	Sde2	NM_145943	0.087	1.036	0.271	1.07438633647306	+HS +R6 +i90
chr1	180904273	180908088	Pycr2	NM_133705	0.046	0.594	-0.163	0.617673862163521	+HS +R6 -i90
chr1	180942517	180975104	Tmem63a	NM_144794	0.997	0.972	-0.499	1.47911933257598	+HS +R6 -i90
chr1	180989555	181017569	Ephx1	NM_010145	-1.206	-0.937	0.626	1.65053960873406	-HS -R6 +i90
chr1	181087137	181144204	Nvl	NM_026171	0.07	0.431	-0.073	0.442707578430729	+HS +R6 -i90
chr1	181150930	181168994	Cnih4	NM_030131	0.066	0.357	-0.054	0.367043594141077	+HS +R6 -i90
chr1	181173225	181211978	Wdr26	NM_145514	-0.032	0.877	-0.135	0.887906526611895	-HS +R6 -i90
chr1	181815314	181842401	Lbr	NM_133815	-0.339	0.722	0.08	0.801626471618796	-HS +R6 +i90
chr1	182275769	182282759	Degs1	NM_007853	-0.475	0.379	0.196	0.638499804228631	-HS +R6 +i90
chr1	182313101	182341606	Fbxo28	NM_175127	-0.236	1.211	-0.161	1.24424193788829	-HS +R6 -i90
chr1	182409166	182462436	Trp53bp2	NM_173378	-0.213	0.989	-0.379	1.08033837291841	-HS +R6 -i90
chr1	182467258	182517483	Capn2	NM_009794	0.12	0.56	0.205	0.608296802556121	+HS +R6 +i90
chr1	182764905	182895654	Susd4	NM_144796	-1.353	-0.483	0.683	1.59071901981462	-HS -R6 +i90
chr1	182954787	182976044	Tlr5	NM_016928	1.04	-0.188	0.916	1.39857069896377	+HS -R6 +i90
chr1	184034460	184075636	Dusp10	NM_022019	-2.207	-0.359	0.118	2.23911902318747	-HS -R6 +i90
chr1	184727142	184732493	Hlx	NM_008250	-0.142	0.444	0.253	0.530385708706409	-HS +R6 +i90
chr1	184786766	184811300	Marc1	NM_001290273	-1.369	-2.485	-0.85	2.96173699034874	-HS -R6 -i90
chr1	184813067	184845847	Marc2	NM_133684	-0.395	0.28	0.032	0.485230872884239	-HS +R6 +i90
chr1	184871925	184883036	C130074G19Rik	NM_178692	-0.941	-0.024	0.861	1.27568726575129	-HS -R6 +i90
chr1	185204167	185286746	Rab3gap2	NM_001163754	0.059	0.871	0.195	0.894509362723499	+HS +R6 +i90
chr1	185286661	185329401	Iars2	NM_198653	-0.246	0.486	-0.022	0.545156858161025	-HS +R6 -i90
chr1	185332158	185357769	Bpnt1	NM_011794	-0.259	1.122	1.071	1.57257940975965	-HS +R6 +i90
chr1	185363094	185428355	Eprs	NM_029735	-0.424	1.045	0.386	1.19197189564184	-HS +R6 +i90
chr1	185429356	185441819	9630028B13Rik	NR_038006	0.243	1.517	-0.842	1.7519423506497	+HS +R6 -i90
chr1	186087731	186117310	Lyplal1	NM_146106	-0.879	-0.443	0.616	1.16118301744385	-HS -R6 +i90
chr1	186721085	186749358	Rrp15	NM_026041	-0.107	0.708	0.104	0.723553038829912	-HS +R6 +i90
chr1	187125137	187127852	1700007P06Rik	NR_040554	0.552	0.575	1.974	2.12885062886056	+HS +R6 +i90
chr1	187215510	187351445	Gpatch2	NM_026367	-2.429	1.281	1.61	3.18325336723296	-HS +R6 +i90
chr1	187609005	188214884	Esrrg	NM_001243792	0.669	0.538	-0.656	1.08043556031815	+HS +R6 -i90
chr1	188971097	189007840	Kctd3	NM_172650	-0.107	0.751	0.455	0.884576169699365	-HS +R6 +i90
chr1	189207929	189343353	Kcnk2	NM_001159850	0.389	1.928	-0.542	2.04016396399897	+HS +R6 -i90
chr1	189640605	189688086	Cenpf	NM_001081363	-1.256	-1.128	3.253	3.66495961778571	-HS -R6 +i90
chr1	189728267	189876695	Ptpn14	NM_008976	-2.908	0.183	0.765	3.01250360995634	-HS +R6 +i90
chr1	189880491	189922288	Smyd2	NM_026796	0.008	-0.36	0.043	0.362647211487969	+HS -R6 +i90
chr1	190772878	190911770	Rps6kc1	NM_178775	0.258	0.133	0.1	0.30700651458886	+HS +R6 +i90
chr1	190925107	190946491	Angel2	NM_001199020	-0.147	-1.695	-0.413	1.75077211538224	-HS -R6 -i90
chr1	191005831	191026190	Mfsd7b	NM_001313747	0.48	0.873	-1.177	1.542030479595	+HS +R6 -i90
chr1	191036821	191042941	Spata45	NM_029336	-1.2	-0.106	-0.416	1.27447714769626	-HS -R6 -i90
chr1	191306796	191318118	Nenf	NM_025424	-0.191	0.499	-0.04	0.535800335946143	-HS +R6 -i90
chr1	191325964	191352925	Tmem206	NM_025864	-0.642	0.962	0.275	1.1887947678216	-HS +R6 +i90
chr1	191351980	191397041	Ppp2r5a	NM_144880	-0.37	0.008	0.351	0.510063721509382	-HS +R6 +i90
chr1	191575635	191623690	Ints7	NM_178632	0.466	-1.06	0.496	1.25967138571931	+HS -R6 +i90
chr1	191718023	191784255	Lpgat1	NM_172266	-0.503	-0.16	0.17	0.554534940287805	-HS -R6 +i90
chr1	191894071	191907527	1700034H15Rik	NR_030669	-0.343	-0.367	0.204	0.542175248420656	-HS -R6 +i90
chr1	191906780	191913247	Slc30a1	NM_009579	0.513	0.441	0.371	0.771551035253015	+HS +R6 +i90
chr1	192098545	192138040	Rcor3	NM_001290282	0.304	1.132	-1.949	2.27430011212241	+HS +R6 -i90
chr1	192136897	192151025	Gm10516	NR_033536	-0.382	-0.432	0.101	0.585447691941816	-HS -R6 +i90
chr1	192512827	192771219	Hhat	NM_144881	-1.427	-0.051	0.224	1.4453740000429	-HS -R6 +i90
chr1	192844487	192855752	Sertad4	NM_198247	-1.391	-1.415	-0.083	1.98594939512567	-HS -R6 -i90
chr1	192854927	192856856	Gm15867	NR_131748	-1.426	0.004	0.799	1.63459260979609	-HS +R6 +i90
chr1	193153111	193172036	Irf6	NM_016851	-0.879	1.366	0.102	1.6275751902754	-HS +R6 +i90
chr1	193175503	193201546	Traf3ip3	NM_153137	-0.143	3.426	0.358	3.44762077380909	-HS +R6 +i90
chr1	193301993	193343878	Lamb3	NM_008484	-0.324	-0.314	-0.079	0.458053490326184	-HS -R6 -i90
chr1	193221639	193242360	Hsd11b1	NM_001044751	-0.622	-0.54	0.179	0.842926449934987	-HS -R6 +i90
chr1	193272159	193273188	G0s2	NM_008059	-1.705	-1.21	1.975	2.87606502012733	-HS -R6 +i90
chr1	193346345	193370282	Camk1g	NM_144817	0.116	-0.041	-0.495	0.51006078069187	+HS -R6 -i90
chr1	194619828	194816869	Plxna2	NM_008882	0.711	0.639	-0.349	1.01766546566148	+HS +R6 -i90
chr1	194938820	194961292	Cd34	NM_001111059	-0.595	0.413	0.468	0.862332882360403	-HS +R6 +i90
chr1	195017398	195037908	A330023F24Rik	NR_015566	0.603	-0.085	1.129	1.28276069475175	+HS -R6 +i90
chr1	195103787	195131570	Cr1l	NM_013499	-0.055	0.383	-0.496	0.629070743239582	-HS +R6 -i90
chr10	7119061	7212237	Cnksr3	NM_172546	1.544	0.991	0.201	1.84564839555101	+HS +R6 +i90
chr10	5811886	5823943	Mtrf1l	NM_175374	-0.605	0.299	0.142	0.689630335759673	-HS +R6 +i90
chr10	5799157	5805465	Fbxo5	NM_025995	-0.792	0.431	0.581	1.07265371858769	-HS +R6 +i90
chr10	5593727	5606789	Myct1	NM_026793	-1.795	-0.248	0.844	1.99896598270206	-HS -R6 +i90
chr10	5020191	5194707	Syne1	NM_001079686	-0.112	-0.155	-0.378	0.42361893253253	-HS -R6 -i90
chr10	4710157	4967336	Esr1	NM_001302533	2.979	3.052	1.149	4.41693853251322	+HS +R6 +i90
chr10	4432604	4455140	Armt1	NM_024261	-0.175	0.418	0.366	0.582498927037638	-HS +R6 +i90
chr10	4403168	4432352	Rmnd1	NM_025343	-0.45	0.839	0.091	0.956400543705408	-HS +R6 +i90
chr10	4367073	4388108	Zbtb2	NM_001033466	1.468	1.461	-0.314	2.09478901085527	+HS +R6 -i90
chr10	4266328	4359471	Akap12	NM_031185	-1.222	0.803	0.274	1.48767234295728	-HS +R6 +i90
chr10	3366149	3464975	Ppp1r14c	NM_133485	-0.003	0.073	0.188	0.201697793741032	-HS +R6 +i90
chr10	7663370	7664623	A630066F11Rik	NR_030698	-0.556	0.288	-0.26	0.677997050141076	-HS +R6 -i90
chr10	7667503	7678886	Nup43	NM_145706	-0.546	0.306	0.061	0.628866440510225	-HS +R6 +i90
chr10	7678970	7681158	BC020402	NR_033219	-0.308	0.987	-0.15	1.04476456678048	-HS +R6 -i90
chr10	7681208	7716461	Lats1	NM_010690	0.218	0.672	0.012	0.70657766735158	+HS +R6 +i90
chr10	7725999	7763150	Katna1	NM_011835	-0.301	0.876	0.009	0.926314201553663	-HS +R6 +i90
chr10	7767946	7780917	Ginm1	NM_145418	1.252	2.394	-0.805	2.81900070947135	+HS +R6 -i90
chr10	7792893	7822563	Ppil4	NM_026141	0.086	0.501	0.289	0.584737547964897	+HS +R6 +i90
chr10	7832469	7870397	Zc3h12d	NM_172785	-0.29	1.622	0.429	1.70265234267011	-HS +R6 +i90
chr10	7905647	7956123	Tab2	NM_138667	-0.139	0.515	-0.099	0.542537556303709	-HS +R6 -i90
chr10	8204752	8518825	Ust	NM_177387	1.434	1.664	0.035	2.19692444112218	+HS +R6 +i90
chr10	8722218	8886070	Sash1	NM_175155	0.804	0.84	0.496	1.26413290440523	+HS +R6 +i90
chr10	9627258	9675208	Samd5	NM_177271	-2.767	-1.672	1.353	3.50463721374981	-HS -R6 +i90
chr10	9755546	9901040	Stxbp5	NM_001081344	-0.371	-0.831	0.53	1.05313911711606	-HS -R6 +i90
chr10	10545038	10558207	Rab32	NM_026405	-0.641	-0.02	0.781	1.01056518839707	-HS -R6 +i90
chr10	11281329	11297969	Fbxo30	NM_027968	-0.728	1.08	1.237	1.79626083851984	-HS +R6 +i90
chr10	11343444	11457477	Epm2a	NM_010146	-0.018	0.196	-0.071	0.209239097684921	-HS +R6 -i90
chr10	12382187	12861735	Utrn	NM_011682	-0.192	0.548	0.341	0.673386219045207	-HS +R6 +i90
chr10	13008449	13009183	Sf3b5	NM_175102	-0.217	0.432	-0.189	0.519070322788733	-HS +R6 -i90
chr10	13090787	13131694	Plagl1	NM_009538	0.622	2.297	0.417	2.41598468538193	+HS +R6 +i90
chr10	13178636	13193137	Ltv1	NM_181470	0.06	0.462	0.006	0.465918447799612	+HS +R6 +i90
chr10	13501027	13517275	Fuca2	NM_025799	0.296	0.026	0.774	0.829076594772763	+HS +R6 +i90
chr10	13523841	13553142	Pex3	NM_001164195	-0.956	-3.498	0.825	3.7189467595006	-HS -R6 +i90
chr10	13552906	13563376	Adat2	NM_025748	-0.014	0.376	0.407	0.554275202404004	-HS +R6 +i90
chr10	13652708	13868830	Aig1	NM_025446	0.085	1.029	0.186	1.0491243968186	+HS +R6 +i90
chr10	13966378	14151378	Hivep2	NM_010437	0.105	0.425	0.404	0.595706303475127	+HS +R6 +i90
chr10	14402584	14545036	Adgrg6	NM_001002268	0.222	0.501	0.236	0.596641433358428	+HS +R6 +i90
chr10	14655332	14705489	Vta1	NM_025418	-0.176	0.502	0.372	0.649125565665072	-HS +R6 +i90
chr10	14705608	14759019	1700016L04Rik	NR_045824	0.188	1.42	-0.477	1.50972613410512	+HS +R6 -i90
chr10	14715625	14718214	Gje1	NM_029722	1.222	0.549	2.594	2.91950697892641	+HS +R6 +i90
chr10	17723227	17725674	Cited2	NM_010828	0.01	1.254	-0.522	1.35834458073053	+HS +R6 -i90
chr10	17796218	17845663	Txlnb	NM_138628	0.042	0.221	-0.197	0.299021738340208	+HS +R6 -i90
chr10	17900465	17948067	Heca	NM_001033432	-0.243	1.208	-0.049	1.23317233183363	-HS +R6 -i90
chr10	18055939	18125155	Reps1	NM_009048	-0.582	1.78	-0.256	1.89014814234229	-HS +R6 -i90
chr10	18213684	18234981	Ccdc28a	NM_144820	-0.609	-0.082	-0.043	0.615998376621237	-HS -R6 -i90
chr10	18407674	18533892	Nhsl1	NM_173390	-1.312	0.837	-0.895	1.79525429953531	-HS +R6 -i90
chr10	18845070	18857073	Perp	NM_022032	0.071	0.841	-0.419	0.942275437438544	+HS +R6 -i90
chr10	19000909	19015410	Tnfaip3	NM_009397	-1.709	-0.162	1.01	1.99173918975352	-HS -R6 +i90
chr10	19591957	19610225	Ifngr1	NM_010511	0.19	0.737	-0.221	0.792533910946402	+HS +R6 -i90
chr10	19622027	19634681	Il22ra2	NM_178258	2.73	1.958	-1.098	3.5344402668598	+HS +R6 -i90
chr10	19860089	19907674	Pex7	NM_008822	-0.494	0.073	-0.187	0.533229781613893	-HS +R6 -i90
chr10	20312468	20342501	Bclaf1	NM_001025393	-0.939	0.407	-0.315	1.07079176313605	-HS +R6 -i90
chr10	20398003	20725068	Pde7b	NM_013875	-0.387	-0.302	0.61	0.782989782819674	-HS -R6 +i90
chr10	21690844	21693978	Gm5420	NR_045843	0.378	0.368	0.405	0.665081198050283	+HS +R6 +i90
chr10	21993889	21999903	Sgk1	NM_001161850	0.866	0.229	-1.536	1.77811501315297	+HS +R6 -i90
chr10	22144303	22149270	E030030I06Rik	NM_001254745	-1.351	0.654	-0.173	1.51090899792145	-HS +R6 -i90
chr10	22306719	22312942	C920009B18Rik	NR_015465	-0.441	0.015	-0.109	0.454518426469159	-HS +R6 -i90
chr10	22402812	22407470	Gm10825	NR_028580	1.489	2.191	2.721	3.79755750450207	+HS +R6 +i90
chr10	22645010	22703880	Slc2a12	NM_178934	-0.517	-0.761	-0.173	0.936129798692468	-HS -R6 -i90
chr10	22703876	22731447	Tbpl1	NM_011603	0.101	0.922	0.83	1.24466260488536	+HS +R6 +i90
chr10	23104167	23349903	Eya4	NM_010167	-0.429	0.429	-0.462	0.762578520547229	-HS +R6 -i90
chr10	23785182	23787209	Rps12	NM_011295	-0.208	0.628	0.309	0.730156832468203	-HS +R6 +i90
chr10	23796985	23827968	Slc18b1	NM_183116	-0.375	0.3	0.577	0.750702337814396	-HS +R6 +i90
chr10	23851461	23869843	Vnn3	NM_011979	-1.23	-0.941	1.373	2.06966422397451	-HS -R6 +i90
chr10	23894687	23905343	Vnn1	NM_011704	0.819	1.894	0.276	2.08186767110688	+HS +R6 +i90
chr10	24149316	24188959	Stx7	NM_016797	-0.798	-0.821	-0.208	1.16366189247565	-HS -R6 -i90
chr10	24223516	24302783	Moxd1	NM_021509	0.07	0.73	1.154	1.36730245373875	+HS +R6 +i90
chr10	24915206	24927470	Arg1	NM_007482	-1.525	1.393	-1.748	2.70584145877027	-HS +R6 -i90
chr10	25169089	25299163	Akap7	NM_018747	-0.233	0.327	0.19	0.444204907672124	-HS +R6 +i90
chr10	26275451	26375185	L3mbtl3	NM_172787	-0.443	1.9	1.19	2.28524593862455	-HS +R6 +i90
chr10	26772511	26918648	Arhgap18	NM_176837	-1.317	0.262	0.87	1.60001031246677	-HS +R6 +i90
chr10	28074819	28597397	Ptprk	NM_008983	0.999	0.258	-0.744	1.27204598973465	+HS +R6 -i90
chr10	29211642	29230779	9330159F19Rik	NM_001162537	1.168	1.263	0.033	1.72060512611116	+HS +R6 +i90
chr10	29313165	29346661	Echdc1	NM_001110195	-0.624	0.513	-0.081	0.81185343504847	-HS +R6 -i90
chr10	29453105	29535867	Rspo3	NM_028351	0.326	1.155	0.097	1.20403903591204	+HS +R6 +i90
chr10	30534224	30600749	Trmt11	NM_028604	-0.47	0.205	-0.137	0.530748528024337	-HS +R6 -i90
chr10	30608206	30618366	Hint3	NM_025798	-0.352	-0.225	-0.047	0.420402188386312	-HS -R6 -i90
chr10	30832358	30842783	Hey2	NM_013904	-1.24	-0.18	0.695	1.43283809273763	-HS -R6 +i90
chr10	31313404	31328086	Hddc2	NM_027168	-0.501	0.099	-0.201	0.548819642505623	-HS +R6 -i90
chr10	31501886	31609725	Rnf217	NM_001146349	-0.208	1.049	0.185	1.08530640834743	-HS +R6 +i90
chr10	31689318	32889915	Nkain2	NM_001013411	-0.556	0.866	-0.22	1.05237445807089	-HS +R6 -i90
chr10	33083482	33476709	Trdn	NM_029726	-0.201	0.641	0.051	0.673708393891601	-HS +R6 +i90
chr10	33996554	34019616	Rwdd1	NM_025614	-0.143	-0.054	0.14	0.207280003859514	-HS -R6 +i90
chr10	34091351	34096519	Fam26e	NM_178908	-0.881	0.833	0.469	1.30000423076235	-HS +R6 +i90
chr10	34126066	34127972	Fam26f	NM_175449	-1.233	-1.327	0.281	1.833079103585	-HS -R6 +i90
chr10	34151392	34207551	Dse	NM_172508	-0.896	1.435	0.986	1.9581207827915	-HS +R6 +i90
chr10	34282189	34284885	Tspyl1	NM_009433	-0.157	0.665	-0.153	0.700202113678615	-HS +R6 -i90
chr10	34297420	34301320	Tspyl4	NM_030203	-0.309	0.792	0.608	1.04518371590836	-HS +R6 +i90
chr10	36974543	37001888	Hdac2	NM_008229	-1.692	-0.046	0.035	1.69298700526614	-HS -R6 +i90
chr10	37133242	37138926	Marcks	NM_008538	-1.217	0.259	0.795	1.47654833987919	-HS +R6 +i90
chr10	38965514	39110188	Lama4	NM_010681	-0.457	0.404	0.582	0.843083032684207	-HS +R6 +i90
chr10	39369798	39565381	Fyn	NM_001122893	0.148	0.568	0.12	0.599106000637617	+HS +R6 +i90
chr10	39612933	39655307	Traf3ip2	NM_134000	0.027	0.714	-0.548	0.900460437776141	+HS +R6 -i90
chr10	39621410	39732007	E130307A14Rik	NR_038037	-0.11	1.493	-0.239	1.51600461740722	-HS +R6 -i90
chr10	39732159	39875206	Rev3l	NM_011264	-0.63	0.696	-0.562	1.09414807041826	-HS +R6 -i90
chr10	39920381	39926923	Mfsd4b2	NM_001163503	-0.07	-0.341	-0.448	0.567349098880046	-HS -R6 -i90
chr10	39946911	39960153	Mfsd4b3	NM_001173500	-0.071	-0.622	-0.204	0.658438303867568	-HS -R6 -i90
chr10	39958060	39986646	Mfsd4b5	NM_001113388	-0.454	0.605	-1.111	1.34404687418259	-HS +R6 -i90
chr10	40001572	40025268	Mfsd4b1	NM_144821	0.181	-0.254	0.056	0.316880103509198	+HS -R6 +i90
chr10	40033534	40142254	Slc16a10	NM_001114332	-0.456	0.397	0.33	0.688799680603875	-HS +R6 +i90
chr10	40223245	40246979	Rpf2	NM_001042556	1.388	2.626	-1.258	3.22567574315832	+HS +R6 -i90
chr10	35708690	35711891	Amd2	NM_007444	-0.184	0.337	-1.227	1.28567258662538	-HS +R6 -i90
chr10	40630010	40649931	Ddo	NM_027442	-0.129	0.131	-0.205	0.275367027801079	-HS +R6 -i90
chr10	40683281	40811083	Mettl24	NM_177793	-0.165	0.716	0.295	0.791773957641952	-HS +R6 +i90
chr10	40831620	40883143	Cdc40	NM_027879	-0.149	1.04	0.207	1.07081744475891	-HS +R6 +i90
chr10	40883533	40938569	Wasf1	NM_031877	-0.988	0.52	0.609	1.27178024831336	-HS +R6 +i90
chr10	41188171	41303241	Fig4	NM_133999	-0.178	0.851	-0.039	0.870290756012035	-HS +R6 -i90
chr10	41450357	41453469	Zbtb24	NM_001277230	0.231	1.129	0.284	1.18686899024282	+HS +R6 +i90
chr10	41476313	41487030	Mical1	NM_138315	0.468	0.587	-0.125	0.761063729263194	+HS +R6 -i90
chr10	41487171	41490340	Smpd2	NM_009213	0.326	1.153	-0.271	1.22846489571335	+HS +R6 -i90
chr10	41490438	41514288	Ppil6	NM_028430	-0.54	0.129	-1.664	1.75417701501302	-HS +R6 -i90
chr10	41519499	41531042	Cd164	NM_016898	0.041	0.664	-0.109	0.674135001316502	+HS +R6 -i90
chr10	41538848	41606595	Ccdc162	NM_001303469	1.782	2.636	-1.164	3.38805489920102	+HS +R6 -i90
chr10	41810573	41908436	Sesn1	NM_001162908	2.889	1.071	2.058	3.70522954754493	+HS +R6 +i90
chr10	42502053	42535369	Snx3	NM_017472	0.044	0.287	0.411	0.503215659533763	+HS +R6 +i90
chr10	42678915	42702462	Ostm1	NM_172416	-0.04	0.28	0.387	0.479342257682337	-HS +R6 +i90
chr10	43002499	43174530	Sobp	NM_175407	-0.417	1.066	-0.051	1.14579492056825	-HS +R6 -i90
chr10	43221485	43440248	Pdss2	NM_027772	0.027	0.226	-0.235	0.327154397800182	+HS +R6 -i90
chr10	43525120	43540994	1700021F05Rik	NM_026411	-0.011	0.028	0.022	0.0372692903071684	-HS +R6 +i90
chr10	43579168	43584265	Cd24a	NM_009846	0.189	-0.109	-0.604	0.642197788847019	+HS -R6 -i90
chr10	43874189	43901736	Qrsl1	NM_001081054	-0.012	-0.163	-0.015	0.164127998830181	-HS -R6 -i90
chr10	43901806	43947862	Rtn4ip1	NM_130892	0.007	0.09	-0.152	0.176785180374374	+HS +R6 -i90
chr10	43950306	44004846	Aim1	NM_172393	0.065	0.749	0.401	0.852072180041104	+HS +R6 +i90
chr10	44268338	44364299	Atg5	NM_053069	-1.33	0.268	0.226	1.37542720636172	-HS +R6 +i90
chr10	45067213	45158995	Prep	NM_011156	0.001	0.821	-0.086	0.825492580221046	+HS +R6 -i90
chr10	45289304	45318450	Popdc3	NM_024286	-0.193	0.426	0.55	0.721959140118054	-HS +R6 +i90
chr10	45335761	45369708	Bves	NM_024285	-0.189	0.157	0.217	0.327809395838496	-HS +R6 +i90
chr10	45577828	45712345	Hace1	NM_172473	-0.162	1.283	-0.312	1.33029207319295	-HS +R6 -i90
chr10	50592668	50851202	Ascc3	NM_198007	-0.232	0.468	-0.071	0.52715178079942	-HS +R6 -i90
chr10	50895650	50989152	Sim1	NM_011376	-0.635	0.826	-0.051	1.04312127770456	-HS +R6 -i90
chr10	52045925	52195244	Ros1	NM_011282	0.857	2.821	0.383	2.97307568016692	+HS +R6 +i90
chr10	52391607	52404604	Nepn	NM_025684	-1.292	-0.615	0.085	1.43342736125693	-HS -R6 +i90
chr10	52417546	52440192	Nus1	NM_030250	-0.022	0.557	0.009	0.557506950629317	-HS +R6 +i90
chr10	52690500	53111622	Slc35f1	NM_178675	-0.471	0.472	-0.134	0.680133075213961	-HS +R6 -i90
chr10	53280269	53283687	Gm19395	NR_038015	1.996	-0.024	-1.595	2.55511584864561	+HS -R6 -i90
chr10	53278080	53379851	Cep85l	NM_001204983	1.416	-0.372	-1.943	2.43283558836186	+HS -R6 -i90
chr10	53596960	53609225	Asf1a	NM_025541	-0.293	0.235	-0.208	0.429346014305478	-HS +R6 -i90
chr10	53537323	53630439	Mcm9	NM_027830	0.127	0.053	0.353	0.378875969150855	+HS +R6 +i90
chr10	54075921	54081081	Gm16998	NR_038016	-1.258	-0.952	-0.559	1.67372309537749	-HS -R6 -i90
chr10	56014292	56228689	Tbc1d32	NM_001033385	-0.247	0.214	0.058	0.331917158339246	-HS +R6 +i90
chr10	56106916	56116880	Msl3l2	NM_001163833	-1.878	0.902	1.283	2.44674825022927	-HS +R6 +i90
chr10	57486384	57513143	Hsf2	NM_008297	-0.255	0.826	0.238	0.89662980097697	-HS +R6 +i90
chr10	57515773	57532529	Serinc1	NM_019760	-0.23	0.32	-0.044	0.396529948427606	-HS +R6 -i90
chr10	57794543	57811830	Smpdl3a	NM_020561	-0.161	0.284	-0.123	0.348863870299004	-HS +R6 -i90
chr10	58323465	58424691	Lims1	NM_026148	-0.397	-0.259	-0.817	0.944552274890067	-HS -R6 -i90
chr10	58446851	58494155	Ranbp2	NM_011240	-0.108	0.628	0.032	0.638021943196314	-HS +R6 +i90
chr10	58497936	58576244	Ccdc138	NM_001162956	-0.674	0.155	-0.106	0.699669207554542	-HS +R6 -i90
chr10	58600787	58675696	Edar	NM_010100	0.12	1.916	0.24	1.93469790923544	+HS +R6 +i90
chr10	58813358	59138916	Sh3rf3	NM_172788	-0.56	1.832	0.383	1.9535897727005	-HS +R6 +i90
chr10	59164111	59221847	Sept10	NM_001024911	-1.155	1.018	0.291	1.56685353495469	-HS +R6 +i90
chr10	59323295	59373304	P4ha1	NM_011030	0.607	-0.679	2.593	2.74829747298214	+HS -R6 +i90
chr10	59446983	59616692	Mcu	NM_001033259	-2.309	1.072	0.036	2.54596955991229	-HS +R6 +i90
chr10	59879590	59898016	Dnajb12	NM_019965	-0.348	0.919	0.51	1.107142718894	-HS +R6 +i90
chr10	59949674	59951770	Ddit4	NM_029083	5.557	3.085	-2.126	6.70204073398543	+HS +R6 -i90
chr10	59987908	60003112	Anapc16	NM_025514	0.197	0.572	-0.364	0.706037534413008	+HS +R6 -i90
chr10	60106256	60133914	Spock2	NM_052994	0.86	1.44	-1.373	2.16756291719525	+HS +R6 -i90
chr10	61089330	61094329	Pcbd1	NM_025273	0.142	2.407	1.224	2.70406897101387	+HS +R6 +i90
chr10	61319656	61383523	Pald1	NM_013753	0.126	0.8	0.905	1.21445502181019	+HS +R6 +i90
chr10	61417971	61425337	Nodal	NM_013611	0.934	2.322	-1.189	2.77087729789682	+HS +R6 -i90
chr10	61432496	61452669	Eif4ebp2	NM_010124	-0.168	0.807	-0.069	0.827184380897028	-HS +R6 -i90
chr10	61475832	61582242	Lrrc20	NM_153542	-0.126	-0.134	-0.097	0.207944704188397	-HS -R6 -i90
chr10	61648620	61674165	Ppa1	NM_026438	-0.165	-0.027	-0.095	0.19229924596836	-HS -R6 -i90
chr10	61674526	61680290	1700022H01Rik	NR_126477	1.252	1.575	-0.139	2.01679200712418	+HS +R6 -i90
chr10	61680320	61693297	Sar1a	NM_009120	0.015	0.549	-0.228	0.594651158243217	+HS +R6 -i90
chr10	61715262	61738653	Aifm2	NM_001039194	-0.536	-0.597	-0.103	0.808896779570793	-HS -R6 -i90
chr10	61738646	61783864	H2afy2	NM_207000	-0.655	0.6	0.997	1.33530296187794	-HS +R6 +i90
chr10	62107655	62111013	2010107G23Rik	NM_027251	-1.153	1.911	1.69	2.79954103381251	-HS +R6 +i90
chr10	62268854	62340421	Hk1	NM_001146100	-0.101	0.795	0.218	0.830511890342336	-HS +R6 +i90
chr10	62449159	62451353	4930507D05Rik	NR_027926	-0.292	-0.317	1.802	1.8528240607246	-HS -R6 +i90
chr10	62494427	62507755	Srgn	NM_011157	0.18	0.222	-0.103	0.303797630010506	+HS +R6 -i90
chr10	62558469	62578457	Kif1bp	NM_028197	0.465	1.378	0.55	1.55486623218848	+HS +R6 +i90
chr10	62580246	62602298	Ddx21	NM_019553	0.04	0.912	-0.107	0.919126215489472	+HS +R6 -i90
chr10	62616022	62651198	Ddx50	NM_053183	0.378	1.475	-0.721	1.68474033607556	+HS +R6 -i90
chr10	62743927	62792368	Ccar1	NM_026201	0.111	1.089	0.101	1.0992920449089	+HS +R6 +i90
chr10	62920632	62946494	Slc25a16	NM_175194	-0.267	0.433	0.184	0.540956560178357	-HS +R6 +i90
chr10	62947028	62974188	Dna2	NM_177372	-1.232	1.227	2.142	2.75889778716066	-HS +R6 +i90
chr10	62980222	63018742	Rufy2	NM_027425	-0.13	-1.777	-0.618	1.88588255201643	-HS -R6 -i90
chr10	63014663	63023849	Hnrnph3	NM_001079824	-0.144	0.901	0.227	0.940247839667819	-HS +R6 +i90
chr10	63024511	63058812	Pbld2	NM_026085	-0.24	-0.019	0.035	0.243281729688031	-HS -R6 +i90
chr10	63061616	63077545	Pbld1	NM_026701	-0.102	0.475	0.218	0.532496948348063	-HS +R6 +i90
chr10	63115794	63203952	Mypn	NM_182992	0.53	1.971	-1.389	2.46881793577412	+HS +R6 -i90
chr10	63319004	63339035	Sirt1	NM_019812	0.003	1.069	0.782	1.324497640617	+HS +R6 +i90
chr10	63386562	63408840	Dnajc12	NM_013888	0.065	0.287	0.495	0.57586369915111	+HS +R6 +i90
chr10	63928496	64090255	Lrrtm3	NM_178678	1.613	1.053	0.175	1.93421896381976	+HS +R6 +i90
chr10	67005074	67041326	Gm31763	NR_110511	0.35	0.673	0.143	0.771931344097388	+HS +R6 +i90
chr10	67185749	67256326	Jmjd1c	NM_001242396	0.774	-0.005	-0.195	0.79820172888813	+HS -R6 -i90
chr10	67266688	67285281	Nrbf2	NM_001036293	0.138	0.994	0.136	1.01270726273687	+HS +R6 +i90
chr10	67544510	67548955	Ado	NM_001005419	-0.308	0.274	-0.011	0.412384529292746	-HS +R6 -i90
chr10	68430955	68541875	1700040L02Rik	NM_028491	-0.698	1.26	0.994	1.75009714016108	-HS +R6 +i90
chr10	69336634	69352912	Cdk1	NM_007659	-0.148	0.642	2.546	2.62986387480417	-HS +R6 +i90
chr10	69533707	70027436	Ank3	NM_170728	0.056	0.162	1.255	1.26665109639553	+HS +R6 +i90
chr10	70204663	70219711	Mrln	NM_001304739	-0.154	0.669	-0.323	0.758687023745629	-HS +R6 -i90
chr10	70245275	70285951	Slc16a9	NM_025807	1.103	1.526	-0.445	1.93476355144498	+HS +R6 -i90
chr10	70440909	70558732	Fam13c	NM_001143776	-0.679	-1.316	0.26	1.50349492849161	-HS -R6 +i90
chr10	70925085	71159634	Bicc1	NM_031397	-0.972	-2.002	0.969	2.42729252460432	-HS -R6 +i90
chr10	71225476	71238044	Tfam	NM_009360	0.086	0.277	-0.005	0.290086194087206	+HS +R6 -i90
chr10	71254979	71285262	Ube2d1	NM_145420	-0.4	0.127	0.14	0.442412703253422	-HS +R6 +i90
chr10	71330493	71344849	Cisd1	NM_134007	-0.046	-0.219	-0.176	0.284698085697814	-HS -R6 -i90
chr10	71347792	71385885	Ipmk	NM_027184	-0.24	0.791	0.271	0.869897695134319	-HS +R6 +i90
chr10	72654845	72669793	Zwint	NM_025635	1.075	2.271	1.05	2.72315368644518	+HS +R6 +i90
chr10	75037088	75054100	Rab36	NM_029781	-1.084	-0.119	1.356	1.74010143382505	-HS -R6 +i90
chr10	75060895	75184923	Bcr	NM_001081412	-0.566	0.287	-0.4	0.750149985002999	-HS +R6 -i90
chr10	75316876	75334792	Adora2a	NM_009630	-0.003	0.533	0.695	0.875855581702828	-HS +R6 +i90
chr10	75518041	75535440	Snrpd3	NM_026095	-0.027	0.442	-0.133	0.462365656164037	-HS +R6 -i90
chr10	75636618	75644008	Susd2	NM_027890	-0.694	1.168	0.215	1.3755308066343	-HS +R6 +i90
chr10	75646109	75764357	Cabin1	NM_172549	-0.959	0.354	-0.118	1.02903887195771	-HS +R6 -i90
chr10	75771232	75773374	Ddt	NM_010027	-0.322	0.44	-0.164	0.569368070759153	-HS +R6 -i90
chr10	75774121	75781414	Gstt3	NM_133994	-0.838	0.56	0.284	1.04713895925994	-HS +R6 +i90
chr10	75783812	75798584	Gstt1	NM_008185	-1.286	0.67	0.479	1.52713358944134	-HS +R6 +i90
chr10	75831844	75834881	Gstt2	NM_010361	-0.872	0.14	0.445	0.988943375527639	-HS +R6 +i90
chr10	75859352	75860250	Mif	NM_010798	0.752	0.527	2.196	2.38026238049506	+HS +R6 +i90
chr10	75923221	75932502	Mmp11	NM_008606	-1.545	0.306	0.286	1.60076762835834	-HS +R6 +i90
chr10	75948311	75949646	Vpreb3	NM_009514	-0.358	0.643	-1.129	1.34768468122184	-HS +R6 -i90
chr10	76032611	76042969	Zfp280b	NM_177475	-0.172	0.624	0.118	0.657939206918086	-HS +R6 +i90
chr10	76253835	76261319	S100b	NM_009115	-0.807	-0.102	-0.006	0.813442683905879	-HS -R6 -i90
chr10	76351253	76442912	Pcnt	NM_001282992	0.238	0.993	-1.153	1.54016297838898	+HS +R6 -i90
chr10	76449080	76461218	2610028H24Rik	NM_029816	-0.145	0.827	-1.558	1.76983558558415	-HS +R6 -i90
chr10	76459566	76469114	Ybey	NM_172550	-0.04	0.445	0.471	0.649204128144607	-HS +R6 +i90
chr10	76468970	76515857	Mcm3ap	NM_019434	0.193	0.61	0.139	0.654728951551709	+HS +R6 +i90
chr10	76575647	76590338	Ftcd	NM_080845	0.849	3.278	0.359	3.40513817634468	+HS +R6 +i90
chr10	76595755	76623404	Col6a2	NM_146007	-0.298	-0.242	0.927	1.00334291246812	-HS -R6 +i90
chr10	76708791	76726044	Col6a1	NM_009933	-0.284	0.261	0.941	1.01698475898118	-HS +R6 +i90
chr10	77033211	77050432	Slc19a1	NM_031196	0.205	1.129	-0.328	1.19341945685496	+HS +R6 -i90
chr10	77052178	77166530	Col18a1	NM_009929	1.252	2.256	0.424	2.61473057885511	+HS +R6 +i90
chr10	77257764	77259223	Gm10941	NR_026944	-0.197	0.967	0.525	1.11782064751015	-HS +R6 +i90
chr10	77290726	77418273	Adarb1	NM_130895	2.759	1.492	-1.708	3.57147154545574	+HS +R6 -i90
chr10	77581766	77598732	Pttg1ip	NM_145925	0.299	0.441	0.15	0.553517840724217	+HS +R6 +i90
chr10	77606597	77618331	Sumo3	NM_001301671	0.335	0.84	0.53	1.0482008395341	+HS +R6 +i90
chr10	77622320	77645990	Ube2g2	NM_019803	0.128	1.076	-0.077	1.0863190139181	+HS +R6 -i90
chr10	77897574	77902536	Lrrc3	NM_145152	0.214	1.543	0.395	1.60706876019665	+HS +R6 +i90
chr10	77986946	78009796	Pfkl	NM_008826	-0.856	-0.561	-0.005	1.02346568090972	-HS -R6 -i90
chr10	78069367	78079525	Icosl	NM_015790	0.331	0.335	0.694	0.838702569448789	+HS +R6 +i90
chr10	78162066	78169768	D10Jhu81e	NM_138601	-0.084	0.166	-0.137	0.231043285987713	-HS +R6 -i90
chr10	78170909	78185149	Pwp2	NM_029546	0.023	0.628	-0.029	0.629089818706359	+HS +R6 -i90
chr10	78186724	78244642	Trappc10	NM_001081055	-0.053	0.824	-0.13	0.835873794301508	-HS +R6 -i90
chr10	78271562	78351700	Agpat3	NM_053014	0.259	2.438	-0.795	2.57739209279458	+HS +R6 -i90
chr10	78400361	78413043	Rrp1	NM_010925	0.02	0.862	0.081	0.866028290530973	+HS +R6 +i90
chr10	78425669	78427622	Cstb	NM_007793	-0.061	0.65	0.034	0.653740774313489	-HS +R6 +i90
chr10	78436746	78464948	Pdxk	NM_172134	0.093	0.073	0.45	0.465271963479426	+HS +R6 +i90
chr10	78574499	78584502	Ilvbl	NM_173751	-0.091	2.483	-0.378	2.5132556575088	-HS +R6 -i90
chr10	78584502	78591964	Syde1	NM_027875	-0.192	0.838	0.784	1.16351364409705	-HS +R6 +i90
chr10	79064373	79097600	2610008E11Rik	NM_001004362	-0.257	0.667	0.034	0.715607434282233	-HS +R6 +i90
chr10	79540244	79555128	Mier2	NM_027422	-0.672	0.181	0.154	0.712783978495589	-HS +R6 +i90
chr10	79617933	79637918	Shc2	NM_001024539	0.292	0.968	-0.378	1.07943133176687	+HS +R6 -i90
chr10	79639525	79645738	Odf3l2	NM_001033473	3.747	-0.228	-6.1	7.16254095974327	+HS -R6 -i90
chr10	79669409	79676126	Tpgs1	NM_148934	-0.15	0.694	-0.069	0.713370170388418	-HS +R6 -i90
chr10	79682194	79688398	Cdc34	NM_177613	-0.019	-0.019	-0.143	0.145502577296761	-HS -R6 -i90
chr10	79704357	79711979	Bsg	NM_009768	0.863	-0.523	-0.222	1.03323859780788	+HS -R6 -i90
chr10	79716633	79736108	Hcn2	NM_008226	-0.198	0.445	0.56	0.742178549946036	-HS +R6 +i90
chr10	79736124	79746581	Polrmt	NM_172551	-0.063	0.473	-0.295	0.561001782528362	-HS +R6 -i90
chr10	79755118	79756961	Fgf22	NM_023304	0.551	1.132	-3.459	3.68099252919644	+HS +R6 -i90
chr10	79758514	79766952	Rnf126	NM_144528	-0.176	-0.16	-0.626	0.669665588185626	-HS -R6 -i90
chr10	79777273	79782630	Fstl3	NM_031380	1.13	1.541	-0.867	2.09839700724148	+HS +R6 -i90
chr10	79793571	79820896	Palm	NM_001161747	-0.258	0.447	0.08	0.522276746562586	-HS +R6 +i90
chr10	79854431	79864435	Ptbp1	NM_001077363	-0.623	0.17	1.004	1.1937524869084	-HS +R6 +i90
chr10	79910052	79916930	R3hdm4	NM_177994	-0.107	0.555	-0.083	0.571281891888759	-HS +R6 -i90
chr10	79916970	79922273	Kiss1r	NM_053244	1.973	2.641	-0.501	3.33445812689258	+HS +R6 -i90
chr10	79960151	79969246	Wdr18	NM_175450	-0.13	0.3	0.075	0.33544746235439	-HS +R6 +i90
chr10	79970723	79977190	Grin3b	NM_130455	0.774	1.258	0.107	1.48090816730816	+HS +R6 +i90
chr10	79977119	79984330	Tmem259	NM_001003949	-0.498	0.422	0.349	0.74019524451323	-HS +R6 +i90
chr10	79988599	79995400	Cnn2	NM_007725	-0.834	0.506	0.791	1.25589529818373	-HS +R6 +i90
chr10	80035952	80039659	Polr2e	NM_025554	-0.237	0.382	-0.014	0.449765494452387	-HS +R6 -i90
chr10	80053487	80056439	Gpx4	NM_008162	-0.51	0.162	0.333	0.63026423030345	-HS +R6 +i90
chr10	80057013	80102702	Sbno2	NM_183426	0.55	-0.818	-0.736	1.23017071985965	+HS -R6 -i90
chr10	80115802	80128512	Stk11	NM_001301853	0.168	0.756	0.801	1.1141638120133	+HS +R6 +i90
chr10	80167840	80171653	Cirbp	NM_007705	0.036	1.284	0.013	1.28457035618918	+HS +R6 +i90
chr10	80172943	80175119	1600002K03Rik	NM_027207	-0.431	0.049	0.017	0.434109433207803	-HS +R6 +i90
chr10	80179481	80190010	Efna2	NM_007909	-0.459	1.612	0.204	1.68844336594391	-HS +R6 +i90
chr10	80249451	80256792	Ndufs7	NM_029272	-0.146	-0.405	-0.088	0.439414383014484	-HS -R6 -i90
chr10	80301819	80318256	Apc2	NM_011789	-0.875	1.099	0.136	1.41135466839487	-HS +R6 +i90
chr10	80318254	80320548	2310011J03Rik	NM_025521	-0.302	0.712	0.017	0.773587099168542	-HS +R6 +i90
chr10	80321282	80329473	Pcsk4	NM_008793	-0.43	0.487	-1.563	1.69264231307149	-HS +R6 -i90
chr10	80330144	80336441	Reep6	NM_139292	1.084	2.628	-0.883	2.97676485467025	+HS +R6 -i90
chr10	80339792	80348448	Adamtsl5	NM_001285435	0.018	1.373	0.52	1.46828232979901	+HS +R6 +i90
chr10	80380354	80387651	Mex3d	NM_198615	-0.656	1.054	-0.141	1.24945308035156	-HS +R6 -i90
chr10	80392538	80399531	Mbd3	NM_013595	-0.461	0.221	-0.019	0.511588701986273	-HS +R6 -i90
chr10	80402996	80406821	Uqcr11	NM_025650	-0.375	-0.037	0.45	0.586936112366585	-HS -R6 +i90
chr10	80494905	80517266	Onecut3	NM_139226	-0.326	0.1	1.805	1.83692705353261	-HS +R6 +i90
chr10	80540925	80561560	Rexo1	NM_025852	-1.555	-0.87	1.045	2.06565970091881	-HS -R6 +i90
chr10	80567120	80577296	Klf16	NM_078477	-0.532	0.727	0.475	1.01841936352369	-HS +R6 +i90
chr10	80602879	80607654	Adat3	NM_001100606	-1.311	-0.153	-2.001	2.39710888363462	-HS -R6 -i90
chr10	80602881	80615783	Scamp4	NM_019575	1.605	2.179	1.405	3.04927712745168	+HS +R6 +i90
chr10	80622779	80640771	Csnk1g2	NM_134002	-0.138	0.732	0.027	0.745383793759966	-HS +R6 +i90
chr10	80642616	80657071	Btbd2	NM_145361	-1.387	1.691	-0.739	2.30854304703205	-HS +R6 -i90
chr10	80665317	80676293	Mknk2	NM_021462	0.212	1.084	0.434	1.18674175792377	+HS +R6 +i90
chr10	80685252	80701820	Mob3a	NM_172457	-0.85	0.183	0.109	0.876281918106268	-HS +R6 +i90
chr10	80702692	80705382	Izumo4	NM_027829	-0.963	0.563	-0.3	1.15513548988852	-HS +R6 -i90
chr10	80706977	80742211	Ap3d1	NM_007460	-0.074	0.738	0.133	0.753531021259245	-HS +R6 +i90
chr10	80755205	80794347	Dot1l	NM_199322	0.092	0.965	0.47	1.07730636311126	+HS +R6 +i90
chr10	80796098	80798626	Plekhj1	NM_023900	-0.088	0.456	-0.181	0.498438561911095	-HS +R6 -i90
chr10	80805247	80807648	Amh	NM_007445	-1.206	-0.483	1.639	2.09142200428321	-HS -R6 +i90
chr10	80808495	80813498	Jsrp1	NM_028001	-0.712	0.872	0.535	1.24641606215581	-HS +R6 +i90
chr10	80832800	80844039	Lingo3	NM_001013758	0.081	-0.208	0.214	0.30922645423702	+HS -R6 +i90
chr10	80852824	80855209	Lsm7	NM_025349	-0.07	0.409	0.105	0.428025700162969	-HS +R6 +i90
chr10	80899449	80900969	Timm13	NM_013895	-0.276	0.207	-0.022	0.345700737633	-HS +R6 -i90
chr10	80901362	80918245	Lmnb2	NM_010722	-0.332	0.567	0.577	0.874438105299626	-HS +R6 +i90
chr10	80930090	80932204	Gadd45b	NM_008655	1.059	-0.106	-0.333	1.11517083893007	+HS -R6 -i90
chr10	81019589	81025377	Diras1	NM_145217	0.682	1.849	2.927	3.52863344653422	+HS +R6 +i90
chr10	81070082	81082360	Thop1	NM_022653	0.032	0.189	-0.217	0.289541016092712	+HS +R6 -i90
chr10	81084332	81098872	Creb3l3	NM_145365	-1.072	-2.774	1.005	3.13915354833114	-HS -R6 +i90
chr10	81136270	81151657	Zbtb7a	NM_010731	-3.128	1.148	-1.681	3.73203014457279	-HS +R6 -i90
chr10	81153960	81167720	Pias4	NM_021501	-0.254	0.819	-0.462	0.974023100342081	-HS +R6 -i90
chr10	81176630	81182509	Eef2	NM_007907	-0.073	1.186	-0.191	1.20349740340393	-HS +R6 -i90
chr10	81183006	81193197	Dapk3	NM_001190474	-0.381	0.313	0.418	0.646416274547601	-HS +R6 +i90
chr10	81194690	81208370	Atcayos	NR_015477	0.138	0.775	0.036	0.788013324760438	+HS +R6 +i90
chr10	81198169	81202037	Nmrk2	NM_027120	-0.7	-1.423	0.345	1.62294608659684	-HS -R6 +i90
chr10	81204512	81230779	Atcay	NM_178662	-0.063	-1.689	-0.146	1.69646868524002	-HS -R6 -i90
chr10	81233162	81252123	Zfr2	NM_001034895	-0.616	1.006	0.002	1.17961688695949	-HS +R6 +i90
chr10	81264721	81266926	Mrpl54	NM_025317	0.053	0.616	-0.188	0.646226740393803	+HS +R6 -i90
chr10	81268171	81273247	Apba3	NM_018758	-0.058	0.282	0.464	0.546062267511682	-HS +R6 +i90
chr10	81292962	81319974	Pip5k1c	NM_001293646	-1.677	-0.511	1.289	2.17599885110264	-HS -R6 +i90
chr10	81321102	81326251	Cactin	NM_027381	-0.414	0.702	0.048	0.816396962267744	-HS +R6 +i90
chr10	81337761	81343266	Gipc3	NM_148951	-1.468	0.18	-0.526	1.56974520225417	-HS +R6 -i90
chr10	81346045	81350427	Hmg20b	NM_010440	-0.589	0.575	-0.168	0.840101184381977	-HS +R6 -i90
chr10	81357569	81364035	Mfsd12	NM_028657	-1.798	-0.259	0.093	1.81893760200838	-HS -R6 +i90
chr10	81366878	81378370	Fzr1	NM_019757	-0.315	0.409	-0.329	0.612165827206975	-HS +R6 -i90
chr10	81384427	81388352	Dohh	NM_133964	-0.135	0.453	-0.111	0.485546084321561	-HS +R6 -i90
chr10	81393063	81395079	Smim24	NM_001099917	0.61	1.12	0.46	1.35576546644322	+HS +R6 +i90
chr10	81396190	81427173	Nfic	NM_008688	0.225	0.385	0.121	0.462050863001034	+HS +R6 +i90
chr10	81486458	81496363	Ncln	NM_134009	-0.207	-0.19	0.003	0.280994661871004	-HS -R6 +i90
chr10	81497744	81500137	S1pr4	NM_010102	-0.769	0.004	-0.072	0.772373614256727	-HS +R6 -i90
chr10	81528731	81545046	Gna11	NM_010301	-0.343	0.51	0.305	0.686129725343539	-HS +R6 +i90
chr10	81559443	81566371	Aes	NM_010347	0.113	0.179	0.146	0.257149761812062	+HS +R6 +i90
chr10	81575286	81590845	Tle2	NM_019725	-0.45	0.999	0.382	1.16035554895902	-HS +R6 +i90
chr10	81590904	81600900	Tle6	NM_053254	-0.095	1.607	1.57	2.24863825458876	-HS +R6 +i90
chr10	81606307	81609836	BC025920	NR_030677	0.183	-0.042	-0.239	0.303930913202326	+HS -R6 -i90
chr10	81621785	81627608	Sirt6	NM_181586	0.04	0.841	0.271	0.884489683376805	+HS +R6 +i90
chr10	81628539	81647612	Ankrd24	NM_027480	-0.485	0.147	0.406	0.649361224589211	-HS +R6 +i90
chr10	82128012	82153065	AU041133	NM_001163064	-0.176	0.284	0.929	0.98725528613424	-HS +R6 +i90
chr10	82224855	82241275	Zfp938	NM_001105557	-0.035	1.43	0.332	1.46845122493054	-HS +R6 +i90
chr10	82619850	82623228	1190007I07Rik	NM_001135567	-0.62	-0.797	-1.118	1.506496929967	-HS -R6 -i90
chr10	82650432	82690650	Glt8d2	NM_029102	-0.247	1.042	0.137	1.07960270470206	-HS +R6 +i90
chr10	82699006	82741392	Hcfc2	NM_001081218	-0.299	0.601	0.045	0.672775594087657	-HS +R6 +i90
chr10	82748699	82764141	Nfyb	NM_010914	-0.151	0.361	0.228	0.452886299196608	-HS +R6 +i90
chr10	82833950	82897724	Txnrd1	NM_001042523	0.679	1.07	0.136	1.27453403249972	+HS +R6 +i90
chr10	82866625	82867930	Eid3	NM_025499	2.64	4.096	0.42	4.89113647325445	+HS +R6 +i90
chr10	82985496	83195900	Chst11	NM_021439	3.545	3.575	0.156	5.03706124640152	+HS +R6 +i90
chr10	83231138	83337817	Slc41a2	NM_177388	-0.248	0.247	0.68	0.764796051245036	-HS +R6 +i90
chr10	83360220	83368835	D10Wsu102e	NM_026579	-0.037	1.018	0.03	1.01911383073727	-HS +R6 +i90
chr10	83487446	83534140	Aldh1l2	NM_153543	0.077	-0.363	0.655	0.752810069008113	+HS -R6 +i90
chr10	83600032	83648664	Appl2	NM_145220	-0.39	0.907	-0.202	1.00774649590063	-HS +R6 -i90
chr10	83722864	83762762	1500009L16Rik	NM_001145198	1.67	2.186	0.89	2.89129659495528	+HS +R6 +i90
chr10	84371310	84440471	Nuak1	NM_001004363	-0.241	1.529	0.24	1.56637224183781	-HS +R6 +i90
chr10	84526304	84533888	Ckap4	NM_175451	0.054	1.642	0.888	1.86751813913547	+HS +R6 +i90
chr10	84576946	84614355	Tcp11l2	NM_146008	3.36	2.187	-2.17	4.55866965243151	+HS +R6 -i90
chr10	84622436	84727178	Polr3b	NM_027423	-0.237	1.018	0.01	1.04527173500483	-HS +R6 +i90
chr10	84917612	85018337	Ric8b	NM_183172	0.302	1.561	-0.197	1.60210299294396	+HS +R6 -i90
chr10	85097018	85102495	Fhl4	NM_010214	1.259	1.707	-0.39	2.15662467759228	+HS +R6 -i90
chr10	85102626	85117747	Tmem263	NM_001013028	-0.637	0.733	-0.019	0.971297585706873	-HS +R6 -i90
chr10	85119432	85128027	Mterf2	NM_028832	-0.259	0.139	-0.256	0.389792252360151	-HS +R6 -i90
chr10	85131699	85185054	Cry1	NM_007771	-0.478	0.645	0.268	0.846364578653904	-HS +R6 +i90
chr10	85386813	85660292	Btbd11	NM_028709	0.817	2.629	0.152	2.75721489913282	+HS +R6 +i90
chr10	85871830	85889103	Pwp1	NM_133993	-0.144	0.33	-0.236	0.430502032515527	-HS +R6 -i90
chr10	85891965	85916986	Prdm4	NM_001302886	0.024	0.44	0.598	0.742818955062403	+HS +R6 +i90
chr10	85938636	85957793	Rtcb	NM_145422	-0.163	0.239	-0.04	0.292044517154491	-HS +R6 -i90
chr10	86021928	86048328	Fbxo7	NM_153195	-0.166	0.715	0.023	0.734377287230481	-HS +R6 +i90
chr10	86048745	86498896	Syn3	NM_013722	0.164	0.713	-0.154	0.747650319333845	+HS +R6 -i90
chr10	86300411	86349505	Timp3	NM_011595	0.576	0.924	0.273	1.12253329572	+HS +R6 +i90
chr10	86685526	86689954	1810014B01Rik	NR_015572	0.461	0.128	0.321	0.576147550545865	+HS +R6 +i90
chr10	86690840	86705444	Hsp90b1	NM_011631	0.161	0.533	0.646	0.852834098755438	+HS +R6 +i90
chr10	86705810	86776843	Ttc41	NM_001003910	0.661	1.382	1.146	1.91315472453223	+HS +R6 +i90
chr10	86779004	86838389	Nt5dc3	NM_175331	0.315	-0.213	0.021	0.380834609771749	+HS -R6 +i90
chr10	88091397	88146941	Parpbp	NM_029249	1.451	2.943	3.796	5.01759563934759	+HS +R6 +i90
chr10	88147070	88178395	Nup37	NM_028334	1.252	0.491	0.406	1.40478503693626	+HS +R6 +i90
chr10	88322803	88357075	Dram1	NM_027878	-1.082	-0.442	0.594	1.31107741952945	-HS -R6 +i90
chr10	88379411	88447329	Gnptab	NM_001004164	1.252	1.588	0.649	2.12378176844986	+HS +R6 +i90
chr10	88473475	88503970	Chpt1	NM_144807	-0.233	-0.034	-0.128	0.268009328195867	-HS -R6 -i90
chr10	88518278	88605152	Mybpc1	NM_001252372	0.12	-0.839	-0.311	0.902796765612283	+HS -R6 -i90
chr10	88731413	88743202	Arl1	NM_025859	-0.018	0.146	-0.142	0.204460265088354	-HS +R6 -i90
chr10	88746606	88826814	Utp20	NM_175158	-0.164	0.198	-0.034	0.259337617788087	-HS +R6 -i90
chr10	89686362	89700866	1500026H17Rik	NR_130956	0.418	-0.43	-0.39	0.715348865938851	+HS -R6 -i90
chr10	89711972	89732295	Actr6	NM_025914	0.402	0.485	-0.319	0.70610905673274	+HS +R6 -i90
chr10	91083038	91098658	Ikbip	NM_026166	-0.04	0.554	0.665	0.86645311471539	-HS +R6 +i90
chr10	91116577	91123963	Slc25a3	NM_133668	-0.034	0.255	-0.132	0.289145292197539	-HS +R6 -i90
chr10	91147570	91171619	Tmpo	NM_001080132	0.8	-0.832	-0.342	1.20382224601475	+HS -R6 -i90
chr10	92684744	92722418	Nedd1	NM_008682	-0.644	0.343	0.176	0.750573780517279	-HS +R6 +i90
chr10	93160875	93241342	Cdk17	NM_146239	-0.542	0.701	0.417	0.979313024522803	-HS +R6 +i90
chr10	93336231	93348879	Gm17745	NR_038014	-0.292	-0.447	1.139	1.2579324306178	-HS -R6 +i90
chr10	93453395	93484896	Lta4h	NM_008517	-0.462	1.008	0.219	1.13025174186993	-HS +R6 +i90
chr10	93488767	93516761	Hal	NM_010401	1.017	1.579	0.215	1.89043777998642	+HS +R6 +i90
chr10	93583028	93589658	Snrpf	NM_027246	-0.017	0.648	0.684	0.942363517969579	-HS +R6 +i90
chr10	93641048	93745972	Ntn4	NM_021320	0.002	0.556	0.452	0.716550068034328	+HS +R6 +i90
chr10	93858488	93891202	Metap2	NM_019648	0.271	0.469	0.525	0.754338783306281	+HS +R6 +i90
chr10	94199008	94220948	Ndufa12	NM_025551	0.081	0.13	-0.234	0.279673023368361	+HS +R6 -i90
chr10	94514856	94590954	Tmcc3	NM_172051	-0.282	0.661	0.206	0.747583440159023	-HS +R6 +i90
chr10	94673492	94688613	Cep83os	NR_015524	0.188	0.42	0.313	0.556518642994105	+HS +R6 +i90
chr10	94688789	94790336	Cep83	NM_029852	-1.45	0.07	-0.211	1.46694273916878	-HS +R6 -i90
chr10	94790865	94944578	Plxnc1	NM_018797	-0.161	1.069	1.663	1.98349464330005	-HS +R6 +i90
chr10	95174745	95324097	Cradd	NM_009950	-0.451	-0.232	1.315	1.40941477216609	-HS -R6 +i90
chr10	95411489	95416857	Socs2	NM_007706	-1.447	0.474	-1.015	1.82994808669536	-HS +R6 -i90
chr10	95515161	95545658	Ube2n	NM_080560	-0.447	1.188	1.436	1.91657220057059	-HS +R6 +i90
chr10	95547006	95564167	Nudt4	NM_027722	-0.334	-0.948	-0.009	1.00515720163564	-HS -R6 -i90
chr10	95940662	96045518	Eea1	NM_001001932	-0.325	0.664	0.022	0.739597863707028	-HS +R6 +i90
chr10	96617000	96622813	Btg1	NM_007569	0.332	1.19	0.259	1.26230146953887	+HS +R6 +i90
chr10	97479499	97518163	Dcn	NM_001190451	-0.25	0.259	0.432	0.562321082656519	-HS +R6 +i90
chr10	97565500	97572703	Lum	NM_008524	-0.721	0.432	0.879	1.21618501881909	-HS +R6 +i90
chr10	97607204	97613688	Kera	NM_008438	-0.943	-0.703	1.058	1.58203097314812	-HS -R6 +i90
chr10	98915151	99026143	Atp2b1	NM_026482	-0.305	0.243	-0.098	0.402092029266933	-HS +R6 -i90
chr10	99107170	99197988	Poc1b	NM_027740	-0.378	1.618	2.477	2.98267279465918	-HS +R6 +i90
chr10	99108134	99113247	Galnt4	NM_015737	-0.367	0.026	0.159	0.40080668657097	-HS +R6 +i90
chr10	99263230	99267489	Dusp6	NM_026268	0.402	-0.313	-0.515	0.724429430655602	+HS -R6 -i90
chr10	99757704	99759658	Csl	NM_027945	-0.473	-0.261	-0.367	0.653099532996311	-HS -R6 -i90
chr10	100443901	100487347	Tmtc3	NM_001110013	-0.054	1.172	0.103	1.1777559169879	-HS +R6 +i90
chr10	100572273	100589259	4930430F08Rik	NM_175128	0.015	1.349	0.087	1.35188572002222	+HS +R6 +i90
chr10	102481755	102490418	Nts	NM_024435	0.773	-0.056	2.982	3.08106945718528	+HS -R6 +i90
chr10	102512221	102546560	Rassf9	NM_146240	-2.55	-0.76	0.786	2.77450824471653	-HS -R6 +i90
chr10	105187662	105574479	Tmtc2	NM_177368	-0.346	0.095	0.693	0.780378113480895	-HS +R6 +i90
chr10	105841478	105847510	Ccdc59	NM_025602	-0.01	0.889	-0.106	0.895353003010544	-HS +R6 -i90
chr10	106965081	107123664	Acss3	NM_198636	-0.817	0.142	1.154	1.42104503799141	-HS +R6 +i90
chr10	107271830	107425143	Lin7a	NM_001039354	1.337	2.196	-1.131	2.80876236089848	+HS +R6 -i90
chr10	107482907	107486134	Myf5	NM_008656	-0.242	1.104	-0.087	1.1335559095166	-HS +R6 -i90
chr10	107492859	107494729	Myf6	NM_008657	0.14	0.92	0.283	0.972671064646214	+HS +R6 +i90
chr10	107517359	107720027	Ptprq	NM_001081432	0.597	1.224	-0.774	1.56641661125002	+HS +R6 -i90
chr10	108332188	108414391	Pawr	NM_054056	2.587	2.77	0.487	3.82133981739389	+HS +R6 +i90
chr10	109683438	110000219	Nav3	NM_001081035	-1.333	-1.145	-0.424	1.80767530270234	-HS -R6 -i90
chr10	110920175	110939514	Csrp2	NM_007792	-0.317	0.384	0.537	0.732334622969582	-HS +R6 +i90
chr10	110941778	111010066	Zdhhc17	NM_172554	-0.29	-1.473	-0.299	1.53076124852963	-HS -R6 -i90
chr10	111473191	111496886	Nap1l1	NM_015781	-2.4	-0.124	1.02	2.61070411958154	-HS -R6 +i90
chr10	111506285	111508649	Phlda1	NM_009344	1.563	1.217	1.96	2.78669302220392	+HS +R6 +i90
chr10	111972694	111988430	Krr1	NM_178610	-0.369	1.397	-0.453	1.51425856444664	-HS +R6 -i90
chr10	111985447	111997264	Glipr1	NM_028608	1.515	1.765	4.154	4.76089970488772	+HS +R6 +i90
chr10	112271122	112466304	Kcnc2	NM_001025581	-3.045	-1.2	1.152	3.46974480329606	-HS -R6 +i90
chr10	112925427	112929026	Atxn7l3b	NM_001033474	-0.152	0.492	0.512	0.726162516245503	-HS +R6 +i90
chr10	114398820	114801370	Trhde	NM_146241	-1.274	1.13	1.096	2.02513999516083	-HS +R6 +i90
chr10	115197870	115251493	Tbc1d15	NM_025706	-0.158	0.42	0.276	0.52682065259441	-HS +R6 +i90
chr10	115289861	115315591	Rab21	NM_024454	-0.077	0.666	0.034	0.671297996421857	-HS +R6 +i90
chr10	115340738	115362262	Tmem19	NM_133683	0.014	1.303	0.981	1.63106284366973	+HS +R6 +i90
chr10	115369965	115384435	Thap2	NM_025780	0.005	-0.268	0.479	0.548898897794485	+HS -R6 +i90
chr10	115384958	115432771	Zfc3h1	NM_001033261	-0.355	0.037	0.112	0.374082878517582	-HS +R6 +i90
chr10	115817283	115849893	Tspan8	NM_146010	-0.744	0.754	-0.003	1.0592738078514	-HS +R6 -i90
chr10	116301373	116389538	Ptprb	NM_029928	1.917	0.878	0.586	2.18841700779353	+HS +R6 +i90
chr10	116417867	116473523	Kcnmb4	NM_021452	1.848	2.483	0.902	3.22397223933458	+HS +R6 +i90
chr10	116485160	116581511	Cnot2	NM_001037847	0.854	2.056	0.471	2.27558629807793	+HS +R6 +i90
chr10	116776544	116896879	Myrfl	NM_001033333	0.68	0.741	-0.15	1.01684856296304	+HS +R6 -i90
chr10	116986313	117025040	Best3	NM_001007583	-0.199	-0.609	-0.255	0.689570155966744	-HS -R6 -i90
chr10	117050997	117063814	Cct2	NM_007636	0.089	0.682	0.338	0.766347832253736	+HS +R6 +i90
chr10	117070126	117148474	Frs2	NM_177798	-0.154	0.681	0.241	0.73861898161366	-HS +R6 +i90
chr10	117277540	117282272	Lyz2	NM_017372	-0.473	0.924	1.083	1.50013132758436	-HS +R6 +i90
chr10	117287794	117292868	Lyz1	NM_013590	0.123	0.82	0.879	1.20837494181235	+HS +R6 +i90
chr10	117344667	117376973	Cpsf6	NM_001013391	-1.017	-0.355	0.398	1.14835447489005	-HS -R6 +i90
chr10	117733677	117746358	Slc35e3	NM_029875	-0.284	0.956	-0.782	1.26732631946157	-HS +R6 -i90
chr10	117814596	117845974	Rap1b	NM_024457	0.03	0.758	0.188	0.781542065406591	+HS +R6 +i90
chr10	118859348	118868903	Dyrk2	NM_001014390	-1.351	0.383	0.639	1.54279324603137	-HS +R6 +i90
chr10	119198811	119240055	Cand1	NM_027994	-0.412	0.774	0.113	0.884075223043831	-HS +R6 +i90
chr10	120083607	120112965	Helb	NM_080446	-0.278	-0.159	-0.402	0.513973734737486	-HS -R6 -i90
chr10	120208825	120224897	Tmbim4	NM_026617	-0.217	-0.542	-0.689	0.903091357504876	-HS -R6 -i90
chr10	120227059	120232070	Llph	NM_025431	0.413	0.779	-0.723	1.14023637900218	+HS +R6 -i90
chr10	120765731	120778886	4921513I03Rik	NR_038000	0.578	0.506	-0.951	1.22250603270495	+HS +R6 -i90
chr10	120781099	120898971	Msrb3	NM_177092	-0.186	-0.124	0.017	0.224189651857529	-HS -R6 +i90
chr10	121034003	121100642	Wif1	NM_011915	-0.885	-1.819	0.755	2.15916905313132	-HS -R6 +i90
chr10	121365089	121397245	Gns	NM_029364	0.049	0.253	1.955	1.97191150917073	+HS +R6 +i90
chr10	121410349	121476250	Rassf3	NM_138956	-0.332	1.081	0.134	1.13874536222985	-HS +R6 +i90
chr10	121587379	121626316	Xpot	NM_001081056	0.034	0.483	0.106	0.495662183346682	+HS +R6 +i90
chr10	121739936	121752859	BC048403	NM_173022	-0.521	1.367	-1.457	2.06469828304283	-HS +R6 -i90
chr10	122448498	122453453	Avpr1a	NM_016847	1.151	0.943	0.124	1.49312625052271	+HS +R6 +i90
chr10	122678761	122921974	Ppm1h	NM_176919	-0.448	1.492	1.423	2.10990450020848	-HS +R6 +i90
chr10	123105005	123197019	Usp15	NM_001301628	0.418	-0.317	-0.84	0.99036003554263	+HS -R6 -i90
chr10	125966218	126015359	Lrig3	NM_177152	-0.379	0.393	0.343	0.64477825645721	-HS +R6 +i90
chr10	126868426	126901371	Xrcc6bp1	NM_026858	-0.046	1.138	1.067	1.56065659259172	-HS +R6 +i90
chr10	126978716	126999975	Ctdsp2	NM_001113470	0.405	1.541	-0.358	1.633055418533	+HS +R6 -i90
chr10	127000708	127020994	Avil	NM_009635	-0.284	-1.131	-0.448	1.24920814918892	-HS -R6 -i90
chr10	127022331	127030814	Tsfm	NM_025537	-0.04	0.213	-0.465	0.513024365893083	-HS +R6 -i90
chr10	127041931	127045461	Mettl1	NM_010792	-1.219	-0.413	0.322	1.32673056797528	-HS -R6 +i90
chr10	127056049	127060184	March9	NM_001033262	-0.607	3.213	-0.526	3.311871676258	-HS +R6 -i90
chr10	127063602	127067283	Cdk4	NM_009870	-0.317	0.644	0.072	0.721393789826333	-HS +R6 +i90
chr10	127067289	127070261	Tspan31	NM_025982	-0.246	0.365	0.203	0.484716411935886	-HS +R6 +i90
chr10	127094258	127121160	Os9	NM_001171026	0.068	1.098	0.198	1.11777994256473	+HS +R6 +i90
chr10	127190377	127195709	Dtx3	NM_030714	-0.281	0.807	0.188	0.87495942763079	-HS +R6 +i90
chr10	127197066	127211622	Pip4k2c	NM_054097	-0.266	1.145	0.089	1.1788562253303	-HS +R6 +i90
chr10	127225694	127263363	Kif5a	NM_001039000	-0.159	1.016	0.673	1.22901017082854	-HS +R6 +i90
chr10	127329881	127341579	Gli1	NM_010296	-0.999	0.236	0.095	1.03088408659752	-HS +R6 +i90
chr10	127390310	127499384	R3hdm2	NM_001168292	-0.228	0.577	-0.168	0.642757341459434	-HS +R6 -i90
chr10	127501716	127508815	Stac3	NM_177707	-0.388	0.233	0.06	0.456544630896038	-HS +R6 +i90
chr10	127514938	127517154	Ndufa4l2	NM_001098789	-1.347	0.08	0.268	1.37572998804271	-HS +R6 +i90
chr10	127525472	127534559	Nxph4	NM_183297	-1.299	0.043	0.425	1.36743372782742	-HS +R6 +i90
chr10	127538156	127621148	Lrp1	NM_008512	-0.038	0.349	0.39	0.524733265574044	-HS +R6 +i90
chr10	127642985	127660987	Stat6	NM_009284	-0.135	0.625	0.812	1.03353471156028	-HS +R6 +i90
chr10	127667122	127668851	1700012D01Rik	NR_045171	-1.633	0.808	0.995	2.075952311591	-HS +R6 +i90
chr10	127705255	127720940	Myo1a	NM_001081219	0.017	2.406	2	3.12875774070157	+HS +R6 +i90
chr10	127739537	127747349	Zbtb39	NM_198035	-0.265	0.225	0.191	0.396649719525931	-HS +R6 +i90
chr10	127749601	127751798	Gpr182	NM_007412	0.962	0.172	-0.39	1.05220150161459	+HS +R6 -i90
chr10	127759762	127768299	Rdh1	NM_080436	-0.342	0.603	1.434	1.59277399526738	-HS +R6 +i90
chr10	128035345	128048637	Naca	NM_001113199	0.474	0.998	0.005	1.10485519413179	+HS +R6 +i90
chr10	128058981	128077254	Ptges3	NM_019766	0.69	0.571	1.157	1.46314387535881	+HS +R6 +i90
chr10	128083306	128090388	Atp5b	NM_016774	-0.083	0.082	-0.051	0.127334205930693	-HS +R6 -i90
chr10	128092782	128129303	Baz2a	NM_054078	-0.632	1.006	0.726	1.39231318315959	-HS +R6 +i90
chr10	128129469	128176568	Rbms2	NM_019711	0.015	0.125	0.16	0.203592730715023	+HS +R6 +i90
chr10	128209907	128211794	Spryd4	NM_025716	-0.018	-0.21	-0.062	0.219699795175143	-HS -R6 -i90
chr10	128267996	128270151	Apof	NM_133997	0.046	1.582	0.363	1.6237638375084	+HS +R6 +i90
chr10	128270575	128292849	Stat2	NM_019963	0.514	1.094	0.352	1.25894241329776	+HS +R6 +i90
chr10	128303334	128321358	Pan2	NM_001252327	-0.043	0.431	0.732	0.850549234318625	-HS +R6 +i90
chr10	128322458	128327187	Cnpy2	NM_019953	-0.427	0.328	0.372	0.654444038860467	-HS +R6 +i90
chr10	128337831	128362479	Cs	NM_026444	-0.017	0.069	-0.016	0.0728422954058973	-HS +R6 -i90
chr10	128363096	128370037	Coq10a	NM_001081040	0.085	0.212	0.003	0.228425042409977	+HS +R6 +i90
chr10	128377123	128394006	Ankrd52	NM_172790	0.898	1.038	0.492	1.45805075357479	+HS +R6 +i90
chr10	128401394	128409796	Nabp2	NM_027257	-0.047	0.127	0.095	0.165417653229636	-HS +R6 +i90
chr10	128459235	128490174	Smarcc2	NM_001114096	-0.691	0.225	0.141	0.740261440303357	-HS +R6 +i90
chr10	128490858	128493886	Myl6	NM_001317218	-0.704	0.46	0.41	0.935583240551048	-HS +R6 +i90
chr10	128494156	128498685	Myl6b	NM_172259	-0.391	1.324	0.237	1.400723384541	-HS +R6 +i90
chr10	128499246	128504242	A430046D13Rik	NR_131150	-0.125	0.314	-0.01	0.338113886138975	-HS +R6 -i90
chr10	128510247	128525859	Esyt1	NM_011843	-0.385	0.825	0.283	0.953382924118111	-HS +R6 +i90
chr10	128543562	128547744	Zc3h10	NM_134003	0.264	0.99	-0.43	1.11116875406034	+HS +R6 -i90
chr10	128548109	128549168	Rpl41	NM_018860	-0.326	1.541	0.862	1.79555033346325	-HS +R6 +i90
chr10	128557765	128565934	Pa2g4	NM_011119	-0.046	0.63	0.142	0.647441117013741	-HS +R6 +i90
chr10	128569367	128589501	Erbb3	NM_010153	0.088	0.84	0.286	0.891706229651896	+HS +R6 +i90
chr10	128624528	128626506	Rps26	NM_013765	-0.163	0.432	0.19	0.499292499442962	-HS +R6 +i90
chr10	128669886	128673918	Suox	NM_173733	-0.102	0.014	-0.095	0.140089257261219	-HS +R6 -i90
chr10	128677178	128696268	Rab5b	NM_177411	-0.237	0.562	0.023	0.610362187557519	-HS +R6 +i90
chr10	128697938	128705051	Cdk2	NM_183417	0.014	0.611	0.854	1.05015855945662	+HS +R6 +i90
chr10	128706257	128720238	Pmel	NM_021882	-2.542	1.332	0.745	2.96496424936288	-HS +R6 +i90
chr10	128790954	128800827	Mmp19	NM_021412	1.587	0.632	4.157	4.4942899327925	+HS +R6 +i90
chr10	128800035	128804370	Tmem198b	NM_178066	-0.198	0.12	0.068	0.241304786525257	-HS +R6 +i90
chr10	128884545	128891718	Gdf11	NM_010272	-0.847	0.338	0.426	1.00654309396071	-HS +R6 +i90
chr10	128909865	128912822	Cd63	NM_007653	-0.386	0.687	0.558	0.965571851288137	-HS +R6 +i90
chr10	128913589	128919297	Rdh5	NM_134006	-1.09	-0.431	0.756	1.39477489223172	-HS -R6 +i90
chr10	128919913	128923524	Bloc1s1	NM_015740	-0.202	0.608	-0.091	0.647108182609369	-HS +R6 -i90
chr10	128933812	128958286	Itga7	NM_008398	-0.31	0.741	-0.136	0.814663734310053	-HS +R6 -i90
chr11	3124020	3131945	Pisd-ps1	NR_003517	0.2	1.572	0.528	1.6703197298721	+HS +R6 +i90
chr11	3131849	3193463	Sfi1	NM_030207	0.062	0.614	1.435	1.56207074103576	+HS +R6 +i90
chr11	3202352	3244588	Eif4enif1	NM_001166548	-2.6	1.566	-0.367	3.05729373793229	-HS +R6 -i90
chr11	3249921	3266386	Drg1	NM_007879	-0.17	0.448	-0.045	0.481278505649276	-HS +R6 -i90
chr11	3290456	3309083	Patz1	NM_001253690	-0.826	0.077	-0.212	0.856241204334386	-HS +R6 -i90
chr11	3330730	3342971	Pik3ip1	NM_178149	0.714	2.098	-0.638	2.30617518848851	+HS +R6 -i90
chr11	3343296	3371392	Limk2	NM_173053	-0.386	0.084	0.256	0.470731345886377	-HS +R6 +i90
chr11	3452436	3479831	8430429K09Rik	NR_028317	-0.152	-0.184	0.211	0.318560826216909	-HS -R6 +i90
chr11	3494271	3504821	Inpp5j	NM_172439	-1.616	0.883	0.775	1.99794144058328	-HS +R6 +i90
chr11	3514701	3517351	Selm	NM_053267	-1.01	0.643	-0.149	1.20654465313141	-HS +R6 -i90
chr11	3517521	3539292	Smtn	NM_001284429	-0.543	0.224	0.418	0.720936196899559	-HS +R6 +i90
chr11	3639784	3648814	Tug1	NR_002321	-2.27	-2.33	0.452	3.28422045545058	-HS -R6 +i90
chr11	3649493	3690370	Morc2a	NM_001159288	-0.404	0.005	-0.122	0.422048575403353	-HS +R6 -i90
chr11	3886087	3895126	4921536K21Rik	NM_026150	0.483	0.02	-0.877	1.00140800875567	+HS +R6 -i90
chr11	3895239	3901296	Dusp18	NM_173745	-0.344	0.625	-0.179	0.735528381505432	-HS +R6 -i90
chr11	3907021	3914664	Slc35e4	NM_153142	0.823	-0.096	-0.627	1.03907362588028	+HS -R6 -i90
chr11	3963974	3980004	Pes1	NM_022889	0.25	0.699	-0.203	0.769616787758687	+HS +R6 -i90
chr11	4031781	4048023	Sec14l4	NM_146013	-1.084	-2.447	0.743	2.77757340137034	-HS -R6 +i90
chr11	4091480	4095431	Mtfp1	NM_026443	-0.177	-0.577	0.043	0.605067764799944	-HS -R6 +i90
chr11	4097038	4118729	Sec14l2	NM_144520	0.42	1.503	0.867	1.78524452106707	+HS +R6 +i90
chr11	4135159	4141193	Rnf215	NM_027859	0.678	0.94	-0.59	1.30053219875557	+HS +R6 -i90
chr11	4141122	4160293	Ccdc157	NM_177616	-1.566	1.479	0.237	2.16701776642463	-HS +R6 +i90
chr11	4160353	4182541	Sf3a1	NM_026175	0.014	0.784	0.097	0.790101892163283	+HS +R6 +i90
chr11	4218250	4222409	Gatsl3	NM_028022	1.103	0.723	0.062	1.32029617889321	+HS +R6 +i90
chr11	4480867	4594815	Mtmr3	NM_028860	0.086	0.725	-0.088	0.735367255186142	+HS +R6 -i90
chr11	4637792	4683385	Ascc2	NM_029291	0.359	0.781	-0.596	1.04597227496717	+HS +R6 -i90
chr11	4701967	4704344	Uqcr10	NM_197979	-0.117	0.134	-0.089	0.198912040862287	-HS +R6 -i90
chr11	4895342	4928865	Thoc5	NM_172438	0.104	0.892	-0.168	0.913621365774685	+HS +R6 -i90
chr11	4938753	4948064	Nefh	NM_010904	0.651	1.232	-3.188	3.47921959640377	+HS +R6 -i90
chr11	5058127	5060383	Rasl10a	NM_145216	-2.863	1.03	3.349	4.52476187218731	-HS +R6 +i90
chr11	5054130	5065327	Gas2l1	NM_030228	-1.835	-0.399	-0.711	2.00797086632252	-HS -R6 -i90
chr11	5080077	5099088	Ewsr1	NM_001283063	-0.168	0.424	0.413	0.615279611233787	-HS +R6 +i90
chr11	5100164	5106100	Rhbdd3	NM_001290493	-0.651	-0.156	-0.868	1.09615737921158	-HS -R6 -i90
chr11	5106265	5152222	Emid1	NM_080595	-1.298	-2.142	0.729	2.60852621225089	-HS -R6 +i90
chr11	5191551	5261610	Kremen1	NM_032396	-0.234	0.923	-0.096	0.957027167848437	-HS +R6 -i90
chr11	5276328	5381740	Znrf3	NM_001290501	-0.583	0.697	0.294	0.955057066357817	-HS +R6 +i90
chr11	5528886	5542217	Ccdc117	NM_134033	0.162	0.336	1.611	1.65362057316665	+HS +R6 +i90
chr11	5703982	5707699	Mrps24	NM_026080	-0.233	0.181	-0.082	0.306225407175825	-HS +R6 -i90
chr11	5762149	5784710	Ube2d-ps	NR_015577	0.039	0.983	-0.712	1.21439449932878	+HS +R6 -i90
chr11	5801636	5803796	Pgam2	NM_018870	-0.1	-1.33	-0.024	1.3339700146555	-HS -R6 -i90
chr11	5827859	5838016	Polm	NM_017401	-0.843	0.022	0.982	1.29439445301654	-HS +R6 +i90
chr11	5861865	5872248	Aebp1	NM_009636	-1.26	-1.523	0.852	2.152448141071	-HS -R6 +i90
chr11	5872179	5878256	Pold2	NM_008894	-0.187	0.52	-0.244	0.604073671003794	-HS +R6 -i90
chr11	5955757	5967780	Ykt6	NM_019661	-0.071	0.676	-0.115	0.689377980501263	-HS +R6 -i90
chr11	5969641	6065748	Camk2b	NM_007595	0.309	-0.422	0.43	0.677100435681443	+HS -R6 +i90
chr11	6105690	6200451	Nudcd3	NM_173748	-0.094	1.607	0.445	1.67012274997977	-HS +R6 +i90
chr11	6211010	6230245	Npc1l1	NM_207242	0.315	0.227	-0.245	0.459106741401169	+HS +R6 -i90
chr11	6257544	6267729	Ddx56	NM_026538	0.083	0.498	0.127	0.520597733379622	+HS +R6 +i90
chr11	6270713	6274837	Tmed4	NM_134020	-0.238	0.355	0.095	0.437828733639079	-HS +R6 +i90
chr11	6427225	6444443	H2afv	NM_029938	-0.394	0.574	-0.085	0.701382206788852	-HS +R6 -i90
chr11	6467598	6476076	Purb	NM_011221	-0.199	0.668	0.117	0.706763043742385	-HS +R6 +i90
chr11	6506547	6520958	Myo1g	NM_178440	-0.56	0.053	1.124	1.25689498368002	-HS +R6 +i90
chr11	6546886	6596761	Ccm2	NM_146014	-0.379	0.628	0.268	0.780928293763262	-HS +R6 +i90
chr11	6597822	6606054	Nacad	NM_001081652	-0.418	0.622	0.497	0.899231338421877	-HS +R6 +i90
chr11	6615597	6626067	Tbrg4	NM_134011	-0.126	0.069	0.161	0.215773028898424	-HS +R6 +i90
chr11	7063488	7178506	Adcy1	NM_009622	0.576	1.901	0.22	1.99849368275209	+HS +R6 +i90
chr11	7206085	7213923	Igfbp3	NM_008343	-0.324	1.408	-0.343	1.48495420804818	-HS +R6 -i90
chr11	8431651	8664535	Tns3	NM_001083587	1.688	1.68	0.647	2.46786405622352	+HS +R6 +i90
chr11	8993136	9011191	Hus1	NM_001303610	-0.238	-0.468	0.641	0.828582524556245	-HS -R6 +i90
chr11	11280039	11462419	Zpbp	NM_015785	1.038	1.358	0.05	1.71000233917969	+HS +R6 +i90
chr11	11930498	12037420	Grb10	NM_010345	0.473	0.844	0.625	1.1518202984841	+HS +R6 +i90
chr11	16752202	16887658	Egfr	NM_007912	-0.752	0.41	-0.016	0.856656290468937	-HS +R6 -i90
chr11	16951409	16954772	Fbxo48	NM_176982	0.553	2.535	1.128	2.82920801638904	+HS +R6 +i90
chr11	17051933	17079372	Cnrip1	NM_029861	-0.114	0.659	0.595	0.89515473522738	-HS +R6 +i90
chr11	17159297	17200380	Ppp3r1	NM_024459	0.164	0.087	0.176	0.25581438583473	+HS +R6 +i90
chr11	17203197	17211589	Pno1	NM_025443	-0.143	0.078	-0.056	0.172246915792417	-HS +R6 -i90
chr11	17211892	17235200	Wdr92	NM_178909	-0.483	0.19	0.12	0.532718499772629	-HS +R6 +i90
chr11	17257617	17269176	C1d	NM_020558	-0.322	0.287	0.218	0.483298044688782	-HS +R6 +i90
chr11	18880427	19018969	Meis1	NM_001193271	-0.901	0.35	0.092	0.970960864298866	-HS +R6 +i90
chr11	20062303	20112951	Actr2	NM_146243	-0.113	-1.146	-0.225	1.17333285984839	-HS -R6 -i90
chr11	20201601	20226856	Rab1a	NM_008996	0.543	0.85	-0.462	1.10941110504628	+HS +R6 -i90
chr11	20227036	20249424	Cep68	NM_172260	-0.056	0.163	-0.048	0.178910592196214	-HS +R6 -i90
chr11	20302179	20332713	Slc1a4	NM_018861	-0.224	0.762	1.744	1.91633921840576	-HS +R6 +i90
chr11	20631976	20653023	Sertad2	NM_001038625	0.084	0.178	-0.131	0.236433923115952	+HS +R6 -i90
chr11	20823354	20831108	Lgalsl	NM_173752	-0.405	-0.05	-0.119	0.425071758647878	-HS -R6 -i90
chr11	21091323	21150327	Peli1	NM_023324	0.937	1.811	-1.263	2.39851183028143	+HS +R6 -i90
chr11	21321125	21371267	Ugp2	NM_001290634	0.129	0.824	-0.537	0.991960684704792	+HS +R6 -i90
chr11	21556691	21571934	Mdh1	NM_008618	-0.216	0.14	-0.173	0.310137066472229	-HS +R6 -i90
chr11	22512282	22519231	Tmem17	NM_153596	0.166	0.346	0.498	0.628709789966722	+HS +R6 +i90
chr11	22834738	22859735	B3gnt2	NM_016888	-0.335	0.817	0.595	1.06477180653885	-HS +R6 +i90
chr11	22899727	22982284	Commd1	NM_144514	-0.181	0.464	-0.048	0.500360869773007	-HS +R6 -i90
chr11	22972004	22976496	Zrsr1	NM_011663	0.021	0.623	-0.041	0.624700728349183	+HS +R6 -i90
chr11	22990592	23003336	Cct4	NM_009837	-0.163	0.983	1.037	1.43813316490511	-HS +R6 +i90
chr11	23013386	23023741	Fam161a	NM_028672	-1.454	-0.565	0.11	1.56379058700326	-HS -R6 +i90
chr11	23256040	23297597	Xpo1	NM_134014	-0.423	-0.161	0.958	1.05953480358127	-HS -R6 +i90
chr11	23306894	23490560	Usp34	NM_001190401	0.925	1.531	0.927	2.01467491174135	+HS +R6 +i90
chr11	23573775	23633631	0610010F05Rik	NM_027860	1.601	2.727	1.417	3.46520114856266	+HS +R6 +i90
chr11	23646478	23665935	Pex13	NM_023651	-0.454	0.383	-0.106	0.603358102622315	-HS +R6 -i90
chr11	23741728	23770970	Rel	NM_009044	-0.344	-0.008	1.45	1.49026843219603	-HS -R6 +i90
chr11	26387083	26471883	Fancl	NM_025923	-1.309	0.695	-0.129	1.48766494883761	-HS +R6 -i90
chr11	26471400	26593920	Vrk2	NM_027260	-0.153	1.093	0.045	1.10457367341432	-HS +R6 +i90
chr6	125161851	125165773	Gapdh	NM_008084	-0.241	-0.938	1.709	1.96433347474404	-HS -R6 +i90
chr11	28385683	28584324	Ccdc85a	NM_181577	-0.531	0.365	0.821	1.04366038537448	-HS +R6 +i90
chr11	28853204	28926743	Efemp1	NM_146015	-0.431	0.723	0.237	0.874447825773499	-HS +R6 +i90
chr11	29172906	29220797	Smek2	NM_134034	-0.523	0.415	0.088	0.673422601343317	-HS +R6 +i90
chr11	29221535	29247272	Cfap36	NM_025740	-0.139	1.202	0.098	1.2139724049582	-HS +R6 +i90
chr11	29374171	29510808	Ccdc88a	NM_176841	-0.512	0.78	-0.296	0.978856475689874	-HS +R6 -i90
chr11	29511756	29515033	Prorsd1	NM_001163454	0.763	0.811	-0.166	1.12580904242238	+HS +R6 -i90
chr11	29526396	29545452	Mtif2	NM_001282120	-1.842	-0.024	1.944	2.67818520644111	-HS -R6 +i90
chr11	29545841	29548040	Rps27a	NM_001033865	-0.251	-0.855	-0.096	0.896237691686753	-HS -R6 -i90
chr11	29718562	29744414	Rtn4	NM_024226	-0.253	-0.295	0.057	0.392788747292995	-HS -R6 +i90
chr11	29743050	30026033	Eml6	NM_146016	0.028	-0.166	0.15	0.22547727158186	+HS -R6 +i90
chr11	29822394	29825668	4931440F15Rik	NM_176829	-0.63	-1.41	-0.6	1.65680415257809	-HS -R6 -i90
chr11	30099394	30219772	Sptbn1	NM_175836	-0.071	0.617	0.035	0.622057071336706	-HS +R6 +i90
chr11	30505991	30649396	Acyp2	NM_029344	-0.266	0.509	-0.078	0.579586921867635	-HS +R6 -i90
chr11	30771774	30880361	Psme4	NM_134013	-0.195	0.426	-0.015	0.468749399999616	-HS +R6 -i90
chr11	30885357	30893729	Gpr75	NM_175490	-0.6	1.129	-1.226	1.77136021181464	-HS +R6 -i90
chr11	30929783	30954131	Erlec1	NM_025745	-0.109	0.206	-0.005	0.233113706160749	-HS +R6 -i90
chr11	30954397	31102704	Asb3	NM_023906	0.049	0.004	0.741	0.742629113353362	+HS +R6 +i90
chr11	31359440	31370061	Stc2	NM_011491	4.642	2.909	0.323	5.48769295788312	+HS +R6 +i90
chr11	31665149	31671862	Bod1	NM_001024919	-0.397	0.333	-0.112	0.530133945338346	-HS +R6 -i90
chr11	32205414	32208996	Snrnp25	NM_030093	-0.25	0.437	-0.236	0.556026078525099	-HS +R6 -i90
chr11	32209584	32222293	Rhbdf1	NM_010117	-0.088	0.35	0.626	0.722578715435211	-HS +R6 +i90
chr11	32231962	32267707	Nprl3	NM_001284360	1.661	2.028	1.894	3.23402860222355	+HS +R6 +i90
chr11	32226504	32232702	Mpg	NM_010822	1.061	1.289	-0.24	1.68666594202883	+HS +R6 -i90
chr11	32347810	32428183	Sh3pxd2b	NM_177364	0.851	1.167	1.467	2.0586838028216	+HS +R6 +i90
chr11	32455371	32518709	Ubtd2	NM_173784	-0.641	0.599	0.034	0.877973803709427	-HS +R6 +i90
chr11	32522732	32527574	Efcab9	NM_027031	-0.356	0.317	-0.401	0.622917329988499	-HS +R6 -i90
chr11	32642554	32746816	Fbxw11	NM_001271348	0.105	0.545	-0.387	0.676623233417239	+HS +R6 -i90
chr11	33154924	33163206	Npm1	NM_001252261	1.491	0.534	-1.918	2.48736024733049	+HS +R6 -i90
chr11	33963012	33973638	Kcnmb1	NM_031169	-0.641	0.423	0.106	0.775271565324048	-HS +R6 +i90
chr11	34047200	34092280	Lcp2	NM_010696	-0.169	-0.614	0.793	1.01705752049724	-HS -R6 +i90
chr11	34809184	34833641	Spdl1	NM_027411	0.687	3.017	0.809	3.19823998474161	+HS +R6 +i90
chr11	35121455	35708507	Slit3	NM_011412	-0.197	0.904	0.281	0.966946741035927	-HS +R6 +i90
chr11	35769494	35791285	Pank3	NM_145962	-0.448	0.024	-0.088	0.457191425991346	-HS +R6 -i90
chr11	35808380	35834528	Rars	NM_025936	-0.011	0.667	0.062	0.669965670762316	-HS +R6 +i90
chr11	40679313	40695203	Mat2b	NM_001199274	0.089	-0.503	0.214	0.553828493308172	+HS -R6 +i90
chr11	40733660	40740046	Nudcd2	NM_026023	-0.828	0.564	-0.6	1.16776710006747	-HS +R6 -i90
chr11	40748551	40755286	Ccng1	NM_009831	-0.179	-0.128	0.076	0.232811082210448	-HS -R6 +i90
chr11	42130938	42182930	Gabra1	NM_010250	0.444	0.236	-1.067	1.17954270800171	+HS +R6 -i90
chr11	43149876	43262285	Atp10b	NM_176999	0.548	0.24	-1.257	1.39210380360087	+HS +R6 -i90
chr11	43420247	43425981	Pttg1	NM_013917	-0.923	0.519	0.657	1.24616973161765	-HS +R6 +i90
chr11	43433730	43447981	Slu7	NM_148673	0.356	0.753	-0.195	0.855435561570829	+HS +R6 -i90
chr11	43474305	43491525	C1qtnf2	NM_026979	-1.292	0.52	1.135	1.7966326836613	-HS +R6 +i90
chr11	43528748	43586999	Ccnjl	NM_001045530	1.272	1.829	0.329	2.25199156303926	+HS +R6 +i90
chr11	43681997	43707194	Pwwp2a	NM_027557	0.297	0.544	-0.053	0.622056267551417	+HS +R6 -i90
chr11	43730005	43747973	Ttc1	NM_133795	0.049	0.544	-0.169	0.571749945343242	+HS +R6 -i90
chr11	44454570	44470548	Ublcp1	NM_024475	-0.241	-0.447	-0.134	0.52521043401669	-HS -R6 -i90
chr11	44518963	44565520	Rnf145	NM_028862	-0.727	0.793	0.246	1.10358234853589	-HS +R6 +i90
chr11	45808082	45842880	F630206G17Rik	NR_045876	-0.997	-1.11	-0.095	1.49503645440504	-HS -R6 -i90
chr11	45851963	45910625	Clint1	NM_001045520	-0.09	0.774	0.265	0.823043741243441	-HS +R6 +i90
chr11	45928268	45944935	Lsm11	NM_028185	-0.177	0.835	-0.112	0.860870489678906	-HS +R6 -i90
chr11	45945304	45955503	Thg1l	NM_001080969	-0.088	0.424	0.143	0.456036182775007	-HS +R6 +i90
chr11	46810798	46844333	Timd4	NM_178759	-0.01	0.639	0.994	1.18171781741666	-HS +R6 +i90
chr11	46978782	47379302	Sgcd	NM_011891	-1.163	-1.1	-0.112	1.60471586269969	-HS -R6 -i90
chr11	48800359	48806241	Rack1	NM_008143	-0.087	0.917	0.083	0.924849717521717	-HS +R6 +i90
chr11	48806403	48817391	Trim41	NM_145377	-0.136	0.5	0.143	0.53753604530301	-HS +R6 +i90
chr11	48826137	48850195	Trim7	NM_053166	0.215	0.192	-0.005	0.288294987816299	+HS +R6 -i90
chr11	48865248	48871346	Irgm1	NM_008326	-0.084	0.94	0.306	0.992114912699129	-HS +R6 +i90
chr11	48887421	48902152	Gm5431	NM_001024230	2.008	1.217	1.581	2.83067377138377	+HS +R6 +i90
chr11	49168324	49187089	Btnl9	NM_172793	0.267	0.532	0.521	0.791046142775502	+HS +R6 +i90
chr11	49203499	49218816	Zfp62	NM_001024846	-0.506	-1.274	-0.065	1.37234725926057	-HS -R6 -i90
chr11	49250551	49263027	Mgat1	NM_001110150	-0.295	0.282	-1.049	1.12558873484057	-HS +R6 -i90
chr11	49609678	49652739	Flt4	NM_008029	0.43	0.583	0.125	0.735128560185224	+HS +R6 +i90
chr11	49671496	49712722	Cnot6	NM_212484	-0.486	0.658	0.848	1.17824615424791	-HS +R6 +i90
chr11	49846750	49886421	Mapk9	NM_016961	-0.58	1.376	0.471	1.56576403075304	-HS +R6 +i90
chr11	50025330	50104759	Rnf130	NM_001290749	-0.639	-0.853	-0.16	1.07774301203951	-HS -R6 -i90
chr11	50174850	50200115	3010026O09Rik	NM_026543	-0.031	-0.097	0.053	0.11479982578384	-HS -R6 +i90
chr11	50200151	50210820	Sqstm1	NM_011018	0.173	1.111	0.104	1.12918820397664	+HS +R6 +i90
chr11	50225334	50235103	Mgat4b	NM_145926	-0.188	0.45	0.028	0.488495649929454	-HS +R6 +i90
chr11	50255633	50292336	Maml1	NM_175334	-0.031	0.091	1.982	1.98433011366557	-HS +R6 +i90
chr11	50377718	50386528	Hnrnph1	NM_021510	1.452	1.428	-1.208	2.36785810385673	+HS +R6 -i90
chr11	50389302	50431111	Rufy1	NM_172557	-0.055	0.531	0.008	0.533900739838409	-HS +R6 +i90
chr11	50602084	50807573	Adamts2	NM_175643	-0.151	-0.008	0.801	0.815147839351857	-HS -R6 +i90
chr11	50811084	50827731	Zfp354c	NM_013922	-0.513	0.974	0.29	1.13839580111664	-HS +R6 +i90
chr11	50832030	50841552	Zfp879	NM_173387	-0.25	-0.122	1.374	1.40187731274887	-HS -R6 +i90
chr11	50872721	50887443	Zfp454	NM_172794	-0.639	1.439	-0.264	1.59647674583753	-HS +R6 -i90
chr11	50921785	50931635	Zfp354b	NM_013744	-0.668	0.8	1.533	1.85372948404021	-HS +R6 +i90
chr11	51059224	51072799	Zfp354a	NM_009329	-2.004	1.04	0.735	2.37441382239912	-HS +R6 +i90
chr11	51263113	51281770	Clk4	NM_001304744	-0.146	0.543	-0.33	0.651970091338552	-HS +R6 -i90
chr11	51584756	51603269	Phykpl	NM_028398	-0.538	0.862	0.481	1.12421038956238	-HS +R6 +i90
chr11	51600099	51606881	Hnrnpab	NM_001048061	-1.195	0.399	-0.011	1.25989959917447	-HS +R6 -i90
chr11	51619772	51623714	Nhp2	NM_026631	0.024	0.124	-0.007	0.126495059192049	+HS +R6 -i90
chr11	51623672	51635896	Rmnd5b	NM_025346	-0.174	0.527	0.224	0.59848224702158	-HS +R6 +i90
chr11	51643088	51651073	N4bp3	NM_145974	0.347	0.673	0.914	1.18690100682407	+HS +R6 +i90
chr11	51685384	51688634	0610009B22Rik	NM_025319	-0.119	0.315	-0.172	0.378113739501754	-HS +R6 -i90
chr11	51692262	51756834	Sec24a	NM_175255	1.58	1.385	0.88	2.27794315117827	+HS +R6 +i90
chr11	51763662	51791953	Sar1b	NM_025535	-0.141	-0.988	-0.225	1.02305913807561	-HS -R6 -i90
chr11	51967630	51977336	Cdkn2aipnl	NM_029976	0.074	-0.653	-0.16	0.676376374513481	+HS -R6 -i90
chr11	51985145	52000466	Ube2b	NM_009458	-0.088	-0.065	-0.042	0.117187883332706	-HS -R6 -i90
chr11	52098823	52122749	Ppp2ca	NM_019411	-0.151	0.568	0.087	0.594132981747353	-HS +R6 +i90
chr11	52231994	52246858	Skp1a	NM_011543	-0.213	0.759	0.093	0.793787755007597	-HS +R6 +i90
chr11	52360861	52389397	Vdac1	NM_011694	-0.128	-0.076	-0.067	0.163245214324953	-HS -R6 -i90
chr11	52396427	52408723	9530068E07Rik	NM_153117	-0.462	0.654	-0.433	0.910301598372759	-HS +R6 -i90
chr11	53259813	53300479	Hspa4	NM_008300	0.415	0.607	0.568	0.929138310479123	+HS +R6 +i90
chr11	53324688	53333301	Zcchc10	NM_026479	-0.073	0.999	0.257	1.03410782803342	-HS +R6 +i90
chr11	53350766	53421830	Aff4	NM_033565	-0.317	-0.496	0.213	0.625998402553872	-HS -R6 +i90
chr11	53422180	53423136	Leap2	NM_153069	-0.326	0.934	1.649	1.92297503883956	-HS +R6 +i90
chr11	53427921	53430831	Uqcrq	NM_025352	-0.148	0.028	0.013	0.151185316747361	-HS +R6 +i90
chr11	53433285	53437903	Gdf9	NM_008110	0.911	1.406	0.229	1.69091631963264	+HS +R6 +i90
chr11	53457204	53467766	Shroom1	NM_027917	-2.443	-0.131	0.739	2.55568601357835	-HS -R6 +i90
chr11	53476577	53480195	Sowaha	NM_183173	0.56	0.853	-0.798	1.29538141101376	+HS +R6 -i90
chr11	53519735	53544096	Sept8	NM_033144	-1.472	0.612	0.39	1.64116665820385	-HS +R6 +i90
chr11	53649518	53707319	Rad50	NM_009012	-1.499	1.105	-0.149	1.86821492339613	-HS +R6 -i90
chr11	53770013	53778374	Irf1	NM_001159393	-3.245	0.477	0.76	3.36677204455544	-HS +R6 +i90
chr11	53785488	53859256	Gm12216	NR_033332	-0.994	0.756	0.824	1.49617779692121	-HS +R6 +i90
chr11	53864541	53891703	Slc22a5	NM_011396	-0.001	0.879	-0.055	0.880719592151781	-HS +R6 -i90
chr11	53983125	54028090	Slc22a4	NM_019687	0.69	-0.713	1.05	1.44463455586525	+HS -R6 +i90
chr11	54054927	54069017	Pdlim4	NM_019417	-0.475	0.282	0.578	0.799520481288628	-HS +R6 +i90
chr11	54100923	54131667	P4ha2	NM_001136076	0.208	0.428	2.452	2.49774938694818	+HS +R6 +i90
chr11	54314902	54361539	Acsl6	NM_001033599	0.898	0.061	-0.136	0.910286218724638	+HS +R6 -i90
chr11	54438178	54518241	Fnip1	NM_173753	-0.376	0.122	0.302	0.497457535876179	-HS +R6 +i90
chr11	54596145	54638864	Rapgef6	NM_001252498	-2.663	-1.717	-0.096	3.16999589905098	-HS -R6 -i90
chr11	54717414	54787703	Cdc42se2	NM_178626	-0.315	0.627	0.342	0.780588239726938	-HS +R6 +i90
chr11	54866437	54870496	Hint1	NM_008248	-0.274	0.064	-0.032	0.28318898283655	-HS +R6 -i90
chr11	54902853	54910382	Gpx3	NM_008161	-0.252	0.719	-0.496	0.909110004344909	-HS +R6 -i90
chr11	54978961	55033471	Anxa6	NM_001110211	-0.637	1.113	1.176	1.73997528718083	-HS +R6 +i90
chr11	55049737	55078131	Ccdc69	NM_177471	-1.477	-0.662	0.509	1.69671859776452	-HS -R6 +i90
chr11	55097984	55113029	Gm2a	NM_010299	-0.268	0.109	0.392	0.487205295537723	-HS +R6 +i90
chr11	55158467	55185077	Slc36a2	NM_153170	-1.065	-2.434	-0.404	2.68734013478011	-HS -R6 -i90
chr11	55191718	55197682	Slc36a1os	NR_046034	0.198	0.2	1.464	1.49080515158756	+HS +R6 +i90
chr11	55204339	55236330	Slc36a1	NM_153139	-0.123	0.61	0.487	0.790188585085864	-HS +R6 +i90
chr11	55250609	55312257	Fat2	NM_001029988	2.477	0.532	0.971	2.71318889869467	+HS +R6 +i90
chr11	55446642	55461138	Atox1	NM_009720	-0.289	0.319	0.26	0.502873741609164	-HS +R6 +i90
chr11	55469751	55500887	G3bp1	NM_013716	-0.29	0.885	2.556	2.72037883391266	-HS +R6 +i90
chr11	57518664	57533817	Mfap3	NM_180599	0.003	0.415	-0.602	0.731189441936903	+HS +R6 -i90
chr11	57645441	57787501	Galnt10	NM_134189	0.274	0.282	0.159	0.424123802680302	+HS +R6 +i90
chr11	57795498	57801467	2010001A14Rik	NR_131042	-0.077	0.392	0.487	0.629890466668611	-HS +R6 +i90
chr11	57801636	57810615	Sap30l	NM_001081168	-0.159	0.773	0.032	0.789831627627053	-HS +R6 +i90
chr11	58009063	58062034	Larp1	NM_028451	-0.055	0.736	0.022	0.738379983477342	-HS +R6 +i90
chr11	58104152	58118594	Cnot8	NM_026949	-0.244	0.349	1.021	1.1062449999887	-HS +R6 +i90
chr11	58171653	58179580	Mrpl22	NM_175001	-0.139	0.3	0.174	0.373626819165862	-HS +R6 +i90
chr11	58199555	58207592	Igtp	NM_018738	-0.308	0.395	1.272	1.36706729900177	-HS +R6 +i90
chr11	58315113	58323113	Zfp672	NM_001256518	0.039	0.403	1.195	1.26172699107216	+HS +R6 +i90
chr11	58330706	58347728	Sh3bp5l	NM_001308167	0.71	1.238	-1.139	1.82594222252513	+HS +R6 -i90
chr11	58432558	58441622	Gm12253	NM_001045542	-0.045	-0.636	2.017	2.1153746713053	-HS -R6 +i90
chr11	58867239	58884338	2810021J22Rik	NM_172403	-0.682	0.519	0.372	0.934274584905316	-HS +R6 +i90
chr11	58888152	58904225	Zfp39	NM_011758	-0.149	0.54	0.231	0.605938940818297	-HS +R6 +i90
chr11	58932287	58938906	Rnf187	NM_022423	-0.177	0.887	0.104	0.910447142891887	-HS +R6 +i90
chr11	58963780	58971729	Trim17	NM_031172	-0.677	-0.067	0.9	1.12819235948485	-HS -R6 +i90
chr11	58978092	58991462	Trim11	NM_053168	0.582	1.848	2.489	3.15419546001829	+HS +R6 +i90
chr11	59155368	59163745	Iba57	NM_173785	0.204	1.404	-0.034	1.41915045009329	+HS +R6 -i90
chr11	59183854	59191952	Guk1	NM_008193	-0.159	0.715	-0.12	0.742230422443058	-HS +R6 -i90
chr11	59197792	59202431	2610507I01Rik	NR_037964	-0.882	0.641	0.703	1.29731029441688	-HS +R6 +i90
chr11	59202485	59206135	Mrpl55	NM_001302334	1.547	2.4	-0.897	2.99296140970778	+HS +R6 -i90
chr11	59208360	59210736	2310033P09Rik	NM_024210	-0.064	1.182	-0.28	1.21639631699541	-HS +R6 -i90
chr11	59211411	59228162	Arf1	NM_001130408	0.416	0.604	0.278	0.784318812728599	+HS +R6 +i90
chr11	59461196	59472474	Zfp867	NM_178417	-0.304	0.577	0.562	0.860923341535122	-HS +R6 +i90
chr11	59505652	59510106	4933439C10Rik	NR_135273	0.423	2.496	0.572	2.59540536332959	+HS +R6 +i90
chr11	59725916	59740154	1700007J10Rik	NR_045476	-0.657	0.297	0.096	0.727374731483023	-HS +R6 +i90
chr11	59662494	59780860	Mprip	NM_012027	-0.829	0.156	-0.019	0.843764185065946	-HS +R6 -i90
chr11	59791407	59810039	Flcn	NR_073164	-0.199	1.281	-0.481	1.38272303806655	-HS +R6 -i90
chr11	59810079	59818362	Gm16062	NR_045686	0.081	-0.956	0.316	1.0101252397599	+HS -R6 +i90
chr11	59817803	59839767	Cops3	NM_011991	-0.161	-0.094	-0.137	0.231356867198707	-HS -R6 -i90
chr11	59848072	59876533	Nt5m	NM_134029	2.29	3.33	0.413	4.06245849209564	+HS +R6 +i90
chr11	59948213	59963306	Med9	NM_138675	-0.112	0.502	-0.084	0.521156406465468	-HS +R6 -i90
chr11	59963180	59964944	Rasd1	NM_009026	1.083	-1.677	0.545	2.06935811303892	+HS -R6 +i90
chr11	60105012	60199195	Rai1	NM_009021	-0.419	0.074	0.632	0.761879911797128	-HS +R6 +i90
chr11	60226713	60352905	Tom1l2	NM_153080	-0.286	-2.199	-0.206	2.22706825220962	-HS -R6 -i90
chr11	60353379	60394333	Lrrc48	NM_029044	-0.882	0.471	-0.065	1.0019930139477	-HS +R6 -i90
chr11	60400623	60417099	Atpaf2	NM_145427	-0.295	-0.207	-0.002	0.360385904274848	-HS -R6 -i90
chr11	60417144	60445277	Gid4	NM_025757	-0.144	-0.242	-0.082	0.29329848277821	-HS -R6 -i90
chr11	60454616	60468705	Drg2	NM_021354	-0.09	0.355	-0.078	0.374444922518653	-HS +R6 -i90
chr11	60537682	60558512	Alkbh5	NM_172943	-0.028	0.343	0.059	0.349161853586557	-HS +R6 +i90
chr11	60728397	60732951	Mief2	NM_001009927	0.116	0.151	0.116	0.222964122674479	+HS +R6 +i90
chr11	60740058	60777365	Top3a	NM_009410	0.582	-0.821	1.17	1.54326439730851	+HS -R6 +i90
chr11	60777524	60788287	Smcr8	NM_001085440	-0.066	0.908	0.246	0.943046128246121	-HS +R6 +i90
chr11	60788896	60811265	Shmt1	NM_009171	-0.359	0.149	-0.011	0.388848299469086	-HS +R6 -i90
chr11	60902245	60913792	Natd1	NM_025294	-0.42	0.581	0.178	0.738677872959519	-HS +R6 +i90
chr11	60920940	60931867	Map2k3os	NR_027800	1.263	0.867	-0.594	1.64307455704238	+HS +R6 -i90
chr11	60932056	60952803	Map2k3	NM_008928	3.41	1.682	-0.029	3.80237623072731	+HS +R6 -i90
chr11	61022563	61073267	Kcnj12	NM_001267593	0.372	0.876	-0.696	1.1790572505184	+HS +R6 -i90
chr11	61151780	61175059	Usp22	NM_001004143	-0.208	0.958	0.032	0.980842495001109	-HS +R6 +i90
chr11	61244751	61267186	Aldh3a2	NM_007437	-0.38	0.645	0.75	1.05968155594027	-HS +R6 +i90
chr11	61343399	61378075	Slc47a1	NM_026183	-0.087	-0.974	0.23	1.00456209365076	-HS -R6 +i90
chr11	61488811	61494266	Mapk7	NM_001291035	-0.636	1.053	0.036	1.23069126916542	-HS +R6 +i90
chr11	61505171	61512927	B9d1	NM_013717	-0.391	0.281	0.25	0.542532948308211	-HS +R6 +i90
chr11	61653320	61672777	Grap	NM_027817	0.076	0.549	1.332	1.44270613778413	+HS +R6 +i90
chr11	61684409	61709950	Fam83g	NM_178618	0.291	1.033	-0.425	1.15429415661693	+HS +R6 -i90
chr11	61775597	61855092	Ulk2	NM_013881	-0.277	0.225	-0.127	0.378791499376636	-HS +R6 -i90
chr11	61871306	61930257	Akap10	NM_019921	-0.625	0.06	0.123	0.639807783635054	-HS +R6 +i90
chr11	62248983	62266452	Adora2b	NM_007413	1.769	1.292	-0.289	2.2095578743269	+HS +R6 -i90
chr11	62267223	62281395	Zswim7	NM_027198	-0.133	0.558	-0.268	0.633148481795542	-HS +R6 -i90
chr11	62281472	62316441	Ttc19	NM_029704	0.642	1.095	0.423	1.3379529139697	+HS +R6 +i90
chr11	62401376	62457332	Ncor1	NM_177229	1.49	1.427	2.143	2.97470637206431	+HS +R6 +i90
chr11	62524943	62539261	Cenpv	NM_028448	-0.169	0.444	-0.039	0.476673892719121	-HS +R6 -i90
chr11	62574485	62600305	Trpv2	NM_011706	-1.723	1.73	0.627	2.52086453424217	-HS +R6 +i90
chr11	62602876	62604806	2410006H16Rik	NR_030738	0.275	0.811	0.092	0.861283925311509	+HS +R6 +i90
chr11	62604883	62648523	Lrrc75a	NM_198861	-0.391	-0.294	-0.923	1.04462720623196	-HS -R6 -i90
chr11	62648663	62666359	Mmgt2	NM_175002	0.35	1.266	-0.601	1.4444573375493	+HS +R6 -i90
chr11	62711485	62729093	Zfp287	NM_133208	0.151	1.434	-0.533	1.537285269558	+HS +R6 -i90
chr11	62778386	62789417	Zfp286	NM_138949	-0.662	0.547	0.019	0.858961000278825	-HS +R6 +i90
chr11	62820252	62842948	Trim16	NM_053169	1.208	1.645	-1.138	2.33673554344517	+HS +R6 -i90
chr11	62879489	62895184	Tvp23b	NM_026210	-0.013	0.525	0.254	0.583360951727145	-HS +R6 +i90
chr11	63884692	63922284	Hs3st3b1	NM_018805	-0.094	0.776	-0.121	0.790982300686937	-HS +R6 -i90
chr11	63962626	64079472	Cox10	NM_178379	0.07	0.024	-0.114	0.135911736064256	+HS +R6 -i90
chr11	64079483	64083259	2810001G20Rik	NR_033780	-0.522	0.657	0.546	1.00112386845984	-HS +R6 +i90
chr11	64435331	64522835	Hs3st3a1	NM_178870	-0.04	0.167	-0.585	0.609683524461667	-HS +R6 -i90
chr11	64979034	65002076	Elac2	NM_023479	-0.177	0.377	-0.026	0.417293661586178	-HS +R6 -i90
chr11	65277653	65287833	Gm12295	NR_040280	-0.964	1.563	1.866	2.6180567220746	-HS +R6 +i90
chr11	66211724	66526126	Shisa6	NM_001034874	-0.135	1.492	-0.958	1.77821624106856	-HS +R6 -i90
chr11	67037879	67052618	Adprm	NM_025510	0.057	-1.301	-0.917	1.59271434978153	+HS -R6 -i90
chr11	67052669	67067440	Sco1	NM_001040026	-0.385	0.095	0.107	0.410729838214854	-HS +R6 +i90
chr11	67078299	67102291	Myh3	NM_001099635	0.942	-0.729	0.788	1.42819781543034	+HS -R6 +i90
chr11	67112460	67120080	2310065F04Rik	NR_038055	0.604	-5.203	-0.217	5.24243397669441	+HS -R6 -i90
chr11	67171026	67197517	Myh2	NM_001039545	-0.087	-0.009	-0.168	0.189404329411975	-HS -R6 -i90
chr11	67200113	67224575	Myh1	NM_030679	0.26	-0.36	-0.121	0.460261881975903	+HS -R6 -i90
chr11	67237811	67260447	Myh4	NM_010855	0.094	-1.392	0.032	1.39553717256116	+HS -R6 +i90
chr11	67277123	67308634	Myh8	NM_177369	1.053	-0.206	0.655	1.25708790464311	+HS -R6 +i90
chr11	67327102	67371502	Myh13	NM_001081250	0.404	-1.593	0.035	1.64380351623909	+HS -R6 +i90
chr11	67798270	67816002	Dhrs7c	NM_001013013	-1.104	0.53	-0.438	1.30059986160233	-HS +R6 -i90
chr11	67924805	67965642	Cfap52	NM_027963	-0.988	-2.945	0.15	3.10993070662354	-HS -R6 +i90
chr11	67966482	68207148	Stx8	NM_018768	-0.624	1.376	0.413	1.56630807952969	-HS +R6 +i90
chr11	68209363	68386826	Ntn1	NM_008744	-0.51	0.752	0.486	1.03043680058507	-HS +R6 +i90
chr11	68432124	68497846	Pik3r5	NM_177320	0.223	0.38	1.631	1.68946441217328	+HS +R6 +i90
chr11	68503018	68552695	Pik3r6	NM_001081566	-0.069	0.516	0.363	0.634654236572955	-HS +R6 +i90
chr11	68556185	68558245	Mfsd6l	NM_146004	-0.771	-0.255	-0.631	1.02840993771939	-HS -R6 -i90
chr11	68821433	68853131	Ndel1	NM_023668	-2.824	-0.657	0.064	2.90012430768062	-HS -R6 +i90
chr11	68901565	68904534	Rpl26	NM_009080	-1.007	-1.069	-0.367	1.5137697975584	-HS -R6 -i90
chr11	68943153	68956858	Arhgef15	NM_177566	-0.706	0.335	-0.452	0.90275411934812	-HS +R6 -i90
chr11	68968130	68972515	Slc25a35	NM_028048	-1.323	-0.388	0.68	1.53729405124719	-HS -R6 +i90
chr11	69045636	69051664	Aurkb	NM_011496	-0.187	1.229	2.15	2.48352773288321	-HS +R6 +i90
chr11	69059774	69061576	Borcs6	NM_028005	-0.27	0.942	-0.026	0.980275471487479	-HS +R6 -i90
chr11	69070808	69073293	Tmem107	NM_028336	0.722	1.188	0.283	1.41870257629991	+HS +R6 +i90
chr11	69088527	69092381	Vamp2	NM_009497	-0.159	0.679	-0.011	0.697454658024448	-HS +R6 -i90
chr11	69098955	69109960	Per1	NM_011065	1.33	1.389	-0.173	1.93084178533613	+HS +R6 -i90
chr11	69126376	69149115	Aloxe3	NM_011786	3.825	4.644	2.111	6.37602399619073	+HS +R6 +i90
chr11	69157071	69169791	Alox12b	NM_009659	0.76	1.161	1.196	1.83192166863106	+HS +R6 +i90
chr11	69323985	69325793	Trappc1	NM_001024206	0.012	-0.285	0.367	0.464820395421716	+HS -R6 +i90
chr11	69340768	69342647	Chd3os	NR_027827	-0.451	1.639	3.679	4.05274758651461	-HS +R6 +i90
chr11	69393615	69395346	Cyb5d1	NM_001045525	0.03	0.634	-0.241	0.678923412470066	+HS +R6 -i90
chr11	69395790	69396671	Naa38	NM_030083	0.232	0.026	-0.824	0.856432133913715	+HS +R6 -i90
chr11	69396515	69398234	Tmem88	NM_025915	-0.081	0.121	0.164	0.219312562339689	-HS +R6 +i90
chr11	69398507	69413675	Kdm6b	NM_001017426	-0.322	0.504	0.193	0.628449679767601	-HS +R6 +i90
chr11	69420808	69549108	Dnah2	NM_001081330	1.811	0.446	2.02	2.7493702915395	+HS +R6 +i90
chr11	69554091	69560237	Efnb3	NM_007911	-0.413	0.077	0.656	0.778995507047377	-HS +R6 +i90
chr11	69561753	69579324	Wrap53	NM_144824	-0.13	0.406	-0.008	0.426380112106557	-HS +R6 -i90
chr11	69580358	69591873	Trp53	NM_001127233	-0.233	0.384	0.43	0.621807848133167	-HS +R6 +i90
chr11	69599749	69605960	Atp1b2	NM_013415	0.107	0.353	0.224	0.431548375040389	+HS +R6 +i90
chr11	69614815	69617905	Shbg	NM_011367	1.013	2.117	0.941	2.52850528969192	+HS +R6 +i90
chr11	69622108	69623869	Sat2	NM_026991	0.433	1.393	1.417	2.03367327759402	+HS +R6 +i90
chr11	69632970	69653297	Fxr2	NM_011814	-0.137	0.86	-0.176	0.888450899037195	-HS +R6 -i90
chr11	69656696	69662649	Mpdu1	NM_001301711	0.602	-0.129	-0.179	0.641159886455789	+HS -R6 -i90
chr11	69664212	69666170	Cd68	NM_001291058	-0.297	0.596	0.977	1.18235104770115	-HS +R6 +i90
chr11	69673109	69681970	Senp3	NM_030702	-0.548	0.72	0.438	1.00526016533035	-HS +R6 +i90
chr11	69686239	69696098	Tnfsf12	NM_011614	-0.769	0.816	0.112	1.12683672286627	-HS +R6 +i90
chr11	69733996	69758633	Polr2a	NM_001291068	0.026	1.844	0.153	1.85051911635627	+HS +R6 +i90
chr11	69784035	69795937	Chrnb1	NM_009601	0.243	1.517	0.702	1.68912462536072	+HS +R6 +i90
chr11	69796067	69801716	Fgf11	NM_010198	-2.221	0.422	0.795	2.3964452841657	-HS +R6 +i90
chr11	69823122	69834849	Nlgn2	NM_198862	0.641	3.013	2.799	4.16214499987687	+HS +R6 +i90
chr11	69838524	69839558	Tmem256	NM_026982	-0.101	-0.235	-0.066	0.26416282857359	-HS -R6 -i90
chr11	69846616	69852058	Plscr3	NM_023564	0.541	0.856	0.164	1.02582308416218	+HS +R6 +i90
chr11	69850562	69858730	Tnk1	NM_031880	-2.922	-1.154	0.823	3.24763436981443	-HS -R6 +i90
chr11	69878263	69880985	Kctd11	NM_153143	-0.688	0.497	0.401	0.938698034513762	-HS +R6 +i90
chr11	69914191	69916591	Gps2	NM_019726	-0.361	0.407	-0.455	0.709221404076329	-HS +R6 -i90
chr11	69916711	69920630	Eif5a	NM_001166590	0.418	0.789	-0.816	1.20958711964042	+HS +R6 -i90
chr11	69935898	69941599	Ybx2	NM_016875	-0.2	-0.308	-0.158	0.399784942187672	-HS -R6 -i90
chr11	69942285	69948190	Slc2a4	NM_009204	0.865	0.134	-0.43	0.975233818117481	+HS +R6 -i90
chr11	69968223	69980330	Elp5	NM_001253700	-0.184	0.412	-0.283	0.532624633301916	-HS +R6 -i90
chr11	69981167	69990601	Ctdnep1	NM_026017	-0.106	-0.025	-0.146	0.182145546198638	-HS -R6 -i90
chr11	69991369	69994949	Gabarap	NM_019749	-0.085	0.459	-0.004	0.466821164901507	-HS +R6 -i90
chr11	69997461	70000011	Phf23	NM_001291127	0.491	2.482	-0.803	2.6544705686822	+HS +R6 -i90
chr11	70000625	70010109	Dvl2	NM_007888	0.689	0.297	-0.331	0.820055485927629	+HS +R6 -i90
chr11	70010182	70015428	Acadvl	NM_017366	-0.018	0.894	-0.13	0.903581761657461	-HS +R6 -i90
chr11	70166622	70170836	Clec10a	NM_001204252	0.23	1.824	0.81	2.00897386742586	+HS +R6 +i90
chr11	70216791	70220994	Slc16a13	NM_172371	0.332	0.627	0.643	0.957497780676279	+HS +R6 +i90
chr11	70224126	70229798	Bcl6b	NM_007528	-0.717	-0.098	1.635	1.78799272929171	-HS -R6 +i90
chr11	70241454	70255341	Alox12	NM_007440	-1.037	-0.186	-1.215	1.60816354889669	-HS -R6 -i90
chr11	70392880	70410031	Pelp1	NM_029231	-0.016	0.765	-0.173	0.784480719967036	-HS +R6 -i90
chr11	70451930	70453727	Med11	NM_025397	-0.346	0.714	0.03	0.793984886506034	-HS +R6 +i90
chr11	70454233	70459984	Cxcl16	NM_023158	-1.551	0.654	0.831	1.87719950990831	-HS +R6 +i90
chr11	70459621	70466199	Zmynd15	NM_001029929	-1.594	0.981	2.951	3.4945096937911	-HS +R6 +i90
chr11	70525356	70527858	Psmb6	NM_008946	-0.11	0.254	0.03	0.278416953506786	-HS +R6 +i90
chr11	70540271	70546398	Pld2	NM_001302476	-1.012	-1.438	0.103	1.76141903021399	-HS -R6 +i90
chr11	70562880	70614482	Mink1	NM_016713	-0.511	0.241	-0.139	0.581827293962736	-HS +R6 -i90
chr11	70614882	70619194	Chrne	NM_009603	0.055	0.088	0.286	0.304244967090665	+HS +R6 +i90
chr11	70644018	70647039	Slc25a11	NM_024211	-0.166	0.083	-0.095	0.208494604246729	-HS +R6 -i90
chr11	70647286	70651421	Rnf167	NM_027445	0.634	1.458	-0.123	1.5946313053493	+HS +R6 -i90
chr11	70651846	70654650	Pfn1	NM_011072	-0.244	-0.698	0.083	0.744062497375052	-HS -R6 +i90
chr11	70657175	70662513	Eno3	NM_007933	-0.083	-0.496	-0.036	0.504183498341626	-HS -R6 -i90
chr11	70669462	70688105	Camta2	NM_001190378	-0.312	0.322	-0.138	0.469118321961528	-HS +R6 -i90
chr11	70688360	70700155	Inca1	NM_001252485	0.191	-0.081	0.874	0.898286145946825	+HS -R6 +i90
chr11	70700547	70731970	Kif1c	NM_153103	0.44	1.706	1.189	2.12550158786109	+HS +R6 +i90
chr11	70764446	70772928	Zfp3	NM_177565	-0.31	0.839	0.11	0.901177562969696	-HS +R6 +i90
chr11	70844760	70943105	Rabep1	NM_019400	0.966	2.714	2.188	3.61749858327547	+HS +R6 +i90
chr11	70943057	70969973	Nup88	NM_172394	2.817	2.88	-0.177	4.03252005574678	+HS +R6 -i90
chr11	70977845	70983026	C1qbp	NM_007573	-0.07	-0.075	-0.083	0.131962115775703	-HS -R6 -i90
chr11	70984090	71004432	Dhx33	NM_178367	0.198	0.949	-0.246	1.00016048712194	+HS +R6 -i90
chr11	71019610	71027134	Mis12	NM_025993	-1.569	1.936	0.029	2.49212720381605	-HS +R6 +i90
chr11	71031940	71033617	6330403K07Rik	NM_134022	-1.204	1.292	0.676	1.89099338972932	-HS +R6 +i90
chr11	71750702	71789647	Wscd1	NM_177618	-0.465	0.402	0.364	0.714370352128362	-HS +R6 +i90
chr11	72042501	72047370	Fam64a	NM_144526	0.201	-0.99	2.338	2.54690891081719	+HS -R6 +i90
chr11	72207553	72210487	Txndc17	NM_026559	-0.183	0.57	0.128	0.612187062914596	-HS +R6 +i90
chr11	72211723	72215592	Med31	NM_026068	-0.251	0.55	-0.139	0.62034022922909	-HS +R6 -i90
chr11	72301628	72313733	Xaf1	NM_001037713	0.222	0.727	0.966	1.22921479001841	+HS +R6 +i90
chr11	72390113	72411713	Smtnl2	NM_177776	-0.346	-0.359	-0.284	0.573805716248976	-HS -R6 -i90
chr11	72451637	72489920	Spns2	NM_153060	0.378	0.2	-0.92	1.01453634730354	+HS +R6 -i90
chr11	72607260	72686481	Ube2g1	NM_025985	0.239	0.167	-0.122	0.316060120863104	+HS +R6 -i90
chr11	72796225	72927120	Zzef1	NM_001045536	-0.042	0.315	0.097	0.332261944856765	-HS +R6 +i90
chr11	72999144	73015197	P2rx1	NM_008771	-0.95	-0.199	0.763	1.23461329978257	-HS -R6 +i90
chr11	73019007	73042073	Camkk1	NM_018883	-0.559	1.194	0.373	1.3701262715531	-HS +R6 +i90
chr11	73135483	73138294	Gsg2	NM_010353	0.857	1.632	1.541	2.40261399313331	+HS +R6 +i90
chr11	73160529	73172687	P2rx5	NM_033321	0.161	0.518	0.774	0.945156600781056	+HS +R6 +i90
chr11	73177082	73182046	Tax1bp3	NM_029564	-0.127	0.239	1.608	1.63061767437987	-HS +R6 +i90
chr11	73183132	73199019	Ctns	NM_031251	1.932	0.782	2.695	3.40693014310537	+HS +R6 +i90
chr11	73304987	73324637	Aspa	NM_023113	-0.88	0.561	0.012	1.04367859037158	-HS +R6 +i90
chr11	74619604	74641516	Ccdc92b	NM_001013784	-0.401	0.959	-0.372	1.1040226446953	-HS +R6 -i90
chr11	74649494	74670847	Cluh	NM_001081158	-0.143	0.54	-0.308	0.637897327161668	-HS +R6 -i90
chr11	74673948	74724384	Pafah1b1	NM_013625	-0.343	0.014	-0.097	0.356726786210399	-HS +R6 -i90
chr11	74849263	74897080	Sgsm2	NM_197943	-0.5	0.612	0.05	0.791861098930867	-HS +R6 +i90
chr11	74906358	74925798	Srr	NM_001163311	-0.355	0.312	0.359	0.593506529028957	-HS +R6 +i90
chr11	74925871	75164448	Smg6	NM_001002764	-0.532	0.846	0.155	1.01131844638571	-HS +R6 +i90
chr11	75164564	75168152	Hic1	NM_001098203	-1.748	-0.193	0.54	1.8396611100961	-HS -R6 +i90
chr11	75175942	75178808	Ovca2	NM_027136	-1.219	0.331	1.462	1.93208850728946	-HS +R6 +i90
chr11	75177642	75190483	Dph1	NM_144491	-0.258	0.418	0.044	0.493177452850391	-HS +R6 +i90
chr11	75193992	75267762	Rtn4rl1	NM_177708	-0.013	0.386	-0.062	0.391163648617813	-HS +R6 -i90
chr11	75410028	75422623	Serpinf1	NM_011340	-0.329	-0.029	0.562	0.651863482640346	-HS -R6 +i90
chr11	75461538	75466690	Mir22hg	NR_030711	0.09	0.727	0.258	0.776655007065557	+HS +R6 +i90
chr11	75468049	75470899	Tlcd2	NM_027249	-0.312	-0.654	0.207	0.753597372606885	-HS -R6 +i90
chr11	75486776	75509447	Prpf8	NM_138659	-0.018	0.703	-0.047	0.704799262201657	-HS +R6 -i90
chr11	75510093	75513168	Rilp	NM_001029938	-0.086	0.027	0.008	0.0904930936591296	-HS +R6 +i90
chr11	75531693	75577572	Slc43a2	NM_001199284	-2.203	-0.8	2.483	3.41445427557611	-HS -R6 +i90
chr11	75588078	75628804	Pitpna	NM_008850	-0.033	-0.238	0.159	0.288121502147965	-HS -R6 +i90
chr11	75631019	75648865	Inpp5k	NM_008916	0.997	0.961	0.321	1.42146790326057	+HS +R6 +i90
chr11	75651508	75674643	Myo1c	NM_008659	-0.615	0.637	0.624	1.08322204556591	-HS +R6 +i90
chr11	75679258	75708428	Crk	NM_001277219	-0.143	-0.82	-0.503	0.972552312217703	-HS -R6 -i90
chr11	75732886	75765841	Ywhae	NM_009536	-0.229	0.304	0.007	0.380665207235965	-HS +R6 +i90
chr11	75768269	75796060	Doc2b	NM_007873	4.208	4.173	-3.43	6.84734203906888	+HS +R6 -i90
chr11	75830991	75911059	Rph3al	NM_029548	-0.165	0.27	-0.142	0.346827046234863	-HS +R6 -i90
chr11	76019193	76027782	Fam101b	NM_029658	-0.566	0.143	0.502	0.769940906823374	-HS +R6 +i90
chr11	76046225	76179630	Vps53	NM_026664	-0.129	1.343	-0.42	1.41304281605336	-HS +R6 -i90
chr11	76202055	76208257	Fam57a	NM_027773	-0.467	0.626	0.969	1.24455855627608	-HS +R6 +i90
chr11	76210570	76217572	Gemin4	NM_177367	1.047	2.035	-0.416	2.32604600126481	+HS +R6 -i90
chr11	76220394	76243699	Glod4	NM_026029	-0.401	0.47	0.027	0.61840924960741	-HS +R6 +i90
chr11	76243735	76250622	Rnmtl1	NM_183263	-0.042	0.072	-0.307	0.318114759167191	-HS +R6 -i90
chr11	76257225	76399141	Nxn	NM_008750	0.107	0.893	-0.351	0.965452743535384	+HS +R6 -i90
chr11	76679872	76698664	Tusc5	NM_177709	-1.453	-1.704	-0.265	2.25500554323044	-HS -R6 -i90
chr11	76726601	76763555	Gosr1	NM_016810	-0.14	0.799	0.183	0.831558777237063	-HS +R6 +i90
chr11	76777207	76847008	Cpd	NM_007754	-0.321	0.533	0.31	0.695147466369547	-HS +R6 +i90
chr11	76945655	76987389	Blmh	NM_178645	-0.248	0.555	0.038	0.609075528978139	-HS +R6 +i90
chr11	76998596	77032343	Slc6a4	NM_010484	0.221	1.351	-1.713	2.19280892920473	+HS +R6 -i90
chr11	77044291	77078437	Nsrp1	NM_001012309	0.208	1.212	0.01	1.22975932604717	+HS +R6 +i90
chr11	77216424	77460220	Ssh2	NM_177710	-2.057	-1.119	1.054	2.56794197753765	-HS -R6 +i90
chr11	77463912	77469501	Coro6	NM_139128	-0.084	1.748	-0.058	1.7509780124262	-HS +R6 -i90
chr11	77470486	77489678	Ankrd13b	NM_172945	-0.648	2.172	0.092	2.26846908729213	-HS +R6 +i90
chr11	77493411	77507774	Git1	NM_001004144	-0.035	0.774	-0.065	0.777512700860893	-HS +R6 -i90
chr11	77508098	77513273	Trp53i13	NM_001024920	-0.169	0.474	0.089	0.511036202240115	-HS +R6 +i90
chr11	77515116	77520628	Abhd15	NM_026185	-0.669	-1.56	-0.583	1.79472839170722	-HS -R6 -i90
chr11	77529161	77607815	Taok1	NM_144825	-0.292	0.472	-0.123	0.568486587352771	-HS +R6 -i90
chr11	77686138	77717966	Nufip2	NM_001024205	-0.275	0.579	0.459	0.78838252136891	-HS +R6 +i90
chr11	77982815	78030536	Phf12	NM_174852	0.549	0.816	1.683	1.94929371824771	+HS +R6 +i90
chr11	78073375	78080383	Eral1	NM_022313	-0.047	0.252	-0.037	0.259001930494736	-HS +R6 -i90
chr11	78166105	78176666	Nek8	NM_080849	-1.226	0.394	0.414	1.35266699523571	-HS +R6 +i90
chr11	78178657	78180820	Tlcd1	NM_026708	-0.574	0.049	0.511	0.770063633734252	-HS +R6 +i90
chr11	78180934	78183584	Rpl23a	NM_207523	-0.869	0.16	-0.923	1.27776758450041	-HS +R6 -i90
chr11	78188747	78192193	Rab34	NM_033475	-0.14	0.106	-0.689	0.711025316004993	-HS +R6 -i90
chr11	78193391	78205763	Proca1	NM_001045516	0.161	0.491	0.933	1.06653223111165	+HS +R6 +i90
chr11	78206748	78245703	Supt6	NM_009297	2.119	2.769	-0.019	3.48681559592703	+HS +R6 -i90
chr11	78245745	78255496	Sdf2	NM_009143	-0.29	0.263	-0.168	0.426019952584383	-HS +R6 -i90
chr11	78261753	78290625	2610507B11Rik	NM_001002004	-0.13	0.382	0.103	0.41645287848687	-HS +R6 +i90
chr11	78301590	78322454	Spag5	NM_017407	0.809	1.707	0.787	2.0463868158293	+HS +R6 +i90
chr11	78328421	78342776	Pigs	NM_201406	-1.816	0.467	-0.639	1.98097602206589	-HS +R6 -i90
chr11	78465700	78471945	Slc46a1	NM_026740	-1.417	0.141	-0.112	1.42839560346565	-HS +R6 -i90
chr11	78499119	78502325	Vtn	NM_011707	-0.801	0.604	0.882	1.33579227427022	-HS +R6 +i90
chr11	78507054	78512168	Tmem199	NM_199199	0.038	0.523	-0.061	0.52791476584767	+HS +R6 -i90
chr11	78512295	78522736	Poldip2	NM_026389	0.107	0.284	0.049	0.307418281824618	+HS +R6 +i90
chr11	78536435	78541473	Ift20	NM_018854	0.056	1.134	-0.462	1.22577975183146	+HS +R6 -i90
chr11	78541816	78550735	Tmem97	NM_133706	-0.476	-0.391	1.369	1.5012055155774	-HS -R6 +i90
chr11	78567167	78697425	Nlk	NM_008702	-0.388	0.214	0.041	0.444995505595281	-HS +R6 +i90
chr11	78750505	78751729	Fam58b	NM_197989	-0.168	0.75	0.226	0.801124210094789	-HS +R6 +i90
chr11	78826594	78843899	Lyrm9	NM_001076681	-0.283	0.534	0.043	0.60588282695584	-HS +R6 +i90
chr11	78962978	78984924	Lgals9	NM_010708	-0.22	1.301	-0.126	1.32547236862939	-HS +R6 -i90
chr11	79014800	79146354	Ksr1	NM_013571	-0.052	0.467	0.584	0.749565874356617	-HS +R6 +i90
chr11	79339891	79581609	Nf1	NM_010897	0.715	0.939	-0.556	1.30463864728897	+HS +R6 -i90
chr11	79526559	79530609	Evi2a	NM_001033711	0.273	1.624	-0.174	1.65595319982178	+HS +R6 -i90
chr11	79591211	79694012	Rab11fip4	NM_175543	0.167	0.078	-0.728	0.750970705154336	+HS +R6 -i90
chr11	79933955	79962387	Utp6	NM_144826	-0.205	0.482	-0.151	0.545114666836254	-HS +R6 -i90
chr11	79993105	80034123	Suz12	NM_199196	-0.407	1.952	0.026	1.99414869054441	-HS +R6 +i90
chr11	80046492	80080991	Crlf3	NM_018776	-1.018	-0.083	-0.54	1.15534107518083	-HS -R6 -i90
chr11	80154161	80178827	Adap2	NM_172133	0.272	0.654	-0.265	0.756257231370385	+HS +R6 -i90
chr11	80183871	80199753	Rnf135	NM_028019	-1.089	1.051	0.006	1.51345895220188	-HS +R6 +i90
chr11	80209054	80267907	Rhot1	NM_001163354	2.168	2.737	-1.716	3.89050755043606	+HS +R6 -i90
chr11	80300911	80355986	Rhbdl3	NM_139228	0.231	0.132	-0.03	0.267740546051583	+HS +R6 -i90
chr11	80360491	80378015	5730455P16Rik	NM_027472	-0.158	0.162	-0.091	0.243903669509091	-HS +R6 -i90
chr11	80383278	80396248	Zfp207	NM_001130169	-0.856	-1.398	1.752	2.39930073146323	-HS -R6 +i90
chr11	80428614	80472133	Psmd11	NM_178616	-0.25	0.445	-0.005	0.510440985815207	-HS +R6 -i90
chr11	80482126	80780025	Myo1d	NM_177390	0.518	0.569	1.783	1.94195108074328	+HS +R6 +i90
chr11	80810414	80822033	Tmem98	NM_029537	-0.965	0.73	1.549	1.96558540898125	-HS +R6 +i90
chr11	82035576	82037452	Ccl2	NM_011333	-0.589	0.92	2.112	2.37778573466997	-HS +R6 +i90
chr11	82045711	82047525	Ccl7	NM_013654	-0.656	0.489	-0.137	0.829593876544421	-HS +R6 -i90
chr11	82057831	82062955	Ccl11	NM_011330	0.33	0.025	0.704	0.777908092257691	+HS +R6 +i90
chr11	82115184	82116799	Ccl8	NM_021443	-0.284	0.715	2.412	2.53172372110386	-HS +R6 +i90
chr11	82764344	82767622	Zfp830	NM_025884	0.113	0.579	0.067	0.593716262199377	+HS +R6 +i90
chr11	82781108	82804274	Lig3	NM_001291246	-0.313	0.096	1.341	1.38038617785024	-HS +R6 +i90
chr11	82803818	82871210	Rffl	NM_001164569	-1.661	-0.106	0.325	1.69581307932213	-HS -R6 +i90
chr11	82900767	82908395	Nle1	NM_145431	2.547	0.114	4.496	5.16858017254255	+HS +R6 +i90
chr11	82911252	82943406	Unc45b	NM_178680	0.847	4.144	4.583	6.23650815761513	+HS +R6 +i90
chr11	82942340	82960681	Slfn5os	NR_045932	3.011	-0.698	3.131	4.39960066369665	+HS -R6 +i90
chr11	82980302	82991830	Slfn9	NM_172796	-1.231	1.067	1.094	1.96231648823527	-HS +R6 +i90
chr11	83002157	83020810	Slfn8	NM_181545	-1.297	0.404	-1.743	2.20985836650225	-HS +R6 -i90
chr11	83065111	83070678	Slfn2	NM_011408	-0.13	0.704	1.468	1.6332605425957	-HS +R6 +i90
chr11	83291698	83294637	AA465934	NR_028363	-0.089	-0.093	0.249	0.280305190818864	-HS -R6 +i90
chr11	83294644	83298977	Pex12	NM_134025	0.109	-0.169	1.195	1.21180320184426	+HS -R6 +i90
chr11	83302696	83405035	Ap2b1	NM_001035854	1.622	-1.368	0.008	2.12187935566563	+HS -R6 +i90
chr11	83437693	83441232	1700020L24Rik	NM_025492	-0.801	0.024	-0.706	1.06799485017485	-HS +R6 -i90
chr11	83473107	83506740	Taf15	NM_027427	-0.364	1.124	1.018	1.55954993507742	-HS +R6 +i90
chr11	83572916	83578636	Ccl9	NM_011338	1.561	1.03	0.29	1.89254352658004	+HS +R6 +i90
chr11	83587885	83593087	Ccl6	NM_009139	1.333	1.049	0.157	1.70350785146415	+HS +R6 +i90
chr11	83704055	83706269	Wfdc17	NM_001081957	-0.093	-0.248	0.061	0.271797718901392	-HS -R6 +i90
chr11	83746939	83752646	Wfdc21	NM_183249	1.722	2.534	0.443	3.09559186586346	+HS +R6 +i90
chr11	83753636	83783754	Heatr6	NM_145432	0.155	0.551	0.504	0.762654574496213	+HS +R6 +i90
chr11	83942089	83963088	Ddx52	NM_030096	0.011	0.882	-0.053	0.88365943666098	+HS +R6 -i90
chr11	83964430	84044578	Synrg	NM_194341	0.002	0.983	0.004	0.983010172887341	+HS +R6 +i90
chr11	84048044	84068357	Dusp14	NM_019819	1.837	0.486	0.094	1.9025249012825	+HS +R6 +i90
chr11	84078919	84129568	Tada2a	NM_172562	-0.121	0.585	-0.293	0.66536831905344	-HS +R6 -i90
chr11	84195437	84401651	Acaca	NM_133360	-0.976	-2.294	-0.4	2.5248786109435	-HS -R6 -i90
chr11	84422855	84513501	Aatf	NM_019816	0.015	0.498	-0.088	0.505937743205624	+HS +R6 -i90
chr11	84813060	84819515	Mrm1	NM_145433	-0.475	-0.279	0.073	0.555693260711339	-HS -R6 +i90
chr11	84820727	84829003	Dhrs11	NM_177564	0.158	-0.457	-0.256	0.547127955783654	+HS -R6 -i90
chr11	84832360	84870738	Ggnbp2	NM_153144	0.017	-0.129	2.384	2.38754811469842	+HS -R6 +i90
chr11	84880219	84911131	Myo19	NM_025414	-0.942	0.438	1.161	1.55792458097303	-HS +R6 +i90
chr11	84957753	84966054	Car4	NM_007607	0.303	0.829	-0.816	1.2020424285357	+HS +R6 -i90
chr11	84984487	85139955	Usp32	NM_001029934	-0.471	0.368	-0.214	0.634870853008704	-HS +R6 -i90
chr11	85191307	85235120	Appbp2	NM_025825	-0.344	0.583	0.176	0.699429052870983	-HS +R6 +i90
chr11	85235165	85238304	Appbp2os	NR_028329	0.8	0.971	1.355	1.84901757698514	+HS +R6 +i90
chr11	85353163	85826058	Bcas3	NM_001166643	0.382	0.369	-0.164	0.555860594034152	+HS +R6 -i90
chr11	85702199	85719744	Bcas3os1	NR_045875	2.585	3.515	0.355	4.3776106496581	+HS +R6 +i90
chr11	85791659	85832388	2610027K06Rik	NR_077059	1.084	0.971	1.689	2.22948828209524	+HS +R6 +i90
chr11	85832614	85841948	Tbx2	NM_009324	-0.403	0.507	-0.279	0.705194299466466	-HS +R6 -i90
chr11	85896764	85916097	Tbx4	NM_172798	1.719	0.574	1.443	2.31661088661864	+HS +R6 +i90
chr11	86058135	86201193	Brip1	NM_178309	0.351	0.567	0.373	0.76408049314192	+HS +R6 +i90
chr11	86201359	86211192	Brip1os	NR_130958	-0.381	0.581	0.195	0.721628020520268	-HS +R6 +i90
chr11	86210682	86257568	Ints2	NM_027421	1.118	-0.368	2.319	2.60059781588772	+HS -R6 +i90
chr11	86265714	86357525	Med13	NM_001080931	-0.47	0.753	0.064	0.889946627613139	-HS +R6 +i90
chr11	86484656	86499007	Rnft1	NM_029788	-0.197	0.599	0.176	0.654664799725783	-HS +R6 +i90
chr11	86499008	86544807	Rps6kb1	NM_001114334	-0.398	0.473	-0.156	0.637549213786669	-HS +R6 -i90
chr11	86583864	86683822	Vmp1	NM_029478	0.118	0.195	-0.397	0.457775053929329	+HS +R6 -i90
chr11	86694652	86757492	Cltc	NM_001003908	-0.329	-0.427	0.037	0.540313797713884	-HS -R6 +i90
chr11	86768848	86807660	Dhx40	NM_026191	0.045	0.838	-0.12	0.847743475350887	+HS +R6 -i90
chr11	86936424	86993762	Ypel2	NM_001005341	-1.52	1.173	0.316	1.94581216976357	-HS +R6 +i90
chr11	87033793	87074137	Gdpd1	NM_025638	-0.071	0.866	-0.269	0.909592216325536	-HS +R6 -i90
chr11	87077731	87086777	Smg8	NM_024262	-0.018	1.168	-0.014	1.16822258153145	-HS +R6 -i90
chr11	87089155	87108714	Prr11	NM_175563	0.079	1.483	0.685	1.6354678229791	+HS +R6 +i90
chr11	87109260	87122974	Ska2	NM_025377	-1.01	0.322	0.502	1.17293989615837	-HS +R6 +i90
chr11	87226905	87358994	Ppm1e	NM_177167	-0.683	0.387	0.831	1.14316184331004	-HS +R6 +i90
chr11	87663086	87735539	Rnf43	NM_172448	-0.577	0.56	2.312	2.44783026372337	-HS +R6 +i90
chr11	87737564	87743617	Supt4a	NM_009296	-0.24	0.417	-1.157	1.25305147539916	-HS +R6 -i90
chr11	87853224	87863679	Mks1	NM_001039684	0.126	0.833	-0.266	0.88347099556239	+HS +R6 -i90
chr11	87979524	87987533	Dynll2	NM_026556	-0.145	0.323	0.032	0.355496835428953	-HS +R6 +i90
chr11	88047372	88053757	Srsf1	NM_001078167	-0.301	0.362	-0.206	0.513888120119545	-HS +R6 -i90
chr11	88068278	88084729	Vezf1	NM_016686	-0.212	0.269	-0.174	0.384162725937851	-HS +R6 -i90
chr11	88099145	88194140	Cuedc1	NM_198013	0.145	-0.648	-0.819	1.05436710874344	+HS -R6 -i90
chr11	88339381	88718229	Msi2	NM_054043	-0.514	0.94	-0.052	1.07261363034412	-HS +R6 -i90
chr11	88718642	88728572	C030037D09Rik	NR_038058	0.31	0.738	0.625	1.01556339043902	+HS +R6 +i90
chr11	88830791	88851512	Akap1	NR_104310	-0.051	0.391	0.497	0.634421783989169	-HS +R6 +i90
chr11	88924019	88955442	Scpep1	NM_029023	-0.453	0.554	0.38	0.810262303208041	-HS +R6 +i90
chr11	88973934	88991613	Coil	NM_016706	-0.225	0.859	0.275	0.92958646719926	-HS +R6 +i90
chr11	88999402	89020293	Trim25	NM_009546	1.661	0.187	-2.417	2.93866959694349	+HS +R6 -i90
chr11	89300637	89302559	Nog	NM_008711	-0.025	-1.099	-0.344	1.15185155293553	-HS -R6 -i90
chr11	89982543	90002894	Pctp	NM_008796	-0.702	0.381	1.749	1.92274959368088	-HS +R6 +i90
chr11	90030347	90036505	Tmem100	NM_026433	0.095	0.656	0.171	0.684545104430672	+HS +R6 +i90
chr11	90336534	90390917	Hlf	NM_172563	-0.85	-0.469	0.155	0.983100198352131	-HS -R6 +i90
chr11	90476491	90638108	Stxbp4	NM_011505	-0.405	-0.636	-0.562	0.940406826857398	-HS -R6 -i90
chr11	90638183	90645977	Cox11	NM_199008	-0.105	-0.236	-0.225	0.342558024282019	-HS -R6 -i90
chr11	93859242	93885766	Utp18	NM_001013375	-0.558	0.415	-0.221	0.729678011180274	-HS +R6 -i90
chr11	93886218	93946984	Mbtd1	NM_134012	0.907	1.132	-1.138	1.84366943891794	+HS +R6 -i90
chr11	93949813	93955783	Nme2	NM_001077529	0.057	0.495	0.37	0.620623879656592	+HS +R6 +i90
chr11	93958924	93968521	Nme1	NM_008704	-0.174	-0.329	-0.04	0.374322053852027	-HS -R6 -i90
chr11	93996090	94126083	Spag9	NM_027569	0.978	-0.348	0.529	1.16508755035834	+HS -R6 +i90
chr11	94211453	94215495	Tob1	NM_009427	0.078	-0.623	-0.171	0.650733432366895	+HS -R6 -i90
chr11	94235951	94242579	Wfikkn2	NM_181819	-0.055	0.501	0.032	0.505024751868658	-HS +R6 +i90
chr11	94291138	94321911	Luc7l3	NM_026313	-0.393	0.512	0.105	0.653925072160412	-HS +R6 +i90
chr11	94328000	94339509	Ankrd40	NM_146024	0.791	0.845	1.054	1.5654462622524	+HS +R6 +i90
chr11	94557101	94601786	Acsf2	NM_153807	-0.016	-0.432	0.401	0.589644808338037	-HS -R6 +i90
chr11	94565073	94569127	Chad	NM_007689	-0.601	-0.998	-0.304	1.20400207641017	-HS -R6 -i90
chr11	94629823	94645216	Lrrc59	NM_133807	-0.021	0.434	-0.095	0.444771851627326	-HS +R6 -i90
chr11	94645001	94653754	Eme1	NM_177752	1.187	0.208	1.793	2.16034302831749	+HS +R6 +i90
chr11	94653790	94660087	Mrpl27	NM_053161	-0.375	0.256	0.148	0.477561514362286	-HS +R6 +i90
chr11	94663846	94677493	Xylt2	NM_145828	-0.465	0.42	0.408	0.747722542123748	-HS +R6 +i90
chr11	94936223	94953042	Col1a1	NM_007742	-0.461	-0.441	1.271	1.4221262250588	-HS -R6 +i90
chr11	94962776	94976327	Sgca	NM_009161	-0.136	-0.184	0.092	0.246609002268774	-HS -R6 +i90
chr11	94967592	94968456	Hils1	NM_018792	-0.788	0.325	-0.108	0.859204864976916	-HS +R6 -i90
chr11	94991211	95006898	Ppp1r9b	NM_172261	-0.327	0.651	0.414	0.837929591314211	-HS +R6 +i90
chr11	95009878	95026087	Samd14	NM_146025	-0.214	0.52	0.326	0.6499784611816	-HS +R6 +i90
chr11	95026257	95041371	Pdk2	NM_133667	-0.049	0.098	-0.264	0.285833867832348	-HS +R6 -i90
chr11	95271852	95310246	Kat7	NM_001195003	0.86	1.481	0.136	1.71798050047141	+HS +R6 +i90
chr11	95337017	95381872	Fam117a	NM_172543	-1.045	0.181	0.301	1.10244591704083	-HS +R6 +i90
chr11	95414082	95493410	Spop	NM_025287	-0.065	0.326	-0.174	0.375202611931207	-HS +R6 -i90
chr11	95509845	95514565	Nxph3	NM_130858	-0.343	0.77	-0.256	0.880956866140448	-HS +R6 -i90
chr11	95568817	95587698	Ngfr	NM_033217	-0.514	1.762	0.218	1.84834087765217	-HS +R6 +i90
chr11	95666956	95680773	Phb	NM_008831	-0.266	-0.218	0.004	0.343941855551196	-HS -R6 +i90
chr11	95700105	95712754	Zfp652os	NR_045780	-0.312	0.608	-0.041	0.684608647330721	-HS +R6 -i90
chr11	95749066	95764715	Zfp652	NM_201609	-0.242	0.53	-0.025	0.583171501361306	-HS +R6 -i90
chr11	95824499	95832140	Phospho1	NM_153104	0.006	0.78	-0.132	0.791113139822617	+HS +R6 -i90
chr11	95830071	95842439	Abi3	NM_025659	1.501	1.294	0.092	1.98391053225694	+HS +R6 +i90
chr11	95842667	95845731	Gngt2	NM_001038664	-0.723	-1.355	0.417	1.59142797512171	-HS -R6 +i90
chr11	96034916	96047405	Snf8	NM_033568	0.043	1.005	-0.047	1.0070168816857	+HS +R6 -i90
chr11	96047430	96065364	Ube2z	NM_172300	-0.212	1.02	0.037	1.04245527481998	-HS +R6 +i90
chr11	96072792	96075631	Atp5g1	NM_001161419	-0.654	-0.199	0.806	1.05685997180327	-HS -R6 +i90
chr11	96286645	96290163	Hoxb7	NM_010460	-0.973	0.085	0.706	1.2051514427656	-HS +R6 +i90
chr11	96291036	96306910	Hoxb5os	NR_131758	-0.897	-1.001	3.593	3.83617765490599	-HS -R6 +i90
chr11	96299170	96301569	Hoxb6	NM_008269	-2.182	0.283	0.437	2.24325254931316	-HS +R6 +i90
chr11	96303511	96306121	Hoxb5	NM_008268	0.02	0.245	1.329	1.35154208221572	+HS +R6 +i90
chr11	96318266	96321638	Hoxb4	NM_010459	-0.505	0.073	0.504	0.71719592859971	-HS +R6 +i90
chr11	96323125	96347930	Hoxb3	NM_001079869	-0.015	0.302	-1.303	1.33762401294235	-HS +R6 -i90
chr11	96351631	96354016	Hoxb2	NM_134032	-0.493	0.275	0.3	0.639276153160745	-HS +R6 +i90
chr11	96767548	96777555	Snx11	NM_028965	0.696	1.248	1.52	2.08622146475392	+HS +R6 +i90
chr11	96789135	96808640	Cbx1	NM_007622	-0.572	0.59	0.194	0.84434590068289	-HS +R6 +i90
chr11	96817413	96829502	Nfe2l1	NM_001130450	0.293	1.698	0.025	1.72327536975377	+HS +R6 +i90
chr11	96849875	96861203	Copz2	NM_019877	-0.255	0.578	-0.192	0.66028251529175	-HS +R6 -i90
chr11	96907424	96916514	Cdk5rap3	NM_030248	0.192	0.624	-0.929	1.1354651029424	+HS +R6 -i90
chr11	96937815	96944019	Pnpo	NM_134021	-0.035	-0.046	-0.197	0.205304651676478	-HS -R6 -i90
chr11	96944145	96965060	D030028A08Rik	NR_003293	-0.505	-0.427	0.331	0.739537017329085	-HS -R6 +i90
chr11	97029951	97033960	Scrn2	NM_146027	-0.288	-0.055	-0.044	0.296487773778279	-HS -R6 -i90
chr11	97041585	97049213	Mrpl10	NM_026154	-0.15	0.336	-0.035	0.369622780683226	-HS +R6 -i90
chr11	97050819	97068904	Osbpl7	NM_001081434	-1.015	0.936	-1.281	1.88342294772045	-HS +R6 -i90
chr11	97098006	97115331	Tbx21	NM_019507	-1.123	-0.482	-0.327	1.26506205381396	-HS -R6 -i90
chr11	97205853	97280576	Npepps	NM_008942	-0.187	0.997	-0.06	1.01615845221107	-HS +R6 -i90
chr11	97315715	97329920	Mrpl45	NM_025927	-0.135	0.321	-0.053	0.352242813979221	-HS +R6 -i90
chr11	97332108	97352073	Gpr179	NM_001081220	2.918	4.387	-0.607	5.30367250120141	+HS +R6 -i90
chr11	97362550	97398542	Socs7	NM_138657	-0.08	0.915	-0.027	0.91888737068261	-HS +R6 -i90
chr11	97450159	97502400	Arhgap23	NM_021493	-0.178	0.833	0.398	0.940200510529536	-HS +R6 +i90
chr11	97509339	97575126	Srcin1	NM_018873	0.113	-0.627	-0.484	0.800096244210657	+HS -R6 -i90
chr11	97627386	97629716	E130012A19Rik	NM_175332	0.049	1.002	-0.231	1.02944936738045	+HS +R6 -i90
chr11	97663411	97685458	Mllt6	NM_139311	-0.369	0.928	-0.421	1.08378318864983	-HS +R6 -i90
chr11	97685951	97688625	Cisd3	NM_001085500	0.402	-0.168	-0.855	0.959610858629684	+HS -R6 -i90
chr11	97688822	97700497	Pcgf2	NM_009545	-1.736	2.025	-1.181	2.9170330817459	-HS +R6 -i90
chr11	97703433	97713500	Psmb3	NM_011971	0.054	1.422	0.741	1.60439427822465	+HS +R6 +i90
chr11	97715156	97744704	Pip4k2b	NM_054051	-0.172	0.752	-0.053	0.773237996997044	-HS +R6 -i90
chr11	97745469	97766613	Cwc25	NM_026186	-0.117	0.912	0.002	0.919476481482805	-HS +R6 +i90
chr11	97777525	97782439	Rpl23	NM_022891	-0.404	0.852	-0.056	0.944593034062818	-HS +R6 -i90
chr11	97799671	97838764	Lasp1	NM_010688	-0.629	0.099	0.457	0.783767184819574	-HS +R6 +i90
chr11	97854306	97884154	Fbxo47	NM_001081435	-0.926	1.309	-1.574	2.24687182544977	-HS +R6 -i90
chr11	98004924	98018372	Cacnb1	NM_001159320	-0.048	-0.569	-0.248	0.622550399566172	-HS -R6 -i90
chr11	98036623	98053462	Stac2	NM_146028	-0.852	-0.365	0.759	1.19800250417101	-HS -R6 +i90
chr11	98082553	98149616	Fbxl20	NM_028149	-1.709	-0.437	0.06	1.76500708213877	-HS -R6 +i90
chr11	98152153	98193293	Med1	NM_134027	0.17	1.167	0.057	1.18069386379366	+HS +R6 +i90
chr11	98203304	98246704	Cdk12	NM_026952	2.237	1.37	-0.488	2.66818533839012	+HS +R6 -i90
chr11	98358367	98381112	Stard3	NM_021547	1.484	0.287	0.246	1.5313853205513	+HS +R6 +i90
chr11	98383810	98384953	Tcap	NM_011540	0.518	-0.745	-0.343	0.970050514148619	+HS -R6 -i90
chr11	98386631	98388097	Pnmt	NM_008890	4.238	-0.136	-1.202	4.40726037352004	+HS -R6 -i90
chr11	98388671	98400490	Pgap3	NM_001033537	0.23	1.586	-0.354	1.64122271492933	+HS +R6 -i90
chr11	98412483	98437716	Erbb2	NM_001003817	-0.766	1.009	0.166	1.27765136089623	-HS +R6 +i90
chr11	98437707	98438988	Mien1	NM_025559	-0.139	0.652	-0.015	0.666820815511934	-HS +R6 -i90
chr11	98581293	98587245	Ormdl3	NM_025661	-0.369	0.603	0.012	0.70704596738826	-HS +R6 +i90
chr11	98682553	98695978	Psmd3	NM_009439	0.073	0.739	0.609	0.960380653699355	+HS +R6 +i90
chr11	98704590	98729435	Med24	NM_011869	2.076	3.726	3.128	5.28935118894558	+HS +R6 +i90
chr11	98741784	98765113	Thra	NM_178060	-3.42	0.081	-0.319	3.43580005238954	-HS +R6 -i90
chr11	98767931	98775377	Nr1d1	NM_145434	-0.766	-1.304	0.197	1.52511671684498	-HS -R6 +i90
chr11	98795768	98807859	Msl1	NM_028722	0.041	0.487	0.388	0.62401442291024	+HS +R6 +i90
chr11	98798308	98810089	Gm12359	NR_033551	-0.985	0.206	-0.936	1.37432055940381	-HS +R6 -i90
chr11	98836784	98853005	Rapgefl1	NM_001080925	-0.421	1.622	0.777	1.84712046169166	-HS +R6 +i90
chr11	98863597	98905578	Wipf2	NM_197940	-0.233	0.598	0.074	0.64604102036945	-HS +R6 +i90
chr11	98960470	98974942	Rara	NM_001176528	1.009	0.333	0.902	1.39376253357593	+HS +R6 +i90
chr11	99041259	99052646	Igfbp4	NM_010517	-0.099	0.552	0.222	0.603149235264375	-HS +R6 +i90
chr11	99209046	99231017	Smarce1	NM_020618	0.015	1.025	0.038	1.02581382326424	+HS +R6 +i90
chr11	99233097	99244067	Krt222	NM_172946	-2.773	-1.667	-1.183	3.44498287368747	-HS -R6 -i90
chr11	99385253	99389364	Krt10	NM_010660	0.104	0.513	0.035	0.524604613018223	+HS +R6 +i90
chr11	100140809	100145926	Krt19	NM_008471	-1.986	-0.889	0.151	2.18112768998058	-HS -R6 +i90
chr11	100319948	100322099	Eif1	NM_011508	-0.19	0.38	-0.215	0.476156486882201	-HS +R6 -i90
chr11	100347326	100356141	Hap1	NM_010404	-0.649	1.738	2.459	3.08034511053551	-HS +R6 +i90
chr11	100368855	100397790	Jup	NM_010593	0.474	1.045	-0.244	1.17313127995123	+HS +R6 -i90
chr11	100408747	100414819	P3h4	NM_176830	-0.039	0.969	-0.345	1.0293235642887	-HS +R6 -i90
chr11	100422320	100441089	Nt5c3b	NM_026561	0.105	-0.177	0.2	0.286973866405985	+HS -R6 +i90
chr11	100441923	100457024	Klhl10	NM_025727	-0.176	-0.195	-1.568	1.5898506219139	-HS -R6 -i90
chr11	100462611	100472782	Klhl11	NM_172565	-0.243	0.629	0.174	0.696395002853984	-HS +R6 +i90
chr11	100476351	100528000	Acly	NM_134037	-1.573	-1.692	1.625	2.82450314214731	-HS -R6 +i90
chr11	100574938	100581739	Cnp	NM_009923	-0.347	0.756	0.675	1.07124693698512	-HS +R6 +i90
chr11	100582835	100620168	Dnajc7	NM_019795	-0.043	0.621	0.056	0.625000799999488	-HS +R6 +i90
chr11	100622954	100627602	Nkiras2	NM_028024	-0.977	0.651	0.156	1.18434201141393	-HS +R6 +i90
chr11	100694883	100704271	Dhx58	NM_030150	-0.108	0.637	1.872	1.98035779595506	-HS +R6 +i90
chr11	100704745	100712467	Kat2a	NM_001038010	-0.308	0.758	-0.169	0.835457359773675	-HS +R6 -i90
chr11	100766331	100770957	Ghdc	NM_031871	-0.284	0.768	-0.006	0.818850413689826	-HS +R6 -i90
chr11	100780730	100850585	Stat5b	NM_001113563	-0.359	0.938	0.364	1.06827945781991	-HS +R6 +i90
chr11	100860483	100885169	Stat5a	NM_001164062	-2.595	0.729	0.766	2.80218165007196	-HS +R6 +i90
chr11	100956735	100970617	Ptrf	NM_008986	-0.331	0.542	0.254	0.683989034999831	-HS +R6 +i90
chr11	101009451	101063719	Atp6v0a1	NM_001243049	-0.772	0.354	-0.047	0.850593322334475	-HS +R6 -i90
chr11	101070093	101077672	Naglu	NM_013792	-0.567	0.176	0.944	1.11516859711884	-HS +R6 +i90
chr11	101078410	101080505	Hsd17b1	NM_010475	-2.003	0.679	0.383	2.14935781106823	-HS +R6 +i90
chr11	101082564	101086619	Coasy	NM_001305982	-0.244	0.865	-0.84	1.23018738410049	-HS +R6 -i90
chr11	101087289	101092207	Mlx	NM_011550	-0.333	1.632	-0.474	1.73175893241525	-HS +R6 -i90
chr11	101120130	101126419	Tubg1	NM_134024	-0.035	0.077	-0.165	0.1854157490614	-HS +R6 -i90
chr11	101172997	101175443	Ccr10	NM_007721	-1.027	-1.16	-1.649	2.26263784110493	-HS -R6 -i90
chr11	101176116	101190720	Cntnap1	NM_016782	-0.738	-0.99	0.007	1.23482508882837	-HS -R6 +i90
chr11	101246333	101248250	Ramp2	NM_019444	0.453	-1.664	-0.697	1.86008440668697	+HS -R6 -i90
chr11	101253706	101258047	Vps25	NM_001284414	-0.023	1.62	-0.02	1.62028670302512	-HS +R6 -i90
chr11	101260566	101277409	Wnk4	NM_175638	0.455	0.556	-0.909	1.15863799350789	+HS +R6 -i90
chr11	101277969	101278948	Coa3	NM_026618	-0.241	0.275	0.045	0.368416883435056	-HS +R6 +i90
chr11	101279202	101288701	Cntd1	NM_026562	-0.448	0.585	0.971	1.21892165457834	-HS +R6 +i90
chr11	101288266	101302267	Becn1	NM_019584	-0.06	0.902	0.704	1.14578357467717	-HS +R6 +i90
chr11	101316250	101323531	Psme3	NM_011192	-0.648	0.563	-1.71	1.91336692769578	-HS +R6 -i90
chr11	101325062	101329699	Aoc2	NM_178932	0.103	-0.56	0.284	0.636290028210407	+HS -R6 +i90
chr11	101330605	101339430	Aoc3	NM_009675	-1.089	-0.873	0.019	1.39585493515623	-HS -R6 +i90
chr11	101406838	101417433	Aarsd1	NM_144829	-0.062	0.48	-0.161	0.510063721509382	-HS +R6 -i90
chr11	101418813	101425333	Ptges3l	NM_026865	-0.573	-0.933	0.074	1.09740329870107	-HS -R6 +i90
chr11	101425084	101435666	Rundc1	NM_172566	-0.174	0.91	0.013	0.926577034034408	-HS +R6 +i90
chr11	101442244	101445596	Rpl27	NM_011289	0.443	1.182	0.502	1.35844653924989	+HS +R6 +i90
chr11	101448411	101458701	Ifi35	NM_027320	-0.06	1.098	0.439	1.18402913815497	-HS +R6 +i90
chr11	101458747	101466199	Vat1	NM_012037	0.798	1.118	1.339	1.91824112144433	+HS +R6 +i90
chr11	101468337	101471306	Rnd2	NM_009708	1.146	1.549	0.196	1.93678419035266	+HS +R6 +i90
chr11	101552106	101581951	Nbr1	NM_001252220	-0.983	2.058	-2.481	3.37001691390414	-HS +R6 -i90
chr11	101582241	101591785	Tmem106a	NM_144830	-0.6	-0.327	0.487	0.839105476087482	-HS -R6 +i90
chr11	101627948	101636081	Rdm1	NM_025654	-0.244	0.182	-0.117	0.326111943970165	-HS +R6 -i90
chr11	101665540	101667832	Arl4d	NM_025404	2.58	0.941	-0.284	2.76089423919135	+HS +R6 -i90
chr11	101732955	101767358	Dhx8	NM_144831	0.198	1.05	0.067	1.07060403511289	+HS +R6 +i90
chr11	101769747	101785310	Etv4	NM_001316365	-0.217	-0.516	-0.41	0.693862378285493	-HS -R6 -i90
chr11	101877509	101894354	Meox1	NM_010791	-1.467	-0.927	0.778	1.90176286639528	-HS -R6 +i90
chr11	101971142	101984791	Dusp3	NM_028207	-0.098	0.585	0.164	0.615406369807788	-HS +R6 +i90
chr11	101999651	102026955	Mpp3	NM_007863	0.733	1.269	2.033	2.5061402594428	+HS +R6 +i90
chr11	102041510	102055617	Cd300lg	NM_001160713	0.808	0.831	-1.12	1.61177696968284	+HS +R6 -i90
chr11	102057016	102088515	Mpp2	NM_016695	-0.844	0.695	1.116	1.56231142862107	-HS +R6 +i90
chr11	102152546	102156407	Tmem101	NM_029649	-0.18	0.247	-0.017	0.306101290425245	-HS +R6 -i90
chr11	102163488	102185256	Lsm12	NM_172947	-0.339	0.303	-0.08	0.461660048087335	-HS +R6 -i90
chr11	102189698	102194081	G6pc3	NM_175935	-0.084	-0.211	-0.133	0.263184346039045	-HS -R6 -i90
chr11	102195746	102230172	Hdac5	NM_001284248	0.28	1.328	-0.321	1.39464153100358	+HS +R6 -i90
chr11	102268822	102278061	Asb16	NM_148953	-0.227	-0.041	0.005	0.230727111540885	-HS -R6 +i90
chr11	102284938	102289427	Tmub2	NM_001302505	-0.071	0.481	0.296	0.569225789999013	-HS +R6 +i90
chr11	102304562	102319096	Ubtf	NM_011551	-1.058	0.192	0.34	1.12775351916986	-HS +R6 +i90
chr11	102393402	102402939	Rundc3a	NM_001252347	-0.32	-0.087	0.439	0.550172700158777	-HS -R6 +i90
chr11	102402968	102407517	Slc25a39	NM_026542	-0.34	0.49	0.052	0.598668522640033	-HS +R6 +i90
chr11	102430321	102436809	Grn	NM_008175	-0.483	1.007	0.292	1.15438381832041	-HS +R6 +i90
chr11	102436980	102447663	Fam171a2	NM_199200	-0.79	1.029	0.588	1.42431913558725	-HS +R6 +i90
chr11	102453296	102469883	Itga2b	NM_010575	-0.245	0.463	-0.155	0.546277402058698	-HS +R6 -i90
chr11	102475914	102556158	Gpatch8	NM_001159492	-0.656	-0.627	-0.227	0.935411139553085	-HS -R6 -i90
chr11	102576398	102579119	Gm11627	NR_040286	0.078	0.222	-0.372	0.440172693382949	+HS +R6 -i90
chr11	102619506	102624416	2810433D01Rik	NR_033474	-0.138	0.027	0.647	0.662104221403247	-HS +R6 +i90
chr11	102684687	102697725	Ccdc43	NM_025918	-0.123	0.285	0.144	0.342184160942613	-HS +R6 +i90
chr11	102761434	102780262	Adam11	NM_001110778	-1.11	0.222	0.398	1.19991166341527	-HS +R6 +i90
chr11	102799477	102819686	Gjc1	NM_001159383	1.934	1.428	2.984	3.83194415408158	+HS +R6 +i90
chr11	102836295	102838040	Higd1b	NM_080846	1.112	0.532	0.915	1.53518500513782	+HS +R6 +i90
chr11	102905517	102925124	Kif18b	NM_197959	0.307	-0.05	2.92	2.93651987904049	+HS -R6 +i90
chr11	102994055	103017147	Dcakd	NM_026551	-0.441	-0.77	0.449	0.994475741282813	-HS -R6 +i90
chr11	103028561	103066105	Nmt1	NM_008707	-0.032	0.893	-0.129	0.902836640816045	-HS +R6 -i90
chr11	103070295	103101658	Plcd3	NM_152813	-0.431	0.867	0.637	1.1589732524955	-HS +R6 +i90
chr11	103101687	103112199	Acbd4	NM_025988	0.849	-0.399	0.444	1.03785259068906	+HS -R6 +i90
chr11	103116324	103119725	Hexim1	NM_138753	-0.679	2.161	0.145	2.26979888976975	-HS +R6 +i90
chr11	103171137	103198900	Fmnl1	NM_001077698	-1.051	0.917	0.022	1.39498172031034	-HS +R6 +i90
chr11	103219763	103267401	Map3k14	NM_016896	-0.438	0.547	1.102	1.30593146833974	-HS +R6 +i90
chr11	103365091	103412664	Plekhm1	NM_183034	0.067	0.783	0.216	0.815005521453689	+HS +R6 +i90
chr11	103649508	103650580	Rprml	NM_001033212	0.641	-1.006	-0.409	1.26103053095474	+HS -R6 -i90
chr11	103676848	103697710	Gosr2	NM_019650	-0.058	0.321	-0.047	0.329566381780666	-HS +R6 -i90
chr11	103821781	103954056	Nsf	NM_008740	-0.259	0.669	-0.035	0.718238818221349	-HS +R6 -i90
chr11	103966724	103985350	Arf2	NM_001304574	0.01	1.139	1.245	1.68743770255379	+HS +R6 +i90
chr11	104231435	104332090	Mapt	NM_001285454	-0.064	-0.063	4.06	4.06099310514066	-HS -R6 +i90
chr11	104333228	104442291	Kansl1	NM_001081045	-0.819	0.781	0.283	1.16653804052847	-HS +R6 +i90
chr11	104550662	104587219	Myl4	NM_010858	0.078	-0.87	0.426	0.971833319041902	+HS -R6 +i90
chr11	104556788	104562198	Gm11665	NR_130177	0.03	0.86	0.777	1.1594089011216	+HS +R6 +i90
chr11	105126424	105141146	Mettl2	NM_172567	-0.237	0.381	-0.099	0.459489934601401	-HS +R6 -i90
chr11	105179019	105181433	1700052K11Rik	NR_027956	0.075	1.408	-0.027	1.41025458694521	+HS +R6 -i90
chr11	105292645	105351145	Mrc2	NM_008626	-0.403	0.738	0.568	1.01473001335331	-HS +R6 +i90
chr11	105589985	105929304	Tanc2	NM_181071	-0.614	-0.047	0.398	0.733218248545411	-HS -R6 +i90
chr11	105933703	105944147	Cyb561	NM_007805	1.79	1.145	-1.398	2.54352688210681	+HS +R6 -i90
chr11	105967944	105989964	Ace	NM_001281819	0.209	1.007	-0.821	1.3159677047709	+HS +R6 -i90
chr11	106036871	106059324	Dcaf7	NM_027946	-0.333	0.347	0.176	0.51212693738955	-HS +R6 +i90
chr11	106066106	106073612	Taco1	NM_027346	-0.18	-0.382	0.062	0.426811433773745	-HS -R6 +i90
chr11	106084901	106155446	Map3k3	NM_011947	-0.379	0.748	0.051	0.840086900266871	-HS +R6 +i90
chr11	106156255	106160142	Limd2	NM_172397	-0.108	0.431	-0.174	0.477180259440811	-HS +R6 -i90
chr11	106199353	106216367	Ccdc47	NM_026009	-0.048	-0.028	-0.109	0.122347864713692	-HS -R6 -i90
chr11	106216925	106249140	Ddx42	NM_028074	-2.14	-0.246	0.447	2.19998295447942	-HS -R6 +i90
chr11	106249143	106255802	Ftsj3	NM_025310	-0.076	0.579	-0.088	0.590559903820095	-HS +R6 -i90
chr11	106256184	106263112	Psmc5	NM_008950	-0.162	0.372	-0.044	0.408122530620401	-HS +R6 -i90
chr11	106263170	106267632	Smarcd2	NM_031878	0.487	0.602	0.285	0.825104841823147	+HS +R6 +i90
chr11	106318592	106349390	Scn4a	NM_133199	-0.085	0.276	-0.009	0.288932518072992	-HS +R6 -i90
chr11	106374825	106377114	Prr29	NM_029345	-0.305	-0.287	0.366	0.556192412749401	-HS -R6 +i90
chr11	106377655	106382641	Icam2	NM_010494	-0.298	-0.229	0.563	0.676915061141352	-HS -R6 +i90
chr11	106502138	106612930	Tex2	NM_198292	-0.7	0.204	0.405	0.834050957675848	-HS +R6 +i90
chr11	106768203	106779537	Polg2	NM_015810	-2.449	0.132	0.272	2.46759174094906	-HS +R6 +i90
chr11	106780355	106788494	Ddx5	NM_007840	-0.343	0.385	-0.067	0.519964421859804	-HS +R6 -i90
chr11	106820063	106920715	Smurf2	NM_025481	-0.367	0.243	0.006	0.440197682865324	-HS +R6 +i90
chr11	107028222	107030443	1810010H24Rik	NM_001163473	-0.633	0.27	0.83	1.07818783150247	-HS +R6 +i90
chr11	107033080	107131922	Bptf	NM_176850	-0.491	1.521	0.381	1.64307120965587	-HS +R6 +i90
chr11	107166659	107189381	Nol11	NM_133702	-0.792	0.144	-0.04	0.805977667184395	-HS +R6 -i90
chr11	107207891	107470720	Pitpnc1	NM_145823	-0.714	0.45	-0.206	0.868753129490766	-HS +R6 -i90
chr11	107479527	107498036	Psmd12	NM_025894	-0.028	0.571	-0.054	0.574230789839765	-HS +R6 -i90
chr11	107703217	107716476	Cacng1	NM_007582	-0.009	-0.04	0.198	0.202200395647486	-HS -R6 +i90
chr11	107734779	107794464	Cacng4	NM_019431	0.287	1.291	-0.877	1.58687712189697	+HS +R6 -i90
chr11	108395296	108414396	Apoh	NM_013475	0.542	-0.168	0.153	0.58770485790063	+HS -R6 +i90
chr11	108425265	108860615	Cep112	NM_029606	-0.361	1.269	-0.442	1.39141870046367	-HS +R6 -i90
chr11	108920348	108950783	Axin2	NM_015732	-0.443	0.7	-0.101	0.834535799112297	-HS +R6 -i90
chr11	109229854	109298181	Rgs9	NM_001165934	0.281	-1.229	1.467	1.93429341104187	+HS -R6 +i90
chr11	109354777	109363654	Gm11696	NR_038097	0.381	0.795	0.671	1.10789304537938	+HS +R6 +i90
chr11	109362793	109401369	Gna13	NM_010303	-0.727	0.342	-0.47	0.93080234206839	-HS +R6 -i90
chr11	109425945	109438148	Amz2	NM_025275	-0.52	0.708	-0.16	0.892896410565078	-HS +R6 -i90
chr11	109440077	109453359	LOC100503496	NR_040680	-0.395	0.47	0.4	0.732751663252974	-HS +R6 +i90
chr11	109450854	109473229	Slc16a6	NM_134038	-3.046	-0.556	1.578	3.47524617833039	-HS -R6 +i90
chr11	109473373	109573330	Arsg	NM_028710	0.271	0.839	0.533	1.03026744100743	+HS +R6 +i90
chr11	109573520	109611389	Wipi1	NM_145940	-0.033	0.771	0.163	0.78873252754023	-HS +R6 +i90
chr11	109650920	109669663	Prkar1a	NM_021880	0.297	-2.361	0.772	2.50170222048908	+HS -R6 +i90
chr11	110025633	110095937	Abca8a	NM_153145	-0.785	0.151	-0.979	1.26390941131079	-HS +R6 -i90
chr11	110100821	110168153	Abca9	NM_147220	-0.736	0.104	0.65	0.987426959324081	-HS +R6 +i90
chr11	110176819	110251776	Abca6	NM_147218	-1.171	-0.453	0.039	1.25617315685378	-HS -R6 +i90
chr11	110269368	110337716	Abca5	NM_147219	-0.239	0.692	-0.23	0.76738842837249	-HS +R6 -i90
chr11	111066163	111076825	Kcnj2	NM_008425	-1.29	0.098	-0.593	1.42314897322803	-HS +R6 -i90
chr11	112782209	112787757	Sox9	NM_011448	-0.983	1.032	1.657	2.18562622605056	-HS +R6 +i90
chr11	113661318	113684151	Fam104a	NM_138598	-0.926	0.163	0.129	0.949044782926496	-HS +R6 +i90
chr11	113726849	113751160	Cdc42ep4	NM_020006	-0.79	0.112	0.257	0.838267856952657	-HS +R6 +i90
chr11	113780789	114065951	Sdk2	NM_172800	2.691	1.268	1.105	3.17337832601157	+HS +R6 +i90
chr11	114413404	114448860	4932435O22Rik	NR_027643	0.592	-1.027	1.142	1.64601245438788	+HS -R6 +i90
chr11	114675467	114720984	Ttyh2	NM_053273	-0.519	0.964	0.417	1.17155708354309	-HS +R6 +i90
chr11	114727411	114757886	Dnaic2	NM_001034878	0.624	1.014	0.308	1.22981136764953	+HS +R6 +i90
chr11	114765388	114790575	Kif19a	NM_001102615	0.372	0.801	-0.143	0.894669771479958	+HS +R6 -i90
chr11	114851531	114872617	Gprc5c	NM_001110337	-0.239	-0.431	0.248	0.551711881329376	-HS -R6 +i90
chr11	114982442	114989886	Cd300ld	NM_145437	-0.949	-2.123	1.526	2.78143955533821	-HS -R6 +i90
chr11	115163340	115181178	Slc9a3r1	NM_012030	-0.683	1.685	0.171	1.82618591605565	-HS +R6 +i90
chr11	115187486	115247025	Tmem104	NM_001033393	-0.395	-1.779	0.612	1.9223449222239	-HS -R6 +i90
chr11	115268024	115276969	Fdxr	NM_007997	-0.422	0.242	-0.07	0.491475330001415	-HS +R6 -i90
chr11	115283365	115297546	Fads6	NM_178035	-0.809	-1.222	-0.319	1.49984199167779	-HS -R6 -i90
chr11	115315191	115321918	Ush1g	NM_176847	1.092	1.993	-1.426	2.68290681910498	+HS +R6 -i90
chr11	115381915	115396132	Cdr2l	NM_001080929	-0.2	0.484	0.697	0.871817067967816	-HS +R6 +i90
chr11	115415696	115419919	Atp5h	NM_027862	0.071	0.274	-0.226	0.362205742638076	+HS +R6 -i90
chr11	115420125	115431274	Kctd2	NM_183285	-0.493	0.875	-0.063	1.00630164463743	-HS +R6 -i90
chr11	115475676	115490466	Armc7	NM_177778	-1.085	0.602	0.181	1.25394975975914	-HS +R6 +i90
chr11	115490424	115491814	Nt5c	NM_015807	-0.177	1.6	0.064	1.61103227776479	-HS +R6 +i90
chr11	115497352	115514370	Hn1	NM_008258	-0.213	0.89	-0.018	0.915310329888175	-HS +R6 -i90
chr11	115523108	115536230	Sumo2	NM_133354	-1.287	1.214	0.508	1.84071426354011	-HS +R6 +i90
chr11	115564443	115583924	Nup85	NM_001002929	-0.229	0.372	-0.187	0.475177861437168	-HS +R6 -i90
chr11	115604150	115607624	Mrps7	NM_025305	-0.11	0.209	-0.016	0.236721355183684	-HS +R6 -i90
chr11	115644044	115699534	Grb2	NM_001313937	-2.395	-1.178	-0.021	2.66911033867092	-HS -R6 -i90
chr11	115765432	115799033	Tmem94	NM_028014	-0.342	-0.067	0.011	0.348674633433521	-HS -R6 +i90
chr11	115799351	115813592	Caskin2	NM_080643	0.137	0.466	-0.462	0.670349908629814	+HS +R6 -i90
chr11	115814738	115823102	Tsen54	NM_029557	0.601	3.184	0.191	3.24584934955398	+HS +R6 +i90
chr11	115892594	115933492	Recql5	NM_130454	-3.106	0.944	-1.123	3.43504017443756	-HS +R6 -i90
chr11	115933658	115965534	Sap30bp	NM_020483	0.026	0.845	0.159	0.860222064353153	+HS +R6 +i90
chr11	115974724	116008411	Itgb4	NM_001005608	-1.6	-0.299	0.918	1.86872282588938	-HS -R6 +i90
chr11	116008356	116012719	Galk1	NM_016905	-0.585	1.212	0.384	1.3995088424158	-HS +R6 +i90
chr11	116078572	116086964	Wbp2	NM_016852	-0.001	0.824	-0.015	0.824137124512663	-HS +R6 -i90
chr11	116124707	116131128	Trim65	NM_178802	-0.017	-0.54	1.535	1.62730267620993	-HS -R6 +i90
chr11	116131816	116138868	Mrpl38	NM_024177	-0.247	1.846	1.175	2.20212397471169	-HS +R6 +i90
chr11	116142284	116168178	Fbf1	NM_172571	0.016	0.83	0.646	1.05188972806088	+HS +R6 +i90
chr11	116171882	116199045	Acox1	NM_015729	-0.215	0.076	-0.735	0.769562213209562	-HS +R6 -i90
chr11	116198854	116215318	Ten1	NM_027107	-0.049	1.302	0.076	1.30513639134	-HS +R6 +i90
chr11	116220558	116238091	Evpl	NM_025276	-0.407	0.305	0.851	0.991400524510654	-HS +R6 +i90
chr11	116245165	116274217	Srp68	NM_146032	-0.094	0.534	-0.086	0.548988160163769	-HS +R6 -i90
chr11	116280938	116283938	Galr2	NM_010254	-0.606	-0.731	1.699	1.94632936575493	-HS -R6 +i90
chr11	116287997	116306738	Exoc7	NM_001162872	-0.617	0.832	0.219	1.05871337008654	-HS +R6 +i90
chr11	116336344	116413032	Rnf157	NM_027258	0.18	0.529	0.203	0.594516610365093	+HS +R6 +i90
chr11	116434093	116439077	Ubald2	NM_176902	-0.987	0.49	-0.136	1.11029950914156	-HS +R6 -i90
chr11	116537752	116581447	Ube2o	NM_173755	-0.009	0.575	0.153	0.595075625446044	-HS +R6 +i90
chr11	116598164	116627019	Rhbdf2	NM_172572	0.444	0.695	0.017	0.824893932575577	+HS +R6 +i90
chr11	116645594	116654313	Cygb	NM_030206	-0.628	-0.265	0.232	0.720022916301974	-HS -R6 +i90
chr11	116671659	116675798	1810032O08Rik	NR_027821	0.958	0.648	-0.136	1.16454454616386	+HS +R6 -i90
chr11	116676704	116694660	St6galnac2	NM_009180	1.072	0.812	-0.209	1.36095885316199	+HS +R6 -i90
chr11	116803399	116828046	Mxra7	NM_026280	-0.578	0.028	0.417	0.713272037864937	-HS +R6 +i90
chr11	116837431	116843449	Jmjd6	NM_033398	0.008	0.423	1.558	1.61442156824046	+HS +R6 +i90
chr11	116843514	116849740	Mettl23	NM_028865	0.694	0.726	0.603	1.17146105355663	+HS +R6 +i90
chr11	116849896	116853094	Srsf2	NM_011358	-0.135	0.663	0.029	0.677225959337059	-HS +R6 +i90
chr11	116854014	116875660	Mfsd11	NM_178620	-0.459	-0.503	-0.457	0.820084751717772	-HS -R6 -i90
chr11	117076782	117078955	Snhg20	NR_027059	0.092	0.903	-0.02	0.907894817696411	+HS +R6 -i90
chr11	117115171	117128763	Sec14l1	NR_029459	0.3	2.179	0.261	2.21498577873538	+HS +R6 +i90
chr11	117266245	117362325	Sept9	NM_001113487	1.006	1.289	0.426	1.68968429003764	+HS +R6 +i90
chr11	117611246	117613417	2900041M22Rik	NR_015489	-0.609	0.793	-1.653	1.9318744783241	-HS +R6 -i90
chr11	117654288	117763439	Tnrc6c	NM_198022	-0.299	0.754	0.158	0.826366141610364	-HS +R6 +i90
chr11	117765984	117780683	Tmc6	NM_145439	0.513	0.863	-0.043	1.00488158506363	+HS +R6 -i90
chr11	117797659	117807308	6030468B19Rik	NM_029964	-1.513	0.265	-2.711	3.11591318877789	-HS +R6 -i90
chr11	117809666	117814286	Syngr2	NM_009304	-0.117	0.215	-0.111	0.268765697215995	-HS +R6 -i90
chr11	117825918	117839908	Afmid	NM_027827	0.987	1.465	-0.034	1.76679087613673	+HS +R6 -i90
chr11	117849236	117855743	Birc5	NM_001012273	2.196	2.874	0.682	3.68068145864322	+HS +R6 +i90
chr11	117867948	117873526	Tha1	NM_027919	-0.312	-0.055	0.017	0.317266449534142	-HS -R6 +i90
chr11	117966078	117969366	Socs3	NM_007707	1.019	0.568	1.281	1.73261247831129	+HS +R6 +i90
chr11	118021722	118129219	Dnah17	NM_001167746	0.686	1.496	0.393	1.69205821412858	+HS +R6 +i90
chr11	118164165	118212742	Cyth1	NM_001112700	-0.42	-0.53	0.453	0.81394655844226	-HS -R6 +i90
chr11	118259652	118290244	Usp36	NM_001033528	-1.306	-0.447	1.401	1.96678570261226	-HS -R6 +i90
chr11	118301060	118355411	Timp2	NM_011594	-0.345	0.601	0.315	0.761216789094933	-HS +R6 +i90
chr11	118392751	118401931	Lgals3bp	NM_011150	-0.725	-0.115	0.98	1.22443864689089	-HS -R6 +i90
chr11	118406288	118419118	Cant1	NM_029502	-0.761	0.549	-0.356	1.00362243896796	-HS +R6 -i90
chr11	118428456	118451782	C1qtnf1	NM_001204129	0.966	2.253	1.101	2.68725994276698	+HS +R6 +i90
chr11	119023020	119031275	Cbx2	NM_007623	-1.209	1.015	0.128	1.5837581886134	-HS +R6 +i90
[truncated: 9,758 more rows]
