# Supplementary material for: Transcriptional responses to proteotoxic stressors are profoundly diverse and tissue-specific
Source: Cell Stress Chaperones. 2026 Jan 29;31(2):100146. doi: 10.1016/j.cstres.2026.100146 (PMC12908066; doi:10.1016/j.cstres.2026.100146)
Supplement: Figures S6 — Supplementary material [file mmc6.xlsx]

## Sheet: Brainstem_GSEA
ONTOLOGY	Description	setSize	enrichmentScore	NES	pvalue	p.adjust	qvalue	rank
GO:0006955	immune response	635	0.4060518	1.741115	2.850639e-09	2.850639e-09	3.228724e-05	1332
GO:0044391	ribosomal subunit	117	-0.5518948	-2.159718	1.246016e-07	1.246016e-07	5.763037e-04	3330
GO:0006720	isoprenoid metabolic process	42	-0.7243019	-2.322645	2.275713e-07	2.275713e-07	5.763037e-04	853
GO:0051607	defense response to virus	114	0.5835840	2.088908	2.544091e-07	2.544091e-07	5.763037e-04	630
GO:0140546	defense response to symbiont	114	0.5835840	2.088908	2.544091e-07	2.544091e-07	5.763037e-04	630
GO:0003735	structural constituent of ribosome	101	-0.5486427	-2.101350	1.048776e-06	1.048776e-06	1.792384e-03	3330
GO:1901615	organic hydroxy compound metabolic process	272	-0.4044331	-1.753590	1.503225e-06	1.503225e-06	1.792384e-03	1595
GO:0043207	response to external biotic stimulus	549	0.3854959	1.636817	1.691699e-06	1.691699e-06	1.792384e-03	1135
GO:0051707	response to other organism	549	0.3854959	1.636817	1.691699e-06	1.691699e-06	1.792384e-03	1135
GO:0009615	response to virus	143	0.5382956	1.980875	1.723509e-06	1.723509e-06	1.792384e-03	726
GO:0009607	response to biotic stimulus	568	0.3831894	1.628997	1.740745e-06	1.740745e-06	1.792384e-03	1333
GO:0044419	biological process involved in interspecies interaction between organisms	618	0.3734909	1.599893	2.128114e-06	2.128114e-06	2.008641e-03	1135
GO:1901617	organic hydroxy compound biosynthetic process	128	-0.5103136	-2.017668	2.522049e-06	2.522049e-06	2.086320e-03	930
GO:0019058	viral life cycle	107	0.5633741	1.998103	2.578816e-06	2.578816e-06	2.086320e-03	1312
GO:1903900	regulation of viral life cycle	64	0.6379615	2.067484	2.778953e-06	2.778953e-06	2.098353e-03	1312
GO:0046165	alcohol biosynthetic process	81	-0.5544687	-2.049315	3.253335e-06	3.253335e-06	2.303019e-03	882
GO:0009986	cell surface	453	0.3920039	1.644325	3.817971e-06	3.817971e-06	2.543738e-03	1736
GO:0008299	isoprenoid biosynthetic process	18	-0.8155609	-2.208297	4.244131e-06	4.244131e-06	2.670576e-03	534
GO:0044283	small molecule biosynthetic process	309	-0.3758089	-1.652236	5.144879e-06	5.144879e-06	2.922573e-03	952
GO:0002684	positive regulation of immune system process	444	0.3897823	1.633244	5.160677e-06	5.160677e-06	2.922573e-03	1306
GO:0050792	regulation of viral process	79	0.6035233	2.037018	6.102417e-06	6.102417e-06	3.291329e-03	1312
GO:0009897	external side of plasma membrane	179	0.4838935	1.843673	7.149384e-06	7.149384e-06	3.418920e-03	1543
GO:0098542	defense response to other organism	422	0.3974570	1.657144	7.172365e-06	7.172365e-06	3.418920e-03	1066
GO:0006952	defense response	670	0.3583669	1.541207	7.286187e-06	7.286187e-06	3.418920e-03	1312
GO:0098609	cell-cell adhesion	478	0.3870971	1.628372	7.546408e-06	7.546408e-06	3.418920e-03	1680
GO:0008202	steroid metabolic process	141	-0.4728258	-1.904708	9.242928e-06	9.242928e-06	4.026474e-03	673
GO:0098552	side of membrane	307	0.4144105	1.679407	9.906251e-06	9.906251e-06	4.052921e-03	1543
GO:0050778	positive regulation of immune response	290	0.4262144	1.716822	1.001930e-05	1.001930e-05	4.052921e-03	1144
GO:0006695	cholesterol biosynthetic process	33	-0.7095620	-2.157135	1.081216e-05	1.081216e-05	4.082064e-03	596
GO:1902653	secondary alcohol biosynthetic process	33	-0.7095620	-2.157135	1.081216e-05	1.081216e-05	4.082064e-03	596
GO:0016125	sterol metabolic process	76	-0.5531333	-2.008248	1.197653e-05	1.197653e-05	4.375804e-03	596
GO:0048525	negative regulation of viral process	47	0.6679423	2.085292	1.248449e-05	1.248449e-05	4.418854e-03	666
GO:0030155	regulation of cell adhesion	451	0.3799041	1.591910	1.510149e-05	1.510149e-05	5.033218e-03	1985
GO:0009266	response to temperature stimulus	81	-0.5358025	-1.980325	1.510901e-05	1.510901e-05	5.033218e-03	612
GO:0001775	cell activation	525	0.3730028	1.576321	1.561983e-05	1.561983e-05	5.054719e-03	1823
GO:0009617	response to bacterium	263	0.4310910	1.723888	1.645122e-05	1.645122e-05	5.175882e-03	1135
GO:0015934	large ribosomal subunit	75	-0.5597854	-2.021539	1.694449e-05	1.694449e-05	5.186990e-03	2920
GO:0015986	proton motive force-driven ATP synthesis	65	-0.5749750	-2.031482	1.883736e-05	1.883736e-05	5.614682e-03	3478
GO:0016126	sterol biosynthetic process	35	-0.6793849	-2.106123	2.237056e-05	2.237056e-05	6.496820e-03	596
GO:0098798	mitochondrial protein-containing complex	242	-0.3980357	-1.702857	2.325377e-05	2.325377e-05	6.584487e-03	3359
GO:0006721	terpenoid metabolic process	29	-0.7217576	-2.120243	2.416493e-05	2.416493e-05	6.675602e-03	853
GO:0048732	gland development	244	0.4334048	1.721973	2.513334e-05	2.513334e-05	6.718826e-03	1511
GO:0032943	mononuclear cell proliferation	154	0.4903300	1.832051	2.550781e-05	2.550781e-05	6.718826e-03	1803
GO:0045321	leukocyte activation	455	0.3824309	1.605431	2.842377e-05	2.842377e-05	6.985872e-03	1823
GO:1901673	regulation of mitotic spindle assembly	8	-0.9112261	-2.019311	2.866833e-05	2.866833e-05	6.985872e-03	12
GO:0002682	regulation of immune system process	669	0.3480398	1.498181	2.891103e-05	2.891103e-05	6.985872e-03	1202
GO:0046651	lymphocyte proliferation	152	0.4924385	1.833294	2.956988e-05	2.956988e-05	6.985872e-03	1144
GO:0001776	leukocyte homeostasis	68	0.6002412	1.974579	2.960555e-05	2.960555e-05	6.985872e-03	1808
GO:0046649	lymphocyte activation	377	0.3946828	1.632629	3.241202e-05	3.241202e-05	7.492016e-03	1823
GO:0002831	regulation of response to biotic stimulus	208	0.4527494	1.765416	3.366607e-05	3.366607e-05	7.501161e-03	1066
GO:0008203	cholesterol metabolic process	72	-0.5500218	-1.978082	3.377614e-05	3.377614e-05	7.501161e-03	596
GO:0050776	regulation of immune response	377	0.3932506	1.626705	3.690844e-05	3.690844e-05	8.039166e-03	1144
GO:0002252	immune effector process	284	0.4206936	1.690618	3.835505e-05	3.835505e-05	8.118741e-03	1146
GO:0002250	adaptive immune response	186	0.4595267	1.757508	3.870738e-05	3.870738e-05	8.118741e-03	1096
GO:0022625	cytosolic large ribosomal subunit	26	-0.7260126	-2.098855	4.017845e-05	4.017845e-05	8.274069e-03	2128
GO:0048002	antigen processing and presentation of peptide antigen	26	0.7410094	2.092510	5.618247e-05	5.618247e-05	1.134016e-02	1096
GO:0042776	proton motive force-driven mitochondrial ATP synthesis	62	-0.5769547	-2.016562	5.712771e-05	5.712771e-05	1.134016e-02	2756
GO:0045069	regulation of viral genome replication	38	0.6777926	2.043808	5.807091e-05	5.807091e-05	1.134016e-02	1272
GO:0016032	viral process	144	0.4815964	1.776894	6.285228e-05	6.285228e-05	1.206584e-02	1578
GO:0071216	cellular response to biotic stimulus	105	0.5199905	1.840542	6.792700e-05	6.792700e-05	1.279947e-02	1731
GO:0006694	steroid biosynthetic process	77	-0.5377097	-1.952966	6.897020e-05	6.897020e-05	1.279947e-02	596
GO:1902652	secondary alcohol metabolic process	78	-0.5290146	-1.931804	7.006400e-05	7.006400e-05	1.279947e-02	596
GO:0006066	alcohol metabolic process	175	-0.4144383	-1.701102	7.619722e-05	7.619722e-05	1.369895e-02	1595
GO:0005840	ribosome	133	-0.4475728	-1.789836	7.844357e-05	7.844357e-05	1.388245e-02	2388
GO:0003690	double-stranded DNA binding	587	0.3493510	1.490284	8.035761e-05	8.035761e-05	1.389341e-02	1685
GO:0043565	sequence-specific DNA binding	581	0.3526101	1.502245	8.095879e-05	8.095879e-05	1.389341e-02	1796
GO:1990837	sequence-specific double-stranded DNA binding	540	0.3520136	1.491505	8.430024e-05	8.430024e-05	1.425091e-02	1685
GO:0035456	response to interferon-beta	26	0.7341434	2.073121	9.395149e-05	9.395149e-05	1.564889e-02	1309
GO:0019079	viral genome replication	50	0.6288091	1.985331	9.913562e-05	9.913562e-05	1.588424e-02	1272
GO:0034605	cellular response to heat	32	-0.6691988	-2.023471	9.951886e-05	9.951886e-05	1.588424e-02	612
GO:0070841	inclusion body assembly	17	-0.7839018	-2.078144	9.957178e-05	9.957178e-05	1.588424e-02	152
GO:0002821	positive regulation of adaptive immune response	53	0.6112840	1.957328	1.015535e-04	1.015535e-04	1.597538e-02	959
GO:0070661	leukocyte proliferation	177	0.4616413	1.755751	1.101863e-04	1.101863e-04	1.709596e-02	1808
GO:0035457	cellular response to interferon-alpha	6	0.9364480	1.850758	1.125072e-04	1.125072e-04	1.722016e-02	391
GO:0001067	transcription regulatory region nucleic acid binding	518	0.3573521	1.507012	1.202647e-04	1.202647e-04	1.799349e-02	1685
GO:0051251	positive regulation of lymphocyte activation	135	0.4801638	1.751107	1.207370e-04	1.207370e-04	1.799349e-02	1306
GO:0045087	innate immune response	333	0.3934497	1.601155	1.302914e-04	1.302914e-04	1.880536e-02	1312
GO:0002833	positive regulation of response to biotic stimulus	148	0.4702104	1.742683	1.314814e-04	1.314814e-04	1.880536e-02	1066
GO:0016235	aggresome	18	-0.7650068	-2.071412	1.339952e-04	1.339952e-04	1.880536e-02	17
GO:0070426	positive regulation of nucleotide-binding oligomerization domain containing signaling pathway	3	-0.9849865	-1.642460	1.344863e-04	1.344863e-04	1.880536e-02	12
GO:0070434	positive regulation of nucleotide-binding oligomerization domain containing 2 signaling pathway	3	-0.9849865	-1.642460	1.344863e-04	1.344863e-04	1.880536e-02	12
GO:0006729	tetrahydrobiopterin biosynthetic process	4	-0.9671545	-1.737299	1.451827e-04	1.451827e-04	1.957601e-02	68
GO:0042559	pteridine-containing compound biosynthetic process	4	-0.9671545	-1.737299	1.451827e-04	1.451827e-04	1.957601e-02	68
GO:0046146	tetrahydrobiopterin metabolic process	4	-0.9671545	-1.737299	1.451827e-04	1.451827e-04	1.957601e-02	68
GO:0000976	transcription cis-regulatory region binding	516	0.3580745	1.506959	1.529547e-04	1.529547e-04	2.038133e-02	1685
GO:0000977	RNA polymerase II transcription regulatory region sequence-specific DNA binding	460	0.3653615	1.533653	1.593952e-04	1.593952e-04	2.099256e-02	1685
GO:0042098	T cell proliferation	114	0.4963148	1.776533	1.691183e-04	1.691183e-04	2.201709e-02	1843
GO:0000313	organellar ribosome	76	-0.5075162	-1.842627	1.809610e-04	1.809610e-04	2.302946e-02	3330
GO:0005761	mitochondrial ribosome	76	-0.5075162	-1.842627	1.809610e-04	1.809610e-04	2.302946e-02	3330
GO:0032608	interferon-beta production	33	0.6911309	2.035019	1.866352e-04	1.866352e-04	2.322955e-02	1253
GO:0032648	regulation of interferon-beta production	33	0.6911309	2.035019	1.866352e-04	1.866352e-04	2.322955e-02	1253
GO:0032479	regulation of type I interferon production	54	0.5995333	1.914296	1.900709e-04	1.900709e-04	2.340003e-02	1253
GO:0045089	positive regulation of innate immune response	137	0.4656053	1.705488	2.014699e-04	2.014699e-04	2.453668e-02	1306
GO:1990904	ribonucleoprotein complex	356	-0.3331307	-1.501396	2.135759e-04	2.135759e-04	2.568055e-02	2796
GO:0050670	regulation of lymphocyte proliferation	111	0.5033018	1.795185	2.153968e-04	2.153968e-04	2.568055e-02	1843
GO:0098800	inner mitochondrial membrane protein complex	124	-0.4486102	-1.772435	2.248819e-04	2.248819e-04	2.653212e-02	2766
GO:0032728	positive regulation of interferon-beta production	24	0.7345191	2.034507	2.327248e-04	2.327248e-04	2.717438e-02	1253
GO:0009408	response to heat	47	-0.5960054	-1.986120	2.517038e-04	2.517038e-04	2.890130e-02	1518
GO:0051787	misfolded protein binding	12	-0.8256632	-2.020284	2.555936e-04	2.555936e-04	2.890130e-02	12
GO:0002285	lymphocyte activation involved in immune response	88	0.5276085	1.819458	2.559497e-04	2.559497e-04	2.890130e-02	959
GO:0035458	cellular response to interferon-beta	18	0.7747505	1.992062	2.577212e-04	2.577212e-04	2.890130e-02	923
GO:0032606	type I interferon production	55	0.5989816	1.917778	2.695550e-04	2.695550e-04	2.925301e-02	1253
GO:0140236	translation at presynapse	19	-0.7434671	-2.059983	2.711884e-04	2.711884e-04	2.925301e-02	2128
GO:0140241	translation at synapse	19	-0.7434671	-2.059983	2.711884e-04	2.711884e-04	2.925301e-02	2128
GO:0140242	translation at postsynapse	19	-0.7434671	-2.059983	2.711884e-04	2.711884e-04	2.925301e-02	2128
GO:0002577	regulation of antigen processing and presentation	12	0.8376269	1.943831	2.786087e-04	2.786087e-04	2.960581e-02	1069
GO:0001817	regulation of cytokine production	349	0.3808335	1.560171	2.821329e-04	2.821329e-04	2.960581e-02	1306
GO:0140110	transcription regulator activity	659	0.3318142	1.427550	2.823007e-04	2.823007e-04	2.960581e-02	1556
GO:0050839	cell adhesion molecule binding	198	0.4346869	1.680005	2.870492e-04	2.870492e-04	2.982761e-02	1831
GO:0042110	T cell activation	272	0.3981980	1.597564	2.931072e-04	2.931072e-04	3.018022e-02	1843
GO:0032944	regulation of mononuclear cell proliferation	112	0.5052578	1.804269	3.050449e-04	3.050449e-04	3.112644e-02	1843
GO:0045071	negative regulation of viral genome replication	23	0.7312477	2.014853	3.103476e-04	3.103476e-04	3.132870e-02	1213
GO:0002495	antigen processing and presentation of peptide antigen via MHC class II	14	0.8062896	1.926162	3.153251e-04	3.153251e-04	3.132870e-02	838
GO:0002504	antigen processing and presentation of peptide or polysaccharide antigen via MHC class II	14	0.8062896	1.926162	3.153251e-04	3.153251e-04	3.132870e-02	838
GO:0002260	lymphocyte homeostasis	41	0.6299358	1.926700	3.223121e-04	3.223121e-04	3.169589e-02	1781
GO:0022626	cytosolic ribosome	45	-0.5925901	-1.958758	3.246177e-04	3.246177e-04	3.169589e-02	2382
GO:0000902	cell morphogenesis	660	0.3305326	1.420551	3.286312e-04	3.286312e-04	3.181351e-02	1707
GO:0002313	mature B cell differentiation involved in immune response	15	0.7859538	1.936142	3.520334e-04	3.520334e-04	3.317212e-02	839
GO:0005740	mitochondrial envelope	534	-0.3011904	-1.410873	3.522016e-04	3.522016e-04	3.317212e-02	2766
GO:0002824	positive regulation of adaptive immune response based on somatic recombination of immune receptors built from immunoglobulin superfamily domains	47	0.6116151	1.909440	3.522346e-04	3.522346e-04	3.317212e-02	1096
GO:0001816	cytokine production	382	0.3697908	1.533563	3.543805e-04	3.543805e-04	3.317212e-02	1306
GO:0070663	regulation of leukocyte proliferation	126	0.4710233	1.706341	3.667384e-04	3.667384e-04	3.404750e-02	1843
GO:0009952	anterior/posterior pattern specification	109	0.4928981	1.755225	3.701394e-04	3.701394e-04	3.408387e-02	1266
GO:0003700	DNA-binding transcription factor activity	425	0.3598751	1.502793	3.752015e-04	3.752015e-04	3.427138e-02	1556
GO:0002696	positive regulation of leukocyte activation	154	0.4521606	1.689436	3.818467e-04	3.818467e-04	3.459933e-02	1306
GO:0055131	C3HC4-type RING finger domain binding	4	-0.9569980	-1.719055	4.015334e-04	4.015334e-04	3.609440e-02	12
GO:0045785	positive regulation of cell adhesion	264	0.3994113	1.599697	4.264014e-04	4.264014e-04	3.795073e-02	2064
GO:0098797	plasma membrane protein complex	290	0.3865478	1.557042	4.327244e-04	4.327244e-04	3.795073e-02	1467
GO:0060236	regulation of mitotic spindle organization	15	-0.7833830	-2.028435	4.352169e-04	4.352169e-04	3.795073e-02	12
GO:1902680	positive regulation of RNA biosynthetic process	746	0.3240384	1.405989	4.355869e-04	4.355869e-04	3.795073e-02	1614
GO:0007249	I-kappaB kinase/NF-kappaB signaling	116	0.4836664	1.736668	4.428985e-04	4.428985e-04	3.828170e-02	2115
GO:0002636	positive regulation of germinal center formation	4	0.9646741	1.719594	4.461455e-04	4.461455e-04	3.828170e-02	17
GO:0060338	regulation of type I interferon-mediated signaling pathway	17	0.7703501	1.957472	4.632787e-04	4.632787e-04	3.945294e-02	106
GO:0007339	binding of sperm to zona pellucida	8	-0.8638940	-1.914421	4.678210e-04	4.678210e-04	3.954245e-02	268
GO:0045893	positive regulation of DNA-templated transcription	743	0.3237003	1.402805	4.937967e-04	4.937967e-04	4.112425e-02	1614
GO:1903508	positive regulation of nucleic acid-templated transcription	743	0.3237003	1.402805	4.937967e-04	4.937967e-04	4.112425e-02	1614
GO:0090224	regulation of spindle organization	17	-0.7469988	-1.980313	5.034526e-04	5.034526e-04	4.162236e-02	12
GO:0032481	positive regulation of type I interferon production	36	0.6518697	1.945171	5.183523e-04	5.183523e-04	4.210613e-02	1415
GO:0010257	NADH dehydrogenase complex assembly	51	-0.5622855	-1.898563	5.204569e-04	5.204569e-04	4.210613e-02	3437
GO:0032981	mitochondrial respiratory chain complex I assembly	51	-0.5622855	-1.898563	5.204569e-04	5.204569e-04	4.210613e-02	3437
GO:0050671	positive regulation of lymphocyte proliferation	58	0.5839699	1.881570	5.297949e-04	5.297949e-04	4.255207e-02	1266
GO:0005601	classical-complement-pathway C3/C5 convertase complex	3	-0.9769745	-1.629100	5.334827e-04	5.334827e-04	4.255207e-02	203
GO:0070665	positive regulation of leukocyte proliferation	68	0.5556795	1.827987	5.430350e-04	5.430350e-04	4.278278e-02	1552
GO:0035455	response to interferon-alpha	10	0.8469994	1.875457	5.468717e-04	5.468717e-04	4.278278e-02	391
GO:0005743	mitochondrial inner membrane	386	-0.3217963	-1.458609	5.511761e-04	5.511761e-04	4.278278e-02	2972
GO:0016342	catenin complex	19	0.7304259	1.906603	5.552085e-04	5.552085e-04	4.278278e-02	1271
GO:0002634	regulation of germinal center formation	8	0.8803041	1.832254	5.561758e-04	5.561758e-04	4.278278e-02	17
GO:0015935	small ribosomal subunit	46	-0.5573039	-1.849640	5.590389e-04	5.590389e-04	4.278278e-02	2364
GO:0032946	positive regulation of mononuclear cell proliferation	59	0.5771816	1.863525	5.673684e-04	5.673684e-04	4.312882e-02	1266
GO:0002020	protease binding	80	-0.4858966	-1.792331	5.732626e-04	5.732626e-04	4.328635e-02	673
GO:0005747	mitochondrial respiratory chain complex I	47	-0.5769856	-1.922738	5.898526e-04	5.898526e-04	4.366573e-02	3478
GO:0030964	NADH dehydrogenase complex	47	-0.5769856	-1.922738	5.898526e-04	5.898526e-04	4.366573e-02	3478
GO:0045271	respiratory chain complex I	47	-0.5769856	-1.922738	5.898526e-04	5.898526e-04	4.366573e-02	3478
GO:0038187	pattern recognition receptor activity	13	0.8005700	1.882633	6.160870e-04	6.160870e-04	4.528822e-02	1253
GO:0006909	phagocytosis	119	0.4733883	1.698419	6.197667e-04	6.197667e-04	4.528822e-02	1636
GO:0002819	regulation of adaptive immune response	90	0.5110701	1.771156	6.275625e-04	6.275625e-04	4.554816e-02	1096
GO:0090084	negative regulation of inclusion body assembly	7	-0.8906323	-1.888563	6.313670e-04	6.313670e-04	4.554816e-02	12
GO:0002312	B cell activation involved in immune response	42	0.6046351	1.862227	6.543422e-04	6.543422e-04	4.690687e-02	959
GO:0050870	positive regulation of T cell activation	97	0.5014615	1.747700	6.593610e-04	6.593610e-04	4.696938e-02	1045
GO:0045338	farnesyl diphosphate metabolic process	5	-0.9364892	-1.784850	6.737445e-04	6.737445e-04	4.769402e-02	534
GO:0070232	regulation of T cell apoptotic process	23	0.7063971	1.946380	6.849876e-04	6.849876e-04	4.818873e-02	272
GO:0032101	regulation of response to external stimulus	513	0.3403316	1.430444	6.893735e-04	6.893735e-04	4.819791e-02	1216
GO:0044790	suppression of viral release by host	12	0.8109801	1.881994	6.989371e-04	6.989371e-04	4.856676e-02	262
GO:0050867	positive regulation of cell activation	168	0.4304327	1.622921	7.303877e-04	7.303877e-04	5.044270e-02	1729
GO:0030103	vasopressin secretion	4	-0.9490872	-1.704845	7.769571e-04	7.769571e-04	5.313036e-02	454
GO:0140374	antiviral innate immune response	9	0.8580909	1.849222	7.786856e-04	7.786856e-04	5.313036e-02	448
GO:0006119	oxidative phosphorylation	118	-0.4313965	-1.688977	7.862432e-04	7.862432e-04	5.332478e-02	2766
GO:0090083	regulation of inclusion body assembly	11	-0.8131228	-1.942226	7.970073e-04	7.970073e-04	5.373307e-02	12
GO:0044070	regulation of monoatomic anion transport	12	-0.7921998	-1.938403	8.270265e-04	8.270265e-04	5.542700e-02	1063
GO:0005746	mitochondrial respirasome	79	-0.4822082	-1.771245	8.374622e-04	8.374622e-04	5.565009e-02	2766
GO:0001819	positive regulation of cytokine production	212	0.4115475	1.604880	8.401819e-04	8.401819e-04	5.565009e-02	1306
GO:0009060	aerobic respiration	145	-0.4027789	-1.628911	8.577755e-04	8.577755e-04	5.606069e-02	3056
GO:0031966	mitochondrial membrane	501	-0.2938257	-1.365028	8.613919e-04	8.613919e-04	5.606069e-02	2628
GO:0032680	regulation of tumor necrosis factor production	85	0.5136889	1.759875	8.756026e-04	8.756026e-04	5.606069e-02	1424
GO:1903555	regulation of tumor necrosis factor superfamily cytokine production	85	0.5136889	1.759875	8.756026e-04	8.756026e-04	5.606069e-02	1424
GO:0019882	antigen processing and presentation	48	0.5758000	1.801451	8.756889e-04	8.756889e-04	5.606069e-02	1404
GO:0014873	response to muscle activity involved in regulation of muscle adaptation	3	-0.9722319	-1.621192	8.760786e-04	8.760786e-04	5.606069e-02	59
GO:0090169	regulation of spindle assembly	12	-0.7902132	-1.933542	8.886674e-04	8.886674e-04	5.654679e-02	12
GO:0006513	protein monoubiquitination	41	0.6003637	1.836252	9.013993e-04	9.013993e-04	5.703650e-02	243
GO:0048406	nerve growth factor binding	3	-0.9717634	-1.620410	9.250211e-04	9.250211e-04	5.759939e-02	176
GO:0002460	adaptive immune response based on somatic recombination of immune receptors built from immunoglobulin superfamily domains	145	0.4446390	1.641378	9.251525e-04	9.251525e-04	5.759939e-02	1096
GO:0022612	gland morphogenesis	95	0.4895168	1.696416	9.255515e-04	9.255515e-04	5.759939e-02	1505
GO:0007613	memory	86	-0.4709193	-1.734903	9.377068e-04	9.377068e-04	5.803696e-02	990
GO:0004745	NAD-retinol dehydrogenase activity	3	-0.9712285	-1.619519	9.445980e-04	9.445980e-04	5.814574e-02	237
GO:0042113	B cell activation	140	0.4470423	1.637408	9.661712e-04	9.661712e-04	5.915222e-02	1729
GO:0016788	hydrolase activity, acting on ester bonds	352	0.3641851	1.492720	9.885855e-04	9.885855e-04	6.019909e-02	1124
GO:0090063	positive regulation of microtubule nucleation	6	-0.8977485	-1.817558	9.975099e-04	9.975099e-04	6.041771e-02	12
GO:0010968	regulation of microtubule nucleation	7	-0.8788222	-1.863520	1.013214e-03	1.013214e-03	6.090256e-02	12
GO:0071219	cellular response to molecule of bacterial origin	90	0.5033119	1.744269	1.016269e-03	1.016269e-03	6.090256e-02	1333
GO:0031347	regulation of defense response	338	0.3647149	1.484102	1.030917e-03	1.030917e-03	6.145520e-02	1108
GO:0022409	positive regulation of cell-cell adhesion	140	0.4450451	1.630093	1.036693e-03	1.036693e-03	6.147601e-02	1055
GO:0070431	nucleotide-binding oligomerization domain containing 2 signaling pathway	9	-0.8295559	-1.866965	1.052561e-03	1.052561e-03	6.209186e-02	131
GO:0043269	regulation of monoatomic ion transport	339	-0.3249471	-1.457383	1.059195e-03	1.059195e-03	6.215949e-02	1388
GO:0140888	interferon-mediated signaling pathway	25	0.6810972	1.897440	1.111510e-03	1.111510e-03	6.489335e-02	2234
GO:0043121	neurotrophin binding	4	-0.9414785	-1.691177	1.138455e-03	1.138455e-03	6.569928e-02	176
GO:0002429	immune response-activating cell surface receptor signaling pathway	117	0.4711002	1.692091	1.146003e-03	1.146003e-03	6.569928e-02	1757
GO:0001782	B cell homeostasis	26	0.6867819	1.939379	1.147930e-03	1.147930e-03	6.569928e-02	1781
GO:0022603	regulation of anatomical structure morphogenesis	589	0.3206689	1.368601	1.151674e-03	1.151674e-03	6.569928e-02	1543
GO:0016765	transferase activity, transferring alkyl or aryl (other than methyl) groups	32	-0.6158656	-1.862206	1.163291e-03	1.163291e-03	6.569928e-02	952
GO:0032640	tumor necrosis factor production	89	0.4919222	1.698370	1.165918e-03	1.165918e-03	6.569928e-02	1424
GO:0071706	tumor necrosis factor superfamily cytokine production	89	0.4919222	1.698370	1.165918e-03	1.165918e-03	6.569928e-02	1424
GO:0002199	zona pellucida receptor complex	4	-0.9400044	-1.688529	1.198902e-03	1.198902e-03	6.722348e-02	3
GO:0045944	positive regulation of transcription by RNA polymerase II	581	0.3320642	1.414712	1.229216e-03	1.229216e-03	6.858367e-02	1614
GO:0016705	oxidoreductase activity, acting on paired donors, with incorporation or reduction of molecular oxygen	70	-0.5013311	-1.796818	1.271403e-03	1.271403e-03	7.029016e-02	967
GO:0002253	activation of immune response	211	0.4121272	1.605529	1.272213e-03	1.272213e-03	7.029016e-02	1645
GO:0021889	olfactory bulb interneuron differentiation	7	0.8791754	1.794044	1.308497e-03	1.308497e-03	7.184109e-02	830
GO:0002220	innate immune response activating cell surface receptor signaling pathway	32	0.6390002	1.879786	1.312969e-03	1.312969e-03	7.184109e-02	1253
GO:0001523	retinoid metabolic process	22	-0.6704177	-1.872032	1.343597e-03	1.343597e-03	7.306483e-02	1305
GO:0002757	immune response-activating signaling pathway	179	0.4128281	1.572908	1.348236e-03	1.348236e-03	7.306483e-02	1645
GO:0070432	regulation of nucleotide-binding oligomerization domain containing 2 signaling pathway	5	-0.9201480	-1.753706	1.374204e-03	1.374204e-03	7.411748e-02	131
GO:0043122	regulation of I-kappaB kinase/NF-kappaB signaling	95	0.4822025	1.671069	1.421114e-03	1.421114e-03	7.569576e-02	1757
GO:0031664	regulation of lipopolysaccharide-mediated signaling pathway	15	0.7504148	1.848595	1.437964e-03	1.437964e-03	7.569576e-02	964
GO:0002752	cell surface pattern recognition receptor signaling pathway	30	0.6432373	1.854223	1.440687e-03	1.440687e-03	7.569576e-02	1253
GO:0032103	positive regulation of response to external stimulus	268	0.3811530	1.527404	1.447056e-03	1.447056e-03	7.569576e-02	1306
GO:0002768	immune response-regulating cell surface receptor signaling pathway	120	0.4565480	1.639918	1.447204e-03	1.447204e-03	7.569576e-02	1757
GO:0070228	regulation of lymphocyte apoptotic process	32	0.6370431	1.874029	1.449578e-03	1.449578e-03	7.569576e-02	1736
GO:0000981	DNA-binding transcription factor activity, RNA polymerase II-specific	396	0.3570678	1.483173	1.450249e-03	1.450249e-03	7.569576e-02	1087
GO:0097577	sequestering of iron ion	3	-0.9656425	-1.610204	1.524726e-03	1.524726e-03	7.921802e-02	200
GO:0140776	protein-containing complex destabilizing activity	7	-0.8657627	-1.835828	1.564073e-03	1.564073e-03	8.061848e-02	12
GO:0005326	neurotransmitter transmembrane transporter activity	6	-0.8857990	-1.793366	1.581737e-03	1.581737e-03	8.061848e-02	728
GO:0035036	sperm-egg recognition	9	-0.8206752	-1.846978	1.583747e-03	1.583747e-03	8.061848e-02	268
GO:0051059	NF-kappaB binding	16	-0.7187924	-1.902706	1.584730e-03	1.584730e-03	8.061848e-02	12
GO:0034097	response to cytokine	408	0.3486333	1.456309	1.587270e-03	1.587270e-03	8.061848e-02	1508
GO:0032436	positive regulation of proteasomal ubiquitin-dependent protein catabolic process	51	-0.5343709	-1.804309	1.596940e-03	1.596940e-03	8.074755e-02	29
GO:0034341	response to type II interferon	63	0.5313050	1.719798	1.624104e-03	1.624104e-03	8.158540e-02	1312
GO:0030029	actin filament-based process	541	0.3251358	1.378182	1.627917e-03	1.627917e-03	8.158540e-02	1838
GO:0043605	amide catabolic process	4	0.9440569	1.682843	1.684432e-03	1.684432e-03	8.404587e-02	15
GO:0042026	protein refolding	10	-0.7979696	-1.876963	1.709124e-03	1.709124e-03	8.490385e-02	12
GO:0022407	regulation of cell-cell adhesion	247	0.3863230	1.539984	1.751736e-03	1.751736e-03	8.664068e-02	2269
GO:1901072	glucosamine-containing compound catabolic process	5	-0.9144590	-1.742863	1.795486e-03	1.795486e-03	8.841846e-02	442
GO:0005138	interleukin-6 receptor binding	5	0.9126786	1.728932	1.808864e-03	1.808864e-03	8.869163e-02	775
GO:0002218	activation of innate immune response	112	0.4714858	1.683670	1.825683e-03	1.825683e-03	8.913045e-02	1306
GO:0007611	learning or memory	186	-0.3622502	-1.505868	1.852825e-03	1.852825e-03	9.006728e-02	1030
GO:0033627	cell adhesion mediated by integrin	55	0.5501586	1.761460	1.882460e-03	1.882460e-03	9.111682e-02	1985
GO:1902743	regulation of lamellipodium organization	35	0.6018555	1.785736	1.946911e-03	1.946911e-03	9.383544e-02	1736
GO:0035872	nucleotide-binding domain, leucine rich repeat containing receptor signaling pathway	10	-0.7938052	-1.867167	1.965984e-03	1.965984e-03	9.395508e-02	131
GO:0070423	nucleotide-binding oligomerization domain containing signaling pathway	10	-0.7938052	-1.867167	1.965984e-03	1.965984e-03	9.395508e-02	131
GO:0000987	cis-regulatory region sequence-specific DNA binding	427	0.3442851	1.434882	2.043368e-03	2.043368e-03	9.724300e-02	1685
GO:0002224	toll-like receptor signaling pathway	38	0.5954761	1.795591	2.059449e-03	2.059449e-03	9.731841e-02	1510
GO:0070161	anchoring junction	405	0.3454031	1.439820	2.062137e-03	2.062137e-03	9.731841e-02	1873
GO:0010286	heat acclimation	5	-0.9117336	-1.737668	2.116859e-03	2.116859e-03	9.948638e-02	12
GO:0008504	monoamine transmembrane transporter activity	4	-0.9269783	-1.665131	2.126164e-03	2.126164e-03	9.951078e-02	234
GO:0002263	cell activation involved in immune response	134	0.4444334	1.621420	2.140322e-03	2.140322e-03	9.973809e-02	1146
GO:0070243	regulation of thymocyte apoptotic process	9	0.8307853	1.790377	2.148633e-03	2.148633e-03	9.973809e-02	15
GO:0043295	glutathione binding	9	-0.8139684	-1.831884	2.194600e-03	2.194600e-03	1.011797e-01	734
GO:0030036	actin cytoskeleton organization	492	0.3372962	1.419696	2.197556e-03	2.197556e-03	1.011797e-01	1838
GO:1903265	positive regulation of tumor necrosis factor-mediated signaling pathway	4	-0.9245030	-1.660684	2.247656e-03	2.247656e-03	1.030674e-01	12
GO:0031663	lipopolysaccharide-mediated signaling pathway	31	0.6225907	1.814677	2.280370e-03	2.280370e-03	1.041459e-01	964
GO:0002366	leukocyte activation involved in immune response	133	0.4462311	1.626152	2.306862e-03	2.306862e-03	1.047263e-01	1146
GO:0051249	regulation of lymphocyte activation	228	0.3877719	1.528554	2.320284e-03	2.320284e-03	1.047263e-01	1843
GO:0070424	regulation of nucleotide-binding oligomerization domain containing signaling pathway	6	-0.8765097	-1.774559	2.328650e-03	2.328650e-03	1.047263e-01	131
GO:0045648	positive regulation of erythrocyte differentiation	19	-0.6808836	-1.886578	2.330063e-03	2.330063e-03	1.047263e-01	12
GO:0000978	RNA polymerase II cis-regulatory region sequence-specific DNA binding	414	0.3413236	1.424288	2.372570e-03	2.372570e-03	1.058358e-01	1685
GO:1901800	positive regulation of proteasomal protein catabolic process	63	-0.4806666	-1.689180	2.402477e-03	2.402477e-03	1.058358e-01	29
GO:1901386	negative regulation of voltage-gated calcium channel activity	10	-0.7879583	-1.853414	2.402618e-03	2.402618e-03	1.058358e-01	58
GO:0002764	immune response-regulating signaling pathway	183	0.4037878	1.545714	2.402870e-03	2.402870e-03	1.058358e-01	1645
GO:0001963	synaptic transmission, dopaminergic	15	-0.7368882	-1.908044	2.406314e-03	2.406314e-03	1.058358e-01	1446
GO:2000106	regulation of leukocyte apoptotic process	52	0.5654326	1.793351	2.410814e-03	2.410814e-03	1.058358e-01	1516
GO:0016101	diterpenoid metabolic process	23	-0.6525362	-1.847060	2.428155e-03	2.428155e-03	1.061855e-01	1305
GO:0032543	mitochondrial translation	101	-0.4217266	-1.615251	2.463595e-03	2.463595e-03	1.073210e-01	3330
GO:0042129	regulation of T cell proliferation	86	0.4804855	1.653260	2.491274e-03	2.491274e-03	1.081110e-01	1843
GO:0052547	regulation of peptidase activity	188	-0.3539547	-1.477268	2.504099e-03	2.504099e-03	1.082527e-01	711
GO:0007320	insemination	3	-0.9551868	-1.592769	2.550472e-03	2.550472e-03	1.098382e-01	13
GO:0046085	adenosine metabolic process	4	0.9362066	1.668849	2.644403e-03	2.644403e-03	1.134521e-01	117
GO:0019866	organelle inner membrane	408	-0.2941214	-1.335458	2.690624e-03	2.690624e-03	1.146737e-01	2408
GO:2001225	regulation of chloride transport	6	-0.8724491	-1.766338	2.693126e-03	2.693126e-03	1.146737e-01	274
GO:0005506	iron ion binding	64	-0.4723634	-1.672230	2.734136e-03	2.734136e-03	1.159838e-01	967
GO:0002827	positive regulation of T-helper 1 type immune response	7	0.8627991	1.760627	2.767427e-03	2.767427e-03	1.166085e-01	203
GO:0019886	antigen processing and presentation of exogenous peptide antigen via MHC class II	11	0.7812106	1.780030	2.779148e-03	2.779148e-03	1.166085e-01	763
GO:0031397	negative regulation of protein ubiquitination	39	-0.5567438	-1.743972	2.791234e-03	2.791234e-03	1.166085e-01	79
GO:0045296	cadherin binding	47	0.5699556	1.779381	2.797995e-03	2.797995e-03	1.166085e-01	1271
GO:0031112	positive regulation of microtubule polymerization or depolymerization	19	-0.6722576	-1.862677	2.800339e-03	2.800339e-03	1.166085e-01	156
GO:0006629	lipid metabolic process	697	-0.2657039	-1.258080	2.822945e-03	2.822945e-03	1.171193e-01	936
GO:0070370	cellular heat acclimation	4	-0.9188689	-1.650564	2.855116e-03	2.855116e-03	1.180217e-01	12
GO:0031666	positive regulation of lipopolysaccharide-mediated signaling pathway	6	0.8792491	1.737712	2.913893e-03	2.913893e-03	1.200133e-01	807
GO:2000107	negative regulation of leukocyte apoptotic process	27	0.6416101	1.810237	2.931499e-03	2.931499e-03	1.203010e-01	1736
GO:0002719	negative regulation of cytokine production involved in immune response	10	0.8020952	1.776028	2.962638e-03	2.962638e-03	1.211400e-01	506
GO:0005179	hormone activity	26	-0.6388741	-1.846944	3.010743e-03	3.010743e-03	1.222448e-01	1122
GO:0045088	regulation of innate immune response	167	0.4175512	1.571740	3.011244e-03	3.011244e-03	1.222448e-01	1066
GO:0010591	regulation of lamellipodium assembly	27	0.6408490	1.808090	3.024562e-03	3.024562e-03	1.223469e-01	1615
GO:0007159	leukocyte cell-cell adhesion	196	0.3972117	1.535838	3.036140e-03	3.036140e-03	1.223782e-01	2269
GO:0000904	cell morphogenesis involved in differentiation	459	0.3331988	1.398436	3.086276e-03	3.086276e-03	1.238035e-01	1877
GO:0010803	regulation of tumor necrosis factor-mediated signaling pathway	21	-0.6681573	-1.864188	3.093361e-03	3.093361e-03	1.238035e-01	85
GO:0032729	positive regulation of type II interferon production	27	0.6359464	1.794258	3.210992e-03	3.210992e-03	1.268631e-01	1200
GO:0016358	dendrite development	203	0.3951216	1.532415	3.226362e-03	3.226362e-03	1.268631e-01	1707
GO:0002181	cytoplasmic translation	70	-0.4725463	-1.693651	3.258655e-03	3.258655e-03	1.268631e-01	2135
GO:0007229	integrin-mediated signaling pathway	66	0.5067800	1.655606	3.258879e-03	3.258879e-03	1.268631e-01	816
GO:0006030	chitin metabolic process	4	-0.9162477	-1.645855	3.260090e-03	3.260090e-03	1.268631e-01	442
GO:0006032	chitin catabolic process	4	-0.9162477	-1.645855	3.260090e-03	3.260090e-03	1.268631e-01	442
GO:0008061	chitin binding	4	-0.9162477	-1.645855	3.260090e-03	3.260090e-03	1.268631e-01	442
GO:0050877	nervous system process	579	-0.2763179	-1.303404	3.264379e-03	3.264379e-03	1.268631e-01	1031
GO:0051085	chaperone cofactor-dependent protein refolding	19	-0.6652037	-1.843133	3.270616e-03	3.270616e-03	1.268631e-01	12
GO:0006584	catecholamine metabolic process	35	-0.5558895	-1.723282	3.331497e-03	3.331497e-03	1.283455e-01	954
GO:0009712	catechol-containing compound metabolic process	35	-0.5558895	-1.723282	3.331497e-03	3.331497e-03	1.283455e-01	954
GO:0030183	B cell differentiation	74	0.4981414	1.661291	3.402442e-03	3.402442e-03	1.306343e-01	1702
GO:1904170	regulation of bleb assembly	3	0.9522289	1.560384	3.420601e-03	3.420601e-03	1.308879e-01	281
GO:0046635	positive regulation of alpha-beta T cell activation	25	0.6494488	1.809272	3.437236e-03	3.437236e-03	1.310815e-01	959
GO:0004528	phosphodiesterase I activity	3	0.9517045	1.559524	3.489357e-03	3.489357e-03	1.326227e-01	325
GO:0097325	melanocyte proliferation	3	-0.9487586	-1.582050	3.578551e-03	3.578551e-03	1.348648e-01	246
GO:0042102	positive regulation of T cell proliferation	41	0.5707819	1.745774	3.579052e-03	3.579052e-03	1.348648e-01	1045
GO:0036324	vascular endothelial growth factor receptor-2 signaling pathway	4	-0.9143397	-1.642428	3.584070e-03	3.584070e-03	1.348648e-01	689
GO:0002335	mature B cell differentiation	20	0.6766365	1.785156	3.626519e-03	3.626519e-03	1.360103e-01	1061
GO:0060907	positive regulation of macrophage cytokine production	17	0.7151121	1.817112	3.697111e-03	3.697111e-03	1.382002e-01	1253
GO:0008610	lipid biosynthetic process	358	-0.3043112	-1.372348	3.720117e-03	3.720117e-03	1.386027e-01	719
GO:0002822	regulation of adaptive immune response based on somatic recombination of immune receptors built from immunoglobulin superfamily domains	79	0.4874455	1.645231	3.745483e-03	3.745483e-03	1.390902e-01	1096
GO:1990782	protein tyrosine kinase binding	69	0.5025925	1.654579	3.758538e-03	3.758538e-03	1.391189e-01	1208
GO:0035091	phosphatidylinositol binding	170	0.4085727	1.544174	3.793447e-03	3.793447e-03	1.399537e-01	1696
GO:0010592	positive regulation of lamellipodium assembly	20	0.6751523	1.781240	3.819073e-03	3.819073e-03	1.404416e-01	1615
GO:0001784	phosphotyrosine residue binding	19	0.6743891	1.760333	3.859203e-03	3.859203e-03	1.414581e-01	1408
GO:0004497	monooxygenase activity	34	-0.5588072	-1.720375	3.880475e-03	3.880475e-03	1.417790e-01	967
GO:0003160	endocardium morphogenesis	6	0.8700752	1.719582	3.893119e-03	3.893119e-03	1.417836e-01	748
GO:0071346	cellular response to type II interferon	50	0.5443878	1.718789	3.932681e-03	3.932681e-03	1.427653e-01	1253
GO:0002221	pattern recognition receptor signaling pathway	98	0.4488811	1.568066	4.047092e-03	4.047092e-03	1.464493e-01	1306
GO:0032231	regulation of actin filament bundle assembly	79	0.4856327	1.639113	4.105042e-03	4.105042e-03	1.480733e-01	1361
GO:0042742	defense response to bacterium	89	0.4576677	1.580106	4.124779e-03	4.124779e-03	1.483129e-01	1022
GO:0046623	sphingolipid floppase activity	3	0.9489162	1.554955	4.180298e-03	4.180298e-03	1.498335e-01	450
GO:0070233	negative regulation of T cell apoptotic process	12	0.7547023	1.751393	4.214593e-03	4.214593e-03	1.505862e-01	272
GO:0019911	structural constituent of myelin sheath	9	-0.7910382	-1.780279	4.251928e-03	4.251928e-03	1.508247e-01	605
GO:0008300	isoprenoid catabolic process	3	-0.9465907	-1.578435	4.251928e-03	4.251928e-03	1.508247e-01	9
GO:1903039	positive regulation of leukocyte cell-cell adhesion	112	0.4539675	1.621112	4.295175e-03	4.295175e-03	1.508247e-01	1045
GO:0070244	negative regulation of thymocyte apoptotic process	6	0.8637695	1.707119	4.299348e-03	4.299348e-03	1.508247e-01	15
GO:0002043	blood vessel endothelial cell proliferation involved in sprouting angiogenesis	13	-0.7431334	-1.862670	4.305484e-03	4.305484e-03	1.508247e-01	629
GO:0060337	type I interferon-mediated signaling pathway	21	0.6683200	1.793665	4.314483e-03	4.314483e-03	1.508247e-01	2234
GO:0071357	cellular response to type I interferon	21	0.6683200	1.793665	4.314483e-03	4.314483e-03	1.508247e-01	2234
GO:0070227	lymphocyte apoptotic process	43	0.5610950	1.721578	4.347890e-03	4.347890e-03	1.515248e-01	1736
GO:0002440	production of molecular mediator of immune response	125	0.4268729	1.544021	4.408952e-03	4.408952e-03	1.531816e-01	808
GO:0002758	innate immune response-activating signaling pathway	99	0.4455644	1.559560	4.454706e-03	4.454706e-03	1.542979e-01	1306
GO:0034204	lipid translocation	25	0.6426010	1.790195	4.490058e-03	4.490058e-03	1.550482e-01	1821
GO:0070242	thymocyte apoptotic process	14	0.7355027	1.757058	4.555665e-03	4.555665e-03	1.568356e-01	15
GO:0005501	retinoid binding	11	-0.7596795	-1.814571	4.598905e-03	4.598905e-03	1.578444e-01	519
GO:0035137	hindlimb morphogenesis	21	0.6657771	1.786840	4.629404e-03	4.629404e-03	1.584111e-01	985
GO:0006682	galactosylceramide biosynthetic process	4	-0.9055048	-1.626558	4.680299e-03	4.680299e-03	1.587142e-01	149
GO:0019375	galactolipid biosynthetic process	4	-0.9055048	-1.626558	4.680299e-03	4.680299e-03	1.587142e-01	149
GO:0046476	glycosylceramide biosynthetic process	4	-0.9055048	-1.626558	4.680299e-03	4.680299e-03	1.587142e-01	149
GO:0031116	positive regulation of microtubule polymerization	18	-0.6614452	-1.790998	4.736099e-03	4.736099e-03	1.592097e-01	12
GO:0030049	muscle filament sliding	8	-0.8010420	-1.775139	4.737081e-03	4.737081e-03	1.592097e-01	239
GO:0033275	actin-myosin filament sliding	8	-0.8010420	-1.775139	4.737081e-03	4.737081e-03	1.592097e-01	239
GO:0038031	non-canonical Wnt signaling pathway via JNK cascade	5	-0.8899974	-1.696242	4.821893e-03	4.821893e-03	1.615807e-01	280
GO:0004364	glutathione transferase activity	15	-0.7140963	-1.849029	4.836393e-03	4.836393e-03	1.615885e-01	952
GO:0070231	T cell apoptotic process	32	0.5919971	1.741514	4.874664e-03	4.874664e-03	1.623882e-01	272
GO:0046189	phenol-containing compound biosynthetic process	33	-0.5635458	-1.713232	4.953496e-03	4.953496e-03	1.645304e-01	374
GO:0031349	positive regulation of defense response	197	0.3858859	1.487680	4.972818e-03	4.972818e-03	1.646892e-01	1306
GO:0046718	viral entry into host cell	47	0.5501006	1.717394	5.002235e-03	5.002235e-03	1.651804e-01	815
GO:0030246	carbohydrate binding	121	0.4319204	1.554367	5.039775e-03	5.039775e-03	1.657999e-01	1150
GO:0032689	negative regulation of type II interferon production	8	-0.7968711	-1.765896	5.050270e-03	5.050270e-03	1.657999e-01	747
GO:0052548	regulation of endopeptidase activity	157	-0.3698127	-1.504892	5.082254e-03	5.082254e-03	1.663677e-01	600
GO:1990841	promoter-specific chromatin binding	44	0.5477586	1.690212	5.115876e-03	5.115876e-03	1.668396e-01	1398
GO:0045337	farnesyl diphosphate biosynthetic process	3	-0.9399093	-1.567294	5.126132e-03	5.126132e-03	1.668396e-01	534
GO:1903321	negative regulation of protein modification by small protein conjugation or removal	47	-0.5168954	-1.722494	5.153945e-03	5.153945e-03	1.669308e-01	79
GO:0140053	mitochondrial gene expression	120	-0.3893751	-1.534661	5.158409e-03	5.158409e-03	1.669308e-01	3349
GO:0003149	membranous septum morphogenesis	8	-0.7958964	-1.763736	5.206864e-03	5.206864e-03	1.678494e-01	576
GO:0043123	positive regulation of I-kappaB kinase/NF-kappaB signaling	62	0.5113676	1.657471	5.226004e-03	5.226004e-03	1.678494e-01	1415
GO:0051145	smooth muscle cell differentiation	49	-0.5071650	-1.704935	5.231254e-03	5.231254e-03	1.678494e-01	909
GO:0019840	isoprenoid binding	12	-0.7409687	-1.813048	5.296719e-03	5.296719e-03	1.694698e-01	519
GO:0060349	bone morphogenesis	65	-0.4587784	-1.620940	5.391230e-03	5.391230e-03	1.704601e-01	882
GO:0019903	protein phosphatase binding	101	0.4450133	1.561334	5.396042e-03	5.396042e-03	1.704601e-01	2110
GO:0001866	NK T cell proliferation	5	0.8882962	1.682743	5.402380e-03	5.402380e-03	1.704601e-01	902
GO:0051140	regulation of NK T cell proliferation	5	0.8882962	1.682743	5.402380e-03	5.402380e-03	1.704601e-01	902
GO:0061077	chaperone-mediated protein folding	35	-0.5380698	-1.668040	5.402919e-03	5.402919e-03	1.704601e-01	12
GO:0033764	steroid dehydrogenase activity, acting on the CH-OH group of donors, NAD or NADP as acceptor	12	-0.7394085	-1.809230	5.463541e-03	5.463541e-03	1.716560e-01	394
GO:0010951	negative regulation of endopeptidase activity	69	-0.4569485	-1.640224	5.471138e-03	5.471138e-03	1.716560e-01	600
GO:0008284	positive regulation of cell population proliferation	475	0.3228817	1.356818	5.487313e-03	5.487313e-03	1.716879e-01	1281
GO:0032273	positive regulation of protein polymerization	49	-0.5069339	-1.704158	5.509013e-03	5.509013e-03	1.718921e-01	685
GO:0071345	cellular response to cytokine stimulus	360	0.3363405	1.382678	5.526975e-03	5.526975e-03	1.719788e-01	1527
GO:0099024	plasma membrane invagination	34	0.5767240	1.699671	5.561484e-03	5.561484e-03	1.723374e-01	1976
GO:0009201	ribonucleoside triphosphate biosynthetic process	89	-0.4091007	-1.519007	5.570372e-03	5.570372e-03	1.723374e-01	2501
GO:0031113	regulation of microtubule polymerization	31	-0.5710384	-1.717181	5.601599e-03	5.601599e-03	1.723374e-01	12
GO:0001773	myeloid dendritic cell activation	15	0.7144622	1.760028	5.616248e-03	5.616248e-03	1.723374e-01	1244
GO:0016229	steroid dehydrogenase activity	13	-0.7291048	-1.827507	5.643073e-03	5.643073e-03	1.723374e-01	394
GO:0098657	import into cell	133	-0.3815976	-1.526003	5.645009e-03	5.645009e-03	1.723374e-01	1580
GO:0072330	monocarboxylic acid biosynthetic process	114	-0.3857354	-1.504098	5.645009e-03	5.645009e-03	1.723374e-01	936
GO:0010466	negative regulation of peptidase activity	91	-0.4323953	-1.610911	5.701639e-03	5.701639e-03	1.726549e-01	672
GO:0009204	deoxyribonucleoside triphosphate catabolic process	4	0.9190414	1.638251	5.721153e-03	5.721153e-03	1.726549e-01	15
GO:0009217	purine deoxyribonucleoside triphosphate catabolic process	4	0.9190414	1.638251	5.721153e-03	5.721153e-03	1.726549e-01	15
GO:0048705	skeletal system morphogenesis	136	0.4144433	1.516033	5.739026e-03	5.739026e-03	1.726549e-01	873
GO:0009145	purine nucleoside triphosphate biosynthetic process	86	-0.4277392	-1.575824	5.746871e-03	5.746871e-03	1.726549e-01	2501
GO:0009206	purine ribonucleoside triphosphate biosynthetic process	86	-0.4277392	-1.575824	5.746871e-03	5.746871e-03	1.726549e-01	2501
GO:2000643	positive regulation of early endosome to late endosome transport	5	0.8861720	1.678719	5.810102e-03	5.810102e-03	1.735503e-01	955
GO:0097191	extrinsic apoptotic signaling pathway	140	-0.3670129	-1.478352	5.839395e-03	5.839395e-03	1.735503e-01	569
GO:0032760	positive regulation of tumor necrosis factor production	55	0.5233009	1.675469	5.875171e-03	5.875171e-03	1.735503e-01	1289
GO:1903557	positive regulation of tumor necrosis factor superfamily cytokine production	55	0.5233009	1.675469	5.875171e-03	5.875171e-03	1.735503e-01	1289
GO:0030890	positive regulation of B cell proliferation	21	0.6557202	1.759849	5.889088e-03	5.889088e-03	1.735503e-01	1552
GO:0048646	anatomical structure formation involved in morphogenesis	696	0.2989290	1.290053	5.902642e-03	5.902642e-03	1.735503e-01	1548
GO:0046060	dATP metabolic process	4	0.9181240	1.636616	5.924269e-03	5.924269e-03	1.735503e-01	15
GO:0071222	cellular response to lipopolysaccharide	83	0.4653028	1.584787	5.995314e-03	5.995314e-03	1.735503e-01	1419
GO:0031588	nucleotide-activated protein kinase complex	7	-0.8220180	-1.743068	6.000340e-03	6.000340e-03	1.735503e-01	936
GO:0010614	negative regulation of cardiac muscle hypertrophy	25	0.6317294	1.759908	6.038332e-03	6.038332e-03	1.735503e-01	1508
GO:0045332	phospholipid translocation	24	0.6327056	1.752499	6.057437e-03	6.057437e-03	1.735503e-01	1821
GO:1903243	negative regulation of cardiac muscle hypertrophy in response to stress	6	0.8570185	1.693777	6.059679e-03	6.059679e-03	1.735503e-01	537
GO:1900181	negative regulation of protein localization to nucleus	20	0.6605404	1.742690	6.065543e-03	6.065543e-03	1.735503e-01	1808
GO:0006754	ATP biosynthetic process	81	-0.4247849	-1.570004	6.076856e-03	6.076856e-03	1.735503e-01	2501
GO:0005925	focal adhesion	120	0.4259121	1.529874	6.077653e-03	6.077653e-03	1.735503e-01	1446
GO:0009146	purine nucleoside triphosphate catabolic process	5	0.8846393	1.675815	6.081917e-03	6.081917e-03	1.735503e-01	15
GO:0009143	nucleoside triphosphate catabolic process	10	0.7799785	1.727057	6.092212e-03	6.092212e-03	1.735503e-01	325
GO:0042445	hormone metabolic process	99	-0.4000135	-1.519686	6.121966e-03	6.121966e-03	1.735503e-01	551
GO:0050798	activated T cell proliferation	26	0.6237506	1.761387	6.131021e-03	6.131021e-03	1.735503e-01	816
GO:0033108	mitochondrial respiratory chain complex assembly	77	-0.4471340	-1.623995	6.140322e-03	6.140322e-03	1.735503e-01	2502
GO:2000145	regulation of cell motility	617	0.3082575	1.319920	6.172546e-03	6.172546e-03	1.735503e-01	1703
GO:0060340	positive regulation of type I interferon-mediated signaling pathway	9	0.7981428	1.720031	6.184038e-03	6.184038e-03	1.735503e-01	106
GO:1903037	regulation of leukocyte cell-cell adhesion	173	0.3939843	1.495916	6.184483e-03	6.184483e-03	1.735503e-01	2269
GO:0071887	leukocyte apoptotic process	65	0.4989103	1.626745	6.192853e-03	6.192853e-03	1.735503e-01	1808
GO:2000060	positive regulation of ubiquitin-dependent protein catabolic process	61	-0.4596508	-1.603802	6.204124e-03	6.204124e-03	1.735503e-01	1616
GO:0038030	non-canonical Wnt signaling pathway via MAPK cascade	6	-0.8413690	-1.703414	6.226798e-03	6.226798e-03	1.735503e-01	280
GO:0031110	regulation of microtubule polymerization or depolymerization	48	-0.4995355	-1.675095	6.249704e-03	6.249704e-03	1.735503e-01	898
GO:0045777	positive regulation of blood pressure	25	-0.6004810	-1.721485	6.279495e-03	6.279495e-03	1.735503e-01	576
GO:0044409	entry into host	50	0.5311433	1.676972	6.286057e-03	6.286057e-03	1.735503e-01	815
GO:0072576	liver morphogenesis	19	0.6591995	1.720684	6.323858e-03	6.323858e-03	1.735503e-01	1001
GO:0019695	choline metabolic process	4	0.9159573	1.632753	6.330500e-03	6.330500e-03	1.735503e-01	282
GO:0007020	microtubule nucleation	22	-0.6157046	-1.719254	6.339780e-03	6.339780e-03	1.735503e-01	649
GO:0110020	regulation of actomyosin structure organization	80	0.4698310	1.584817	6.344044e-03	6.344044e-03	1.735503e-01	1804
GO:0030888	regulation of B cell proliferation	35	0.5752124	1.706685	6.378530e-03	6.378530e-03	1.735503e-01	1552
GO:0032434	regulation of proteasomal ubiquitin-dependent protein catabolic process	73	-0.4417115	-1.593986	6.380432e-03	6.380432e-03	1.735503e-01	251
GO:0002478	antigen processing and presentation of exogenous peptide antigen	15	0.7109375	1.751345	6.386468e-03	6.386468e-03	1.735503e-01	1983
GO:0007135	meiosis II	4	-0.8976926	-1.612525	6.389588e-03	6.389588e-03	1.735503e-01	362
GO:0045144	meiotic sister chromatid segregation	4	-0.8976926	-1.612525	6.389588e-03	6.389588e-03	1.735503e-01	362
GO:0051177	meiotic sister chromatid cohesion	4	-0.8976926	-1.612525	6.389588e-03	6.389588e-03	1.735503e-01	362
GO:0061983	meiosis II cell cycle process	4	-0.8976926	-1.612525	6.389588e-03	6.389588e-03	1.735503e-01	362
GO:0038034	signal transduction in absence of ligand	37	-0.5467039	-1.707019	6.430998e-03	6.430998e-03	1.736780e-01	517
GO:0097192	extrinsic apoptotic signaling pathway in absence of ligand	37	-0.5467039	-1.707019	6.430998e-03	6.430998e-03	1.736780e-01	517
GO:0002314	germinal center B cell differentiation	3	0.9378685	1.536852	6.460417e-03	6.460417e-03	1.736780e-01	551
GO:0002316	follicular B cell differentiation	3	0.9378685	1.536852	6.460417e-03	6.460417e-03	1.736780e-01	551
GO:0001501	skeletal system development	310	0.3456621	1.401622	6.484197e-03	6.484197e-03	1.736780e-01	959
GO:0015103	inorganic anion transmembrane transporter activity	66	-0.4440718	-1.576580	6.532870e-03	6.532870e-03	1.736780e-01	774
GO:0010628	positive regulation of gene expression	559	0.3131582	1.332007	6.595034e-03	6.595034e-03	1.736780e-01	1291
GO:0051968	positive regulation of synaptic transmission, glutamatergic	24	-0.6107087	-1.747275	6.607013e-03	6.607013e-03	1.736780e-01	208
GO:0005753	mitochondrial proton-transporting ATP synthase complex	18	-0.6490697	-1.757488	6.613428e-03	6.613428e-03	1.736780e-01	2289
GO:0045259	proton-transporting ATP synthase complex	18	-0.6490697	-1.757488	6.613428e-03	6.613428e-03	1.736780e-01	2289
GO:0010935	regulation of macrophage cytokine production	24	0.6270081	1.736718	6.623612e-03	6.623612e-03	1.736780e-01	1253
GO:0030334	regulation of cell migration	595	0.3103807	1.325737	6.629764e-03	6.629764e-03	1.736780e-01	1703
GO:0004866	endopeptidase inhibitor activity	54	-0.4852922	-1.660687	6.636642e-03	6.636642e-03	1.736780e-01	1216
GO:0048487	beta-tubulin binding	25	-0.5982222	-1.715009	6.646175e-03	6.646175e-03	1.736780e-01	1896
GO:1903131	mononuclear cell differentiation	223	0.3729761	1.465048	6.652006e-03	6.652006e-03	1.736780e-01	1843
GO:0009713	catechol-containing compound biosynthetic process	19	-0.6418511	-1.778428	6.659462e-03	6.659462e-03	1.736780e-01	374
GO:0042423	catecholamine biosynthetic process	19	-0.6418511	-1.778428	6.659462e-03	6.659462e-03	1.736780e-01	374
GO:0033151	V(D)J recombination	12	0.7411038	1.719836	6.670299e-03	6.670299e-03	1.736780e-01	599
GO:0044000	movement in host	60	0.5070385	1.636410	6.705455e-03	6.705455e-03	1.741929e-01	815
GO:0035325	Toll-like receptor binding	6	0.8538130	1.687442	6.736732e-03	6.736732e-03	1.742063e-01	1253
GO:0009215	purine deoxyribonucleoside triphosphate metabolic process	6	0.8535653	1.686952	6.736732e-03	6.736732e-03	1.742063e-01	15
GO:0008361	regulation of cell size	124	0.4215532	1.521649	6.834836e-03	6.834836e-03	1.759966e-01	2361
GO:0007169	transmembrane receptor protein tyrosine kinase signaling pathway	346	0.3347110	1.368168	6.837041e-03	6.837041e-03	1.759966e-01	1410
GO:0022627	cytosolic small ribosomal subunit	18	-0.6482924	-1.755384	6.869429e-03	6.869429e-03	1.764293e-01	2364
GO:0010324	membrane invagination	37	0.5722983	1.723705	6.931602e-03	6.931602e-03	1.776233e-01	1976
GO:0042759	long-chain fatty acid biosynthetic process	17	-0.6712839	-1.779591	6.998432e-03	6.998432e-03	1.781504e-01	719
GO:0050865	regulation of cell activation	310	0.3441904	1.395654	7.011356e-03	7.011356e-03	1.781504e-01	1823
GO:0051791	medium-chain fatty acid metabolic process	7	0.8407886	1.715712	7.013175e-03	7.013175e-03	1.781504e-01	2
GO:0048871	multicellular organismal-level homeostasis	429	0.3229076	1.347497	7.036020e-03	7.036020e-03	1.781504e-01	1565
GO:0010959	regulation of metal ion transport	247	-0.3181549	-1.359939	7.040272e-03	7.040272e-03	1.781504e-01	1704
GO:0060348	bone development	154	-0.3602341	-1.460714	7.046542e-03	7.046542e-03	1.781504e-01	689
GO:0044331	cell-cell adhesion mediated by cadherin	31	0.5855836	1.706812	7.109807e-03	7.109807e-03	1.793495e-01	1119
GO:0047044	androstan-3-alpha,17-beta-diol dehydrogenase activity	3	-0.9327849	-1.555414	7.192445e-03	7.192445e-03	1.806548e-01	237
GO:1902745	positive regulation of lamellipodium organization	26	0.6166213	1.741254	7.193452e-03	7.193452e-03	1.806548e-01	1225
GO:0051082	unfolded protein binding	44	-0.5098357	-1.677292	7.236243e-03	7.236243e-03	1.812718e-01	2146
GO:0090307	mitotic spindle assembly	35	-0.5287216	-1.639061	7.250032e-03	7.250032e-03	1.812718e-01	12
GO:0051966	regulation of synaptic transmission, glutamatergic	43	-0.5003128	-1.636052	7.361870e-03	7.361870e-03	1.831731e-01	208
GO:0098801	regulation of renal system process	21	-0.6319264	-1.763102	7.380197e-03	7.380197e-03	1.831731e-01	1388
GO:0003156	regulation of animal organ formation	15	0.7039499	1.734132	7.417858e-03	7.417858e-03	1.831731e-01	1687
GO:0043176	amine binding	6	-0.8356655	-1.691867	7.447723e-03	7.447723e-03	1.831731e-01	880
GO:0045335	phagocytic vesicle	67	0.4930322	1.613761	7.455974e-03	7.455974e-03	1.831731e-01	1053
GO:0021936	regulation of cerebellar granule cell precursor proliferation	8	-0.7827831	-1.734676	7.477491e-03	7.477491e-03	1.831731e-01	979
GO:0001759	organ induction	11	0.7512640	1.711795	7.552531e-03	7.552531e-03	1.831731e-01	1687
GO:0030198	extracellular matrix organization	194	0.3823355	1.475083	7.553907e-03	7.553907e-03	1.831731e-01	1404
GO:0043062	extracellular structure organization	194	0.3823355	1.475083	7.553907e-03	7.553907e-03	1.831731e-01	1404
GO:0045229	external encapsulating structure organization	194	0.3823355	1.475083	7.553907e-03	7.553907e-03	1.831731e-01	1404
GO:0000209	protein polyubiquitination	108	0.4257797	1.513967	7.559043e-03	7.559043e-03	1.831731e-01	2123
GO:0044057	regulation of system process	363	-0.2876979	-1.301426	7.559673e-03	7.559673e-03	1.831731e-01	711
GO:0002606	positive regulation of dendritic cell antigen processing and presentation	3	0.9337868	1.530163	7.568657e-03	7.568657e-03	1.831731e-01	587
GO:0046100	hypoxanthine metabolic process	3	0.9335480	1.529772	7.568657e-03	7.568657e-03	1.831731e-01	15
GO:0046101	hypoxanthine biosynthetic process	3	0.9335480	1.529772	7.568657e-03	7.568657e-03	1.831731e-01	15
GO:0016114	terpenoid biosynthetic process	9	-0.7678162	-1.728016	7.589814e-03	7.589814e-03	1.832613e-01	534
GO:0001709	cell fate determination	19	-0.6387079	-1.769718	7.604663e-03	7.604663e-03	1.832613e-01	281
GO:0031589	cell-substrate adhesion	248	0.3613623	1.439581	7.638657e-03	7.638657e-03	1.836897e-01	1985
GO:0010818	T cell chemotaxis	11	0.7505949	1.710270	7.688609e-03	7.688609e-03	1.841230e-01	1265
GO:0070229	negative regulation of lymphocyte apoptotic process	17	0.6920251	1.758447	7.689190e-03	7.689190e-03	1.841230e-01	321
GO:0006144	purine nucleobase metabolic process	9	0.7900928	1.702683	7.707527e-03	7.707527e-03	1.841728e-01	628
GO:0098803	respiratory chain complex	79	-0.4292214	-1.576614	7.763886e-03	7.763886e-03	1.851289e-01	2766
GO:0007614	short-term memory	8	-0.7801495	-1.728840	7.790681e-03	7.790681e-03	1.852625e-01	499
GO:0034340	response to type I interferon	23	0.6369158	1.754934	7.805835e-03	7.805835e-03	1.852625e-01	2234
GO:0050890	cognition	210	-0.3259525	-1.374020	7.818562e-03	7.818562e-03	1.852625e-01	1053
GO:0002578	negative regulation of antigen processing and presentation	5	0.8793377	1.665772	7.853402e-03	7.853402e-03	1.853127e-01	1069
GO:0002604	regulation of dendritic cell antigen processing and presentation	5	0.8793377	1.665772	7.853402e-03	7.853402e-03	1.853127e-01	1069
GO:0018958	phenol-containing compound metabolic process	64	-0.4407511	-1.560318	7.896523e-03	7.896523e-03	1.856407e-01	522
GO:0043296	apical junction complex	90	0.4520820	1.566728	7.900083e-03	7.900083e-03	1.856407e-01	1822
GO:0035590	purinergic nucleotide receptor signaling pathway	12	0.7349538	1.705564	7.937228e-03	7.937228e-03	1.860037e-01	1093
GO:0014823	response to activity	16	-0.6650050	-1.760326	7.948373e-03	7.948373e-03	1.860037e-01	176
GO:0033177	proton-transporting two-sector ATPase complex, proton-transporting domain	14	-0.6917154	-1.779955	8.008738e-03	8.008738e-03	1.870299e-01	2352
GO:0002579	positive regulation of antigen processing and presentation	6	0.8472569	1.674484	8.096844e-03	8.096844e-03	1.886984e-01	629
GO:0098802	plasma membrane signaling receptor complex	104	0.4309033	1.521350	8.199621e-03	8.199621e-03	1.907012e-01	1985
GO:0060627	regulation of vesicle-mediated transport	362	0.3328057	1.370111	8.220249e-03	8.220249e-03	1.907892e-01	1770
GO:0042788	polysomal ribosome	16	-0.6644365	-1.758821	8.292083e-03	8.292083e-03	1.920629e-01	2128
GO:0061061	muscle structure development	416	-0.2784481	-1.268510	8.431482e-03	8.431482e-03	1.948931e-01	871
GO:0008217	regulation of blood pressure	107	-0.3912801	-1.515924	8.463716e-03	8.463716e-03	1.950024e-01	979
GO:0048813	dendrite morphogenesis	126	0.4079369	1.477803	8.492340e-03	8.492340e-03	1.950024e-01	1790
GO:0020037	heme binding	54	-0.4759521	-1.628725	8.493018e-03	8.493018e-03	1.950024e-01	915
GO:0071294	cellular response to zinc ion	4	0.9068210	1.616467	8.505078e-03	8.505078e-03	1.950024e-01	499
GO:0046121	deoxyribonucleoside catabolic process	3	0.9291383	1.522546	8.540752e-03	8.540752e-03	1.954248e-01	628
GO:0061135	endopeptidase regulator activity	61	-0.4504930	-1.571849	8.572070e-03	8.572070e-03	1.957459e-01	1216
GO:0051492	regulation of stress fiber assembly	70	0.4820215	1.593325	8.617007e-03	8.617007e-03	1.963762e-01	1317
GO:0032227	negative regulation of synaptic transmission, dopaminergic	3	-0.9261677	-1.544380	8.705579e-03	8.705579e-03	1.969436e-01	37
GO:0005527	macrolide binding	3	-0.9250718	-1.542552	8.705579e-03	8.705579e-03	1.969436e-01	8
GO:0006458	'de novo' protein folding	23	-0.6097540	-1.725961	8.711461e-03	8.711461e-03	1.969436e-01	12
GO:0051084	'de novo' post-translational protein folding	23	-0.6097540	-1.725961	8.711461e-03	8.711461e-03	1.969436e-01	12
GO:0051694	pointed-end actin filament capping	4	-0.8888133	-1.596575	8.752451e-03	8.752451e-03	1.974762e-01	231
GO:0033293	monocarboxylic acid binding	33	-0.5409449	-1.644523	8.934720e-03	8.934720e-03	2.009414e-01	808
GO:0042176	regulation of protein catabolic process	202	-0.3241361	-1.361711	8.941520e-03	8.941520e-03	2.009414e-01	663
GO:0043523	regulation of neuron apoptotic process	167	-0.3523266	-1.450953	8.989640e-03	8.989640e-03	2.012735e-01	907
GO:0004667	prostaglandin-D synthase activity	3	-0.9239743	-1.540722	9.025041e-03	9.025041e-03	2.012735e-01	321
GO:0016715	oxidoreductase activity, acting on paired donors, with incorporation or reduction of molecular oxygen, reduced ascorbate as one donor, and incorporation of one atom of oxygen	3	-0.9237550	-1.540357	9.025041e-03	9.025041e-03	2.012735e-01	327
GO:0008285	negative regulation of cell population proliferation	406	-0.2882060	-1.311945	9.027377e-03	9.027377e-03	2.012735e-01	719
GO:0005911	cell-cell junction	313	0.3384145	1.371042	9.065932e-03	9.065932e-03	2.017360e-01	1873
GO:0032727	positive regulation of interferon-alpha production	15	0.6963368	1.715377	9.094900e-03	9.094900e-03	2.019838e-01	1648
GO:1902495	transmembrane transporter complex	231	-0.3175007	-1.353902	9.172266e-03	9.172266e-03	2.028022e-01	2352
GO:1903588	negative regulation of blood vessel endothelial cell proliferation involved in sprouting angiogenesis	3	-0.9232107	-1.539449	9.184772e-03	9.184772e-03	2.028022e-01	201
GO:0001878	response to yeast	6	0.8384541	1.657087	9.185471e-03	9.185471e-03	2.028022e-01	690
GO:0015108	chloride transmembrane transporter activity	55	-0.4684361	-1.609427	9.212481e-03	9.212481e-03	2.028163e-01	774
GO:0051792	medium-chain fatty acid biosynthetic process	3	0.9267588	1.518647	9.235107e-03	9.235107e-03	2.028163e-01	2
GO:0015252	proton channel activity	16	-0.6611742	-1.750185	9.239827e-03	9.239827e-03	2.028163e-01	2289
GO:0070469	respirasome	83	-0.4215713	-1.554065	9.332849e-03	9.332849e-03	2.041739e-01	2766
GO:0042101	T cell receptor complex	5	0.8739575	1.655580	9.355757e-03	9.355757e-03	2.041739e-01	1001
GO:0009155	purine deoxyribonucleotide catabolic process	5	0.8738349	1.655348	9.355757e-03	9.355757e-03	2.041739e-01	15
GO:0006576	biogenic amine metabolic process	48	-0.4876017	-1.635078	9.397655e-03	9.397655e-03	2.046939e-01	1098
GO:0072538	T-helper 17 type immune response	20	0.6513462	1.718433	9.481911e-03	9.481911e-03	2.059640e-01	902
GO:0021891	olfactory bulb interneuron development	5	0.8735603	1.654828	9.492335e-03	9.492335e-03	2.059640e-01	761
GO:0002583	regulation of antigen processing and presentation of peptide antigen	5	0.8734229	1.654568	9.628913e-03	9.628913e-03	2.074115e-01	975
GO:0072574	hepatocyte proliferation	18	0.6712365	1.725904	9.632153e-03	9.632153e-03	2.074115e-01	1001
GO:0072575	epithelial cell proliferation involved in liver morphogenesis	18	0.6712365	1.725904	9.632153e-03	9.632153e-03	2.074115e-01	1001
GO:0040017	positive regulation of locomotion	362	0.3315411	1.364905	9.632300e-03	9.632300e-03	2.074115e-01	1703
GO:0002694	regulation of leukocyte activation	276	0.3539773	1.419940	9.734770e-03	9.734770e-03	2.092203e-01	1843
GO:0045907	positive regulation of vasoconstriction	27	-0.5768150	-1.681414	9.760699e-03	9.760699e-03	2.092289e-01	455
GO:0040012	regulation of locomotion	641	0.3052472	1.310284	9.772969e-03	9.772969e-03	2.092289e-01	1703
GO:0010819	regulation of T cell chemotaxis	7	0.8309227	1.695580	9.790592e-03	9.790592e-03	2.092289e-01	1265
GO:0008015	blood circulation	279	-0.3074587	-1.336944	9.863944e-03	9.863944e-03	2.103995e-01	1410
GO:0051241	negative regulation of multicellular organismal process	645	0.3046372	1.309264	9.919302e-03	9.919302e-03	2.111826e-01	1552
GO:0032740	positive regulation of interleukin-17 production	12	0.7268496	1.686757	9.938168e-03	9.938168e-03	2.111873e-01	902
GO:0070851	growth factor receptor binding	75	0.4760207	1.588644	1.003428e-02	1.003428e-02	2.124124e-01	1307
GO:0043435	response to corticotropin-releasing hormone	4	-0.8851004	-1.589905	1.006119e-02	1.006119e-02	2.124124e-01	315
GO:0071376	cellular response to corticotropin-releasing hormone stimulus	4	-0.8851004	-1.589905	1.006119e-02	1.006119e-02	2.124124e-01	315
GO:0061436	establishment of skin barrier	20	-0.6201267	-1.727298	1.007083e-02	1.007083e-02	2.124124e-01	795
GO:0097350	neutrophil clearance	4	0.9035013	1.610550	1.013802e-02	1.013802e-02	2.134320e-01	485
GO:0030325	adrenal gland development	12	0.7253552	1.683289	1.020496e-02	1.020496e-02	2.140927e-01	537
GO:0010616	negative regulation of cardiac muscle adaptation	7	0.8271409	1.687863	1.020721e-02	1.020721e-02	2.140927e-01	537
GO:0048667	cell morphogenesis involved in neuron differentiation	411	0.3230696	1.349091	1.022716e-02	1.022716e-02	2.141146e-01	1877
GO:0045333	cellular respiration	180	-0.3396999	-1.403747	1.030590e-02	1.030590e-02	2.153652e-01	2766
GO:0050764	regulation of phagocytosis	61	0.4876035	1.579689	1.053800e-02	1.053800e-02	2.198099e-01	1636
GO:0050863	regulation of T cell activation	172	0.3823323	1.450552	1.056186e-02	1.056186e-02	2.199026e-01	2269
GO:0030335	positive regulation of cell migration	349	0.3317860	1.359237	1.058359e-02	1.058359e-02	2.199506e-01	1703
GO:0032607	interferon-alpha production	19	0.6376076	1.664323	1.062442e-02	1.062442e-02	2.203948e-01	595
GO:0031099	regeneration	87	0.4476169	1.542644	1.065896e-02	1.065896e-02	2.207070e-01	1968
GO:0002468	dendritic cell antigen processing and presentation	6	0.8327717	1.645856	1.068234e-02	1.068234e-02	2.207551e-01	1069
GO:0016053	organic acid biosynthetic process	161	-0.3468510	-1.419951	1.070026e-02	1.070026e-02	2.207551e-01	1317
GO:0042254	ribosome biogenesis	122	-0.3688124	-1.454054	1.076825e-02	1.076825e-02	2.212343e-01	2843
GO:0071800	podosome assembly	15	0.6890156	1.697342	1.077195e-02	1.077195e-02	2.212343e-01	1289
GO:0032225	regulation of synaptic transmission, dopaminergic	7	-0.8071365	-1.711512	1.078209e-02	1.078209e-02	2.212343e-01	37
GO:0043456	regulation of pentose-phosphate shunt	4	-0.8817505	-1.583888	1.087916e-02	1.087916e-02	2.217154e-01	394
GO:0000315	organellar large ribosomal subunit	49	-0.4904638	-1.648791	1.088635e-02	1.088635e-02	2.217154e-01	3708
GO:0005762	mitochondrial large ribosomal subunit	49	-0.4904638	-1.648791	1.088635e-02	1.088635e-02	2.217154e-01	3708
GO:0016600	flotillin complex	7	0.8241835	1.681828	1.090156e-02	1.090156e-02	2.217154e-01	527
GO:0060456	positive regulation of digestive system process	3	-0.9188480	-1.532174	1.094182e-02	1.094182e-02	2.217154e-01	354
GO:0005610	laminin-5 complex	3	-0.9187075	-1.531940	1.094182e-02	1.094182e-02	2.217154e-01	721
GO:1903901	negative regulation of viral life cycle	18	0.6667266	1.714308	1.094263e-02	1.094263e-02	2.217154e-01	666
GO:0099566	regulation of postsynaptic cytosolic calcium ion concentration	5	0.8679896	1.644275	1.099469e-02	1.099469e-02	2.217154e-01	689
GO:0060693	regulation of branching involved in salivary gland morphogenesis	5	0.8675881	1.643515	1.099469e-02	1.099469e-02	2.217154e-01	1116
GO:0046034	ATP metabolic process	162	-0.3441721	-1.407253	1.103291e-02	1.103291e-02	2.217154e-01	2333
GO:0046785	microtubule polymerization	46	-0.4721342	-1.566970	1.103777e-02	1.103777e-02	2.217154e-01	808
GO:1905208	negative regulation of cardiocyte differentiation	9	0.7775271	1.675603	1.104044e-02	1.104044e-02	2.217154e-01	1254
GO:0043256	laminin complex	7	-0.8064408	-1.710037	1.110155e-02	1.110155e-02	2.223557e-01	721
GO:0046394	carboxylic acid biosynthetic process	159	-0.3548019	-1.453279	1.111158e-02	1.111158e-02	2.223557e-01	1317
GO:0007160	cell-matrix adhesion	160	0.3912906	1.466671	1.117101e-02	1.117101e-02	2.231506e-01	1985
GO:0034656	nucleobase-containing small molecule catabolic process	12	0.7200884	1.671067	1.127213e-02	1.127213e-02	2.247742e-01	628
GO:0042391	regulation of membrane potential	284	-0.3116686	-1.358756	1.131629e-02	1.131629e-02	2.252581e-01	1415
GO:0140416	transcription regulator inhibitor activity	13	-0.7067716	-1.771529	1.134188e-02	1.134188e-02	2.253714e-01	1513
GO:0007616	long-term memory	24	-0.5875493	-1.681015	1.147260e-02	1.147260e-02	2.275698e-01	691
GO:0010745	negative regulation of macrophage derived foam cell differentiation	4	0.8991949	1.602873	1.149881e-02	1.149881e-02	2.276908e-01	893
GO:0070391	response to lipoteichoic acid	6	0.8290587	1.638518	1.163489e-02	1.163489e-02	2.295826e-01	1253
GO:0071223	cellular response to lipoteichoic acid	6	0.8290587	1.638518	1.163489e-02	1.163489e-02	2.295826e-01	1253
GO:0002467	germinal center formation	11	0.7381705	1.681961	1.177097e-02	1.177097e-02	2.318638e-01	17
GO:0046906	tetrapyrrole binding	56	-0.4586335	-1.570934	1.179856e-02	1.179856e-02	2.318705e-01	915
GO:0007100	mitotic centrosome separation	5	0.8661113	1.640717	1.181416e-02	1.181416e-02	2.318705e-01	907
GO:0009240	isopentenyl diphosphate biosynthetic process	4	-0.8786655	-1.578346	1.186072e-02	1.186072e-02	2.318705e-01	370
GO:0046490	isopentenyl diphosphate metabolic process	4	-0.8786655	-1.578346	1.186072e-02	1.186072e-02	2.318705e-01	370
GO:2000726	negative regulation of cardiac muscle cell differentiation	7	0.8223094	1.678004	1.187367e-02	1.187367e-02	2.318705e-01	1254
GO:0050871	positive regulation of B cell activation	42	0.5185902	1.597216	1.191223e-02	1.191223e-02	2.322231e-01	1552
GO:2001016	positive regulation of skeletal muscle cell differentiation	5	-0.8586692	-1.636533	1.197169e-02	1.197169e-02	2.329814e-01	1031
GO:0003073	regulation of systemic arterial blood pressure	55	-0.4628407	-1.590202	1.200287e-02	1.200287e-02	2.330968e-01	979
GO:0061659	ubiquitin-like protein ligase activity	150	0.3972714	1.472571	1.204671e-02	1.204671e-02	2.330968e-01	1228
GO:0061366	behavioral response to chemical pain	3	-0.9157558	-1.527018	1.205994e-02	1.205994e-02	2.330968e-01	279
GO:0061368	behavioral response to formalin induced pain	3	-0.9157558	-1.527018	1.205994e-02	1.205994e-02	2.330968e-01	279
GO:0004602	glutathione peroxidase activity	12	-0.7066759	-1.729138	1.215457e-02	1.215457e-02	2.344687e-01	1506
GO:0005504	fatty acid binding	22	-0.5915653	-1.651849	1.219216e-02	1.219216e-02	2.344687e-01	1506
GO:1903587	regulation of blood vessel endothelial cell proliferation involved in sprouting angiogenesis	8	-0.7662142	-1.697959	1.219620e-02	1.219620e-02	2.344687e-01	629
GO:1903052	positive regulation of proteolysis involved in protein catabolic process	74	-0.4264636	-1.538236	1.221373e-02	1.221373e-02	2.344687e-01	1518
GO:0015378	sodium:chloride symporter activity	6	-0.8194817	-1.659101	1.235150e-02	1.235150e-02	2.367123e-01	234
GO:0006811	monoatomic ion transport	632	-0.2605519	-1.228763	1.251194e-02	1.251194e-02	2.393820e-01	1770
GO:0000381	regulation of alternative mRNA splicing, via spliceosome	33	-0.5292240	-1.608891	1.256113e-02	1.256113e-02	2.399055e-01	334
GO:0009112	nucleobase metabolic process	14	0.6933609	1.656384	1.258166e-02	1.258166e-02	2.399055e-01	628
GO:0014741	negative regulation of muscle hypertrophy	26	0.5952227	1.680828	1.269790e-02	1.269790e-02	2.413279e-01	1508
GO:0010496	intercellular transport	3	-0.9129252	-1.522298	1.269887e-02	1.269887e-02	2.413279e-01	772
GO:0009611	response to wounding	280	0.3402911	1.366237	1.277143e-02	1.277143e-02	2.420107e-01	1531
GO:0001772	immunological synapse	28	0.5942022	1.701199	1.277753e-02	1.277753e-02	2.420107e-01	2063
GO:0030027	lamellipodium	126	0.3970500	1.438363	1.294468e-02	1.294468e-02	2.447671e-01	1752
GO:0072332	intrinsic apoptotic signaling pathway by p53 class mediator	48	0.5002318	1.565028	1.304727e-02	1.304727e-02	2.460098e-01	1121
GO:0061630	ubiquitin protein ligase activity	145	0.3974171	1.467059	1.305384e-02	1.305384e-02	2.460098e-01	1228
GO:0048505	regulation of timing of cell differentiation	7	0.8188011	1.670844	1.312351e-02	1.312351e-02	2.466575e-01	748
GO:0002902	regulation of B cell apoptotic process	11	0.7339885	1.672432	1.313176e-02	1.313176e-02	2.466575e-01	1736
GO:0032956	regulation of actin cytoskeleton organization	242	0.3546413	1.409012	1.315595e-02	1.315595e-02	2.467027e-01	1703
GO:0032417	positive regulation of sodium:proton antiporter activity	3	0.9168506	1.502411	1.326238e-02	1.326238e-02	2.479798e-01	27
GO:1903944	negative regulation of hepatocyte apoptotic process	4	0.8938655	1.593373	1.326784e-02	1.326784e-02	2.479798e-01	940
GO:0010989	negative regulation of low-density lipoprotein particle clearance	3	-0.9113772	-1.519717	1.333780e-02	1.333780e-02	2.488766e-01	175
GO:0052372	modulation by symbiont of entry into host	27	0.5934987	1.674496	1.347485e-02	1.347485e-02	2.506451e-01	666
GO:0070160	tight junction	80	0.4477558	1.510354	1.347934e-02	1.347934e-02	2.506451e-01	1822
GO:0051896	regulation of protein kinase B signaling	90	-0.3941297	-1.462243	1.352464e-02	1.352464e-02	2.506451e-01	1162
GO:0033632	regulation of cell-cell adhesion mediated by integrin	7	0.8177285	1.668656	1.354013e-02	1.354013e-02	2.506451e-01	585
GO:0070339	response to bacterial lipopeptide	5	0.8584713	1.626244	1.358969e-02	1.358969e-02	2.506451e-01	1253
GO:0071220	cellular response to bacterial lipoprotein	5	0.8584713	1.626244	1.358969e-02	1.358969e-02	2.506451e-01	1253
GO:0071221	cellular response to bacterial lipopeptide	5	0.8584713	1.626244	1.358969e-02	1.358969e-02	2.506451e-01	1253
GO:0006821	chloride transport	52	-0.4716521	-1.597267	1.360961e-02	1.360961e-02	2.506451e-01	774
GO:0046633	alpha-beta T cell proliferation	23	0.6134119	1.690172	1.368065e-02	1.368065e-02	2.511367e-01	1736
GO:0042100	B cell proliferation	47	0.5148064	1.607207	1.368065e-02	1.368065e-02	2.511367e-01	1266
GO:0019884	antigen processing and presentation of exogenous antigen	17	0.6683017	1.698166	1.389594e-02	1.389594e-02	2.542925e-01	1983
GO:0005615	extracellular space	564	0.2999270	1.274811	1.389746e-02	1.389746e-02	2.542925e-01	1186
GO:0070106	interleukin-27-mediated signaling pathway	3	0.9151927	1.499694	1.395674e-02	1.395674e-02	2.549463e-01	751
GO:0017080	sodium channel regulator activity	18	-0.6182629	-1.674073	1.397821e-02	1.397821e-02	2.549463e-01	1373
GO:0030971	receptor tyrosine kinase binding	44	0.5121843	1.580441	1.407334e-02	1.407334e-02	2.562622e-01	1208
GO:0035385	Roundabout signaling pathway	3	0.9140590	1.497836	1.409561e-02	1.409561e-02	2.562622e-01	761
GO:0051497	negative regulation of stress fiber assembly	21	0.6145681	1.649404	1.412121e-02	1.412121e-02	2.563161e-01	1086
GO:0005547	phosphatidylinositol-3,4,5-trisphosphate binding	31	0.5574317	1.624757	1.428983e-02	1.428983e-02	2.586378e-01	1460
GO:0060013	righting reflex	6	0.8238810	1.628285	1.435915e-02	1.435915e-02	2.586378e-01	832
GO:0009120	deoxyribonucleoside metabolic process	6	0.8226924	1.625936	1.435915e-02	1.435915e-02	2.586378e-01	628
GO:1904124	microglial cell migration	4	0.8917802	1.589656	1.435915e-02	1.435915e-02	2.586378e-01	499
GO:0000139	Golgi membrane	132	0.3960587	1.441381	1.436329e-02	1.436329e-02	2.586378e-01	2372
GO:0070862	negative regulation of protein exit from endoplasmic reticulum	6	-0.8153206	-1.650677	1.447822e-02	1.447822e-02	2.600815e-01	51
GO:0003002	regionalization	205	0.3640537	1.413099	1.450280e-02	1.450280e-02	2.600815e-01	1266
GO:2000641	regulation of early endosome to late endosome transport	13	0.6971648	1.639464	1.458616e-02	1.458616e-02	2.600815e-01	1038
GO:0002237	response to molecule of bacterial origin	143	0.4043928	1.488126	1.459310e-02	1.459310e-02	2.600815e-01	1636
GO:0009308	amine metabolic process	58	-0.4535318	-1.574292	1.460456e-02	1.460456e-02	2.600815e-01	1098
GO:2000345	regulation of hepatocyte proliferation	12	0.7096217	1.646777	1.461230e-02	1.461230e-02	2.600815e-01	1001
GO:0006775	fat-soluble vitamin metabolic process	15	-0.6676137	-1.728670	1.462450e-02	1.462450e-02	2.600815e-01	930
GO:0030098	lymphocyte differentiation	200	0.3707553	1.434531	1.465232e-02	1.465232e-02	2.600815e-01	1746
GO:0009151	purine deoxyribonucleotide metabolic process	7	0.8144237	1.661912	1.465384e-02	1.465384e-02	2.600815e-01	15
GO:0044183	protein folding chaperone	32	-0.5171474	-1.563710	1.468150e-02	1.468150e-02	2.600815e-01	1021
GO:0070566	adenylyltransferase activity	14	0.6848917	1.636152	1.469605e-02	1.469605e-02	2.600815e-01	104
GO:0031252	cell leading edge	284	0.3476917	1.397249	1.472433e-02	1.472433e-02	2.601754e-01	1756
GO:0140895	cell surface toll-like receptor signaling pathway	28	0.5904432	1.690437	1.476234e-02	1.476234e-02	2.602655e-01	1253
GO:0031034	myosin filament assembly	3	-0.9077225	-1.513622	1.477539e-02	1.477539e-02	2.602655e-01	453
GO:0016234	inclusion body	41	-0.4852383	-1.551311	1.490551e-02	1.490551e-02	2.621499e-01	170
GO:0043129	surfactant homeostasis	14	0.6830642	1.631786	1.496084e-02	1.496084e-02	2.627150e-01	1018
GO:0010458	exit from mitosis	16	0.6774009	1.687143	1.506564e-02	1.506564e-02	2.641458e-01	1086
GO:0060351	cartilage development involved in endochondral bone morphogenesis	23	-0.5911365	-1.673263	1.512556e-02	1.512556e-02	2.645594e-01	1336
GO:0045621	positive regulation of lymphocyte differentiation	50	0.5029057	1.587818	1.513594e-02	1.513594e-02	2.645594e-01	1032
GO:0043903	regulation of biological process involved in symbiotic interaction	28	0.5887530	1.685597	1.525854e-02	1.525854e-02	2.659141e-01	666
GO:0005923	bicellular tight junction	75	0.4647667	1.551086	1.527860e-02	1.527860e-02	2.659141e-01	1822
GO:0070534	protein K63-linked ubiquitination	29	0.5787897	1.669968	1.528388e-02	1.528388e-02	2.659141e-01	807
GO:1990351	transporter complex	244	-0.3034226	-1.300912	1.533202e-02	1.533202e-02	2.663425e-01	2352
GO:0140303	intramembrane lipid transporter activity	22	0.6236179	1.694043	1.543775e-02	1.543775e-02	2.668275e-01	1756
GO:2000316	regulation of T-helper 17 type immune response	11	0.7263317	1.654985	1.545315e-02	1.545315e-02	2.668275e-01	902
GO:0046641	positive regulation of alpha-beta T cell proliferation	11	0.7251175	1.652219	1.545315e-02	1.545315e-02	2.668275e-01	959
GO:0000380	alternative mRNA splicing, via spliceosome	41	-0.4827404	-1.543325	1.545418e-02	1.545418e-02	2.668275e-01	334
GO:0019221	cytokine-mediated signaling pathway	169	0.3762243	1.421184	1.552747e-02	1.552747e-02	2.676850e-01	902
GO:0009205	purine ribonucleoside triphosphate metabolic process	175	-0.3299173	-1.354177	1.558230e-02	1.558230e-02	2.679936e-01	2333
GO:0035136	forelimb morphogenesis	24	0.5915615	1.638536	1.559474e-02	1.559474e-02	2.679936e-01	848
GO:0006986	response to unfolded protein	64	-0.4189944	-1.483297	1.568541e-02	1.568541e-02	2.679936e-01	511
GO:0030038	contractile actin filament bundle assembly	81	0.4354437	1.473088	1.569059e-02	1.569059e-02	2.679936e-01	1317
GO:0043149	stress fiber assembly	81	0.4354437	1.473088	1.569059e-02	1.569059e-02	2.679936e-01	1317
GO:0044255	cellular lipid metabolic process	517	-0.2649729	-1.238856	1.573993e-02	1.573993e-02	2.679936e-01	909
GO:0003779	actin binding	293	0.3384601	1.362810	1.575381e-02	1.575381e-02	2.679936e-01	1633
GO:0016048	detection of temperature stimulus	14	-0.6638030	-1.708129	1.575591e-02	1.575591e-02	2.679936e-01	2127
GO:0007389	pattern specification process	227	0.3552994	1.399694	1.582389e-02	1.582389e-02	2.679936e-01	1271
GO:0002920	regulation of humoral immune response	19	0.6208558	1.620596	1.585165e-02	1.585165e-02	2.679936e-01	959
GO:0042634	regulation of hair cycle	13	-0.6910506	-1.732124	1.587856e-02	1.587856e-02	2.679936e-01	161
GO:0031343	positive regulation of cell killing	22	0.6219989	1.689645	1.593978e-02	1.593978e-02	2.679936e-01	1734
GO:1903649	regulation of cytoplasmic transport	20	0.6322518	1.668057	1.594610e-02	1.594610e-02	2.679936e-01	2355
GO:0005102	signaling receptor binding	717	0.2937781	1.270735	1.595210e-02	1.595210e-02	2.679936e-01	1547
GO:0098636	protein complex involved in cell adhesion	38	0.5257064	1.585209	1.596657e-02	1.596657e-02	2.679936e-01	1985
GO:0140328	floppase activity	6	0.8203660	1.621338	1.600015e-02	1.600015e-02	2.679936e-01	450
GO:0010820	positive regulation of T cell chemotaxis	6	0.8200417	1.620697	1.600015e-02	1.600015e-02	2.679936e-01	1265
GO:0039530	MDA-5 signaling pathway	4	0.8895922	1.585756	1.600015e-02	1.600015e-02	2.679936e-01	238
GO:0032836	glomerular basement membrane development	7	0.8093078	1.651473	1.604940e-02	1.604940e-02	2.679936e-01	1630
GO:0002775	antimicrobial peptide production	3	0.9101702	1.491464	1.604940e-02	1.604940e-02	2.679936e-01	3
GO:0002778	antibacterial peptide production	3	0.9101702	1.491464	1.604940e-02	1.604940e-02	2.679936e-01	3
GO:2000147	positive regulation of cell motility	354	0.3281052	1.346152	1.606592e-02	1.606592e-02	2.679936e-01	1703
GO:0045616	regulation of keratinocyte differentiation	20	0.6307886	1.664196	1.620538e-02	1.620538e-02	2.699224e-01	1316
GO:0002286	T cell activation involved in immune response	45	0.5151818	1.592885	1.627270e-02	1.627270e-02	2.706458e-01	1641
GO:0042310	vasoconstriction	59	-0.4625154	-1.611184	1.630056e-02	1.630056e-02	2.706521e-01	486
GO:0001504	neurotransmitter uptake	24	-0.5724130	-1.637709	1.635063e-02	1.635063e-02	2.706521e-01	808
GO:0001972	retinoic acid binding	5	-0.8430952	-1.606851	1.636940e-02	1.636940e-02	2.706521e-01	519
GO:0032989	cellular component morphogenesis	543	0.3001277	1.273293	1.650903e-02	1.650903e-02	2.706521e-01	1758
GO:0042692	muscle cell differentiation	258	-0.2942782	-1.268023	1.652819e-02	1.652819e-02	2.706521e-01	871
GO:0042773	ATP synthesis coupled electron transport	66	-0.4186990	-1.486499	1.653085e-02	1.653085e-02	2.706521e-01	3565
GO:0043014	alpha-tubulin binding	30	-0.5298765	-1.581700	1.655150e-02	1.655150e-02	2.706521e-01	1388
GO:0019897	extrinsic component of plasma membrane	108	0.4050059	1.440100	1.658442e-02	1.658442e-02	2.706521e-01	741
GO:0030001	metal ion transport	475	-0.2655049	-1.229378	1.659906e-02	1.659906e-02	2.706521e-01	1390
GO:1990825	sequence-specific mRNA binding	10	-0.7170285	-1.686575	1.660529e-02	1.660529e-02	2.706521e-01	370
GO:1902387	ceramide 1-phosphate binding	3	0.9088420	1.489287	1.660763e-02	1.660763e-02	2.706521e-01	58
GO:0035867	alphav-beta3 integrin-IGF-1-IGF1R complex	3	0.9079365	1.487803	1.660763e-02	1.660763e-02	2.706521e-01	815
GO:1905598	negative regulation of low-density lipoprotein receptor activity	3	0.9079365	1.487803	1.660763e-02	1.660763e-02	2.706521e-01	815
GO:0005220	inositol 1,4,5-trisphosphate-sensitive calcium-release channel activity	3	0.9077098	1.487432	1.660763e-02	1.660763e-02	2.706521e-01	817
GO:0009887	animal organ morphogenesis	567	0.3004260	1.277589	1.665404e-02	1.665404e-02	2.710185e-01	1521
GO:0042775	mitochondrial ATP synthesis coupled electron transport	64	-0.4171082	-1.476619	1.679915e-02	1.679915e-02	2.729878e-01	3565
GO:0032762	mast cell cytokine production	3	-0.9039683	-1.507362	1.685506e-02	1.685506e-02	2.731126e-01	851
GO:0004568	chitinase activity	3	-0.9012285	-1.502794	1.685506e-02	1.685506e-02	2.731126e-01	442
GO:0002683	negative regulation of immune system process	241	0.3512945	1.393891	1.692639e-02	1.692639e-02	2.736047e-01	1135
GO:0051378	serotonin binding	4	-0.8641358	-1.552247	1.693374e-02	1.693374e-02	2.736047e-01	486
GO:0001783	B cell apoptotic process	15	0.6695429	1.649372	1.698322e-02	1.698322e-02	2.740133e-01	1736
GO:0051135	positive regulation of NK T cell activation	4	0.8870455	1.581216	1.709416e-02	1.709416e-02	2.743369e-01	902
GO:0051142	positive regulation of NK T cell proliferation	4	0.8870455	1.581216	1.709416e-02	1.709416e-02	2.743369e-01	902
GO:0009309	amine biosynthetic process	26	-0.5744194	-1.660609	1.710016e-02	1.710016e-02	2.743369e-01	374
GO:0042401	biogenic amine biosynthetic process	26	-0.5744194	-1.660609	1.710016e-02	1.710016e-02	2.743369e-01	374
GO:0051219	phosphoprotein binding	60	0.4822329	1.556352	1.718634e-02	1.718634e-02	2.753295e-01	2147
GO:0042573	retinoic acid metabolic process	8	-0.7447938	-1.650491	1.723819e-02	1.723819e-02	2.757701e-01	1305
GO:2000425	regulation of apoptotic cell clearance	4	-0.8631476	-1.550472	1.726254e-02	1.726254e-02	2.757701e-01	187
GO:0032743	positive regulation of interleukin-2 production	14	0.6800453	1.624574	1.734393e-02	1.734393e-02	2.766800e-01	1200
GO:0010390	histone monoubiquitination	13	0.6897870	1.622114	1.753009e-02	1.753009e-02	2.786645e-01	693
GO:0004890	GABA-A receptor activity	8	-0.7432177	-1.646998	1.755448e-02	1.755448e-02	2.786645e-01	573
GO:1902711	GABA-A receptor complex	8	-0.7432177	-1.646998	1.755448e-02	1.755448e-02	2.786645e-01	573
GO:0002700	regulation of production of molecular mediator of immune response	88	0.4246301	1.464337	1.758007e-02	1.758007e-02	2.786645e-01	808
GO:0060676	ureteric bud formation	4	-0.8624435	-1.549207	1.759134e-02	1.759134e-02	2.786645e-01	514
GO:0004867	serine-type endopeptidase inhibitor activity	28	-0.5594996	-1.630081	1.762958e-02	1.762958e-02	2.788801e-01	672
GO:1901385	regulation of voltage-gated calcium channel activity	22	-0.5759602	-1.608275	1.769230e-02	1.769230e-02	2.794819e-01	850
GO:0044338	canonical Wnt signaling pathway involved in mesenchymal stem cell differentiation	3	0.9054653	1.483754	1.772408e-02	1.772408e-02	2.795941e-01	165
GO:0010612	regulation of cardiac muscle adaptation	9	0.7540876	1.625090	1.800320e-02	1.800320e-02	2.834779e-01	537
GO:0016574	histone ubiquitination	20	0.6287858	1.658913	1.802034e-02	1.802034e-02	2.834779e-01	693
GO:0009142	nucleoside triphosphate biosynthetic process	95	-0.3856241	-1.457346	1.806022e-02	1.806022e-02	2.835293e-01	2756
GO:0015980	energy derivation by oxidation of organic compounds	230	-0.3092240	-1.318316	1.809052e-02	1.809052e-02	2.835293e-01	2518
GO:0052689	carboxylic ester hydrolase activity	63	0.4594544	1.487223	1.811558e-02	1.811558e-02	2.835293e-01	773
GO:1901981	phosphatidylinositol phosphate binding	111	0.4063127	1.449243	1.812374e-02	1.812374e-02	2.835293e-01	1460
GO:0007167	enzyme-linked receptor protein signaling pathway	537	0.2991286	1.266694	1.818273e-02	1.818273e-02	2.840598e-01	1695
GO:0002327	immature B cell differentiation	12	0.7016967	1.628386	1.836583e-02	1.836583e-02	2.865251e-01	777
GO:0032647	regulation of interferon-alpha production	18	0.6447835	1.657887	1.856927e-02	1.856927e-02	2.874555e-01	595
GO:0009756	carbohydrate mediated signaling	4	-0.8604385	-1.545605	1.857775e-02	1.857775e-02	2.874555e-01	30
GO:0009757	hexose mediated signaling	4	-0.8604385	-1.545605	1.857775e-02	1.857775e-02	2.874555e-01	30
GO:0010182	sugar mediated signaling pathway	4	-0.8604385	-1.545605	1.857775e-02	1.857775e-02	2.874555e-01	30
GO:0010255	glucose mediated signaling pathway	4	-0.8604385	-1.545605	1.857775e-02	1.857775e-02	2.874555e-01	30
GO:0004768	stearoyl-CoA 9-desaturase activity	4	-0.8600124	-1.544840	1.857775e-02	1.857775e-02	2.874555e-01	894
GO:0045309	protein phosphorylated amino acid binding	28	0.5820953	1.666537	1.873196e-02	1.873196e-02	2.894462e-01	1408
GO:0006633	fatty acid biosynthetic process	90	-0.3841530	-1.425229	1.881238e-02	1.881238e-02	2.894848e-01	719
GO:0044062	regulation of excretion	15	-0.6497913	-1.682522	1.883309e-02	1.883309e-02	2.894848e-01	1999
GO:0007223	Wnt signaling pathway, calcium modulating pathway	3	0.9043846	1.481983	1.884054e-02	1.884054e-02	2.894848e-01	207
GO:0002697	regulation of immune effector process	179	0.3656760	1.393255	1.884195e-02	1.884195e-02	2.894848e-01	1144
GO:0046348	amino sugar catabolic process	10	-0.7100088	-1.670064	1.886225e-02	1.886225e-02	2.894848e-01	1305
GO:0002076	osteoblast development	12	0.7003029	1.625152	1.890205e-02	1.890205e-02	2.897031e-01	591
GO:0005750	mitochondrial respiratory chain complex III	12	-0.6819926	-1.668741	1.903801e-02	1.903801e-02	2.903771e-01	2397
GO:0045275	respiratory chain complex III	12	-0.6819926	-1.668741	1.903801e-02	1.903801e-02	2.903771e-01	2397
GO:0098840	protein transport along microtubule	10	0.7357750	1.629180	1.904857e-02	1.904857e-02	2.903771e-01	1787
GO:0099118	microtubule-based protein transport	10	0.7357750	1.629180	1.904857e-02	1.904857e-02	2.903771e-01	1787
GO:0005184	neuropeptide hormone activity	7	-0.7826706	-1.659633	1.910234e-02	1.910234e-02	2.908052e-01	1422
GO:0009100	glycoprotein metabolic process	188	0.3566820	1.365436	1.917755e-02	1.917755e-02	2.915583e-01	1761
GO:0034362	low-density lipoprotein particle	4	-0.8592715	-1.543509	1.923535e-02	1.923535e-02	2.920451e-01	650
GO:0031128	developmental induction	18	0.6401333	1.645930	1.962282e-02	1.962282e-02	2.972850e-01	1687
GO:0000768	syncytium formation by plasma membrane fusion	32	0.5376905	1.581757	1.969171e-02	1.969171e-02	2.972850e-01	1736
GO:0006949	syncytium formation	32	0.5376905	1.581757	1.969171e-02	1.969171e-02	2.972850e-01	1736
GO:0140253	cell-cell fusion	32	0.5376905	1.581757	1.969171e-02	1.969171e-02	2.972850e-01	1736
GO:0032620	interleukin-17 production	19	0.6122420	1.598112	1.978173e-02	1.978173e-02	2.972850e-01	1653
GO:0032660	regulation of interleukin-17 production	19	0.6122420	1.598112	1.978173e-02	1.978173e-02	2.972850e-01	1653
GO:0043491	protein kinase B signaling	110	-0.3730541	-1.440633	1.978544e-02	1.978544e-02	2.972850e-01	1446
GO:0006406	mRNA export from nucleus	24	-0.5654391	-1.617756	1.979045e-02	1.979045e-02	2.972850e-01	4
GO:0045639	positive regulation of myeloid cell differentiation	53	-0.4386721	-1.490073	1.983449e-02	1.983449e-02	2.975519e-01	1388
GO:0043331	response to dsRNA	25	0.5898310	1.643185	1.988928e-02	1.988928e-02	2.977585e-01	1135
GO:0050919	negative chemotaxis	28	0.5793946	1.658805	1.997247e-02	1.997247e-02	2.977585e-01	1479
GO:0050854	regulation of antigen receptor-mediated signaling pathway	31	0.5479559	1.597138	2.000564e-02	2.000564e-02	2.977585e-01	1702
GO:0015373	monoatomic anion:sodium symporter activity	7	-0.7808202	-1.655709	2.006546e-02	2.006546e-02	2.977585e-01	234
GO:0022841	potassium ion leak channel activity	7	-0.7808095	-1.655687	2.006546e-02	2.006546e-02	2.977585e-01	118
GO:0015377	chloride:monoatomic cation symporter activity	9	-0.7208349	-1.622282	2.006546e-02	2.006546e-02	2.977585e-01	678
GO:0051132	NK T cell activation	6	0.8077541	1.596413	2.010267e-02	2.010267e-02	2.977585e-01	902
GO:0051133	regulation of NK T cell activation	6	0.8077541	1.596413	2.010267e-02	2.010267e-02	2.977585e-01	902
GO:0023023	MHC protein complex binding	10	0.7331429	1.623352	2.016088e-02	2.016088e-02	2.977585e-01	1983
GO:0034113	heterotypic cell-cell adhesion	32	0.5361554	1.577241	2.018709e-02	2.018709e-02	2.977585e-01	959
GO:0005859	muscle myosin complex	4	-0.8583572	-1.541867	2.022175e-02	2.022175e-02	2.977585e-01	453
GO:0006083	acetate metabolic process	4	-0.8579279	-1.541095	2.022175e-02	2.022175e-02	2.977585e-01	1116
GO:0010934	macrophage cytokine production	26	0.5798707	1.637476	2.024100e-02	2.024100e-02	2.977585e-01	1253
GO:0046933	proton-transporting ATP synthase activity, rotational mechanism	15	-0.6457457	-1.672047	2.024113e-02	2.024113e-02	2.977585e-01	2289
GO:0002474	antigen processing and presentation of peptide antigen via MHC class I	12	0.6943006	1.611222	2.024260e-02	2.024260e-02	2.977585e-01	1734
GO:0004869	cysteine-type endopeptidase inhibitor activity	16	-0.6341451	-1.678637	2.030646e-02	2.030646e-02	2.980476e-01	1475
GO:0048661	positive regulation of smooth muscle cell proliferation	66	-0.4096442	-1.454352	2.031488e-02	2.031488e-02	2.980476e-01	576
GO:0034707	chloride channel complex	27	-0.5434312	-1.584101	2.035115e-02	2.035115e-02	2.981935e-01	774
GO:0070678	preprotein binding	3	-0.8950500	-1.492491	2.038650e-02	2.038650e-02	2.982823e-01	16
GO:0034762	regulation of transmembrane transport	337	-0.2749144	-1.231923	2.042607e-02	2.042607e-02	2.982823e-01	1759
GO:0000122	negative regulation of transcription by RNA polymerase II	453	0.3065565	1.285902	2.047534e-02	2.047534e-02	2.982823e-01	1398
GO:1903242	regulation of cardiac muscle hypertrophy in response to stress	8	0.7791819	1.621780	2.050388e-02	2.050388e-02	2.982823e-01	537
GO:0001821	histamine secretion	9	0.7506682	1.617721	2.051522e-02	2.051522e-02	2.982823e-01	1146
GO:0051608	histamine transport	9	0.7506682	1.617721	2.051522e-02	2.051522e-02	2.982823e-01	1146
GO:0032232	negative regulation of actin filament bundle assembly	23	0.5979323	1.647520	2.070907e-02	2.070907e-02	3.004501e-01	1086
GO:1901678	iron coordination entity transport	8	-0.7388182	-1.637248	2.071737e-02	2.071737e-02	3.004501e-01	726
GO:0018108	peptidyl-tyrosine phosphorylation	168	0.3638385	1.371832	2.077247e-02	2.077247e-02	3.008639e-01	1289
GO:0140326	ATPase-coupled intramembrane lipid transporter activity	15	0.6573074	1.619231	2.087244e-02	2.087244e-02	3.019257e-01	1756
GO:1903522	regulation of blood circulation	145	-0.3384684	-1.368827	2.094190e-02	2.094190e-02	3.024384e-01	455
GO:0097035	regulation of membrane lipid distribution	28	0.5771386	1.652345	2.096487e-02	2.096487e-02	3.024384e-01	1821
GO:0030229	very-low-density lipoprotein particle receptor activity	3	-0.8934966	-1.489901	2.102858e-02	2.102858e-02	3.024384e-01	193
GO:0030322	stabilization of membrane potential	8	-0.7386101	-1.636787	2.103366e-02	2.103366e-02	3.024384e-01	1368
GO:0080134	regulation of response to stress	731	0.2898315	1.257352	2.104139e-02	2.104139e-02	3.024384e-01	1351
GO:0004601	peroxidase activity	29	-0.5522549	-1.622310	2.113219e-02	2.113219e-02	3.030129e-01	1506
GO:0006897	endocytosis	353	0.3198047	1.312345	2.115547e-02	2.115547e-02	3.030129e-01	1770
GO:2000406	positive regulation of T cell migration	17	0.6473151	1.644838	2.116841e-02	2.116841e-02	3.030129e-01	1265
GO:0010830	regulation of myotube differentiation	23	-0.5703992	-1.614564	2.118837e-02	2.118837e-02	3.030129e-01	601
GO:0051250	negative regulation of lymphocyte activation	89	0.4223888	1.458305	2.162568e-02	2.162568e-02	3.088768e-01	1843
GO:0045596	negative regulation of cell differentiation	374	0.3188399	1.316467	2.171009e-02	2.171009e-02	3.090035e-01	1455
GO:0021697	cerebellar cortex formation	18	0.6346835	1.631917	2.172994e-02	2.172994e-02	3.090035e-01	610
GO:0050864	regulation of B cell activation	68	0.4657847	1.532265	2.174095e-02	2.174095e-02	3.090035e-01	1552
GO:0032263	GMP salvage	6	0.8053349	1.591631	2.174368e-02	2.174368e-02	3.090035e-01	15
GO:0039706	co-receptor binding	5	0.8391468	1.589637	2.182347e-02	2.182347e-02	3.097488e-01	655
GO:0034620	cellular response to unfolded protein	55	-0.4383031	-1.505897	2.188021e-02	2.188021e-02	3.101654e-01	511
GO:0033010	paranodal junction	6	0.8044826	1.589947	2.201718e-02	2.201718e-02	3.117169e-01	834
GO:0014850	response to muscle activity	10	-0.7034092	-1.654540	2.208649e-02	2.208649e-02	3.123079e-01	59
GO:0051793	medium-chain fatty acid catabolic process	3	0.9005937	1.475771	2.218991e-02	2.218991e-02	3.133790e-01	2
GO:0050805	negative regulation of synaptic transmission	39	-0.4871327	-1.525919	2.229383e-02	2.229383e-02	3.144544e-01	691
GO:0060537	muscle tissue development	280	-0.2883378	-1.253801	2.233081e-02	2.233081e-02	3.145843e-01	1316
GO:0043009	chordate embryonic development	447	0.3081827	1.291187	2.236730e-02	2.236730e-02	3.147069e-01	1849
GO:0051238	sequestering of metal ion	10	-0.7013339	-1.649659	2.273134e-02	2.273134e-02	3.188148e-01	384
GO:0050961	detection of temperature stimulus involved in sensory perception	12	-0.6769576	-1.656421	2.274443e-02	2.274443e-02	3.188148e-01	2127
GO:1903651	positive regulation of cytoplasmic transport	8	0.7730212	1.608957	2.276635e-02	2.276635e-02	3.188148e-01	955
GO:0051642	centrosome localization	21	0.5937043	1.593409	2.277185e-02	2.277185e-02	3.188148e-01	2541
GO:0043524	negative regulation of neuron apoptotic process	115	-0.3642885	-1.421040	2.300018e-02	2.300018e-02	3.215955e-01	907
GO:2001186	negative regulation of CD8-positive, alpha-beta T cell activation	3	0.8996599	1.474241	2.302725e-02	2.302725e-02	3.215955e-01	888
GO:0008270	zinc ion binding	335	0.3238261	1.318675	2.340610e-02	2.340610e-02	3.264216e-01	1269
GO:2000279	negative regulation of DNA biosynthetic process	19	-0.5939438	-1.645687	2.343046e-02	2.343046e-02	3.264216e-01	396
GO:0001839	neural plate morphogenesis	4	-0.8528906	-1.532047	2.350978e-02	2.350978e-02	3.271243e-01	1062
GO:0005134	interleukin-2 receptor binding	3	-0.8903844	-1.484711	2.359691e-02	2.359691e-02	3.279338e-01	437
GO:0044615	nuclear pore nuclear basket	4	0.8770116	1.563330	2.365819e-02	2.365819e-02	3.283825e-01	541
GO:0051865	protein autoubiquitination	39	0.5076668	1.536485	2.372127e-02	2.372127e-02	3.285467e-01	1548
GO:1901658	glycosyl compound catabolic process	12	0.6888282	1.598523	2.372803e-02	2.372803e-02	3.285467e-01	1150
GO:1901216	positive regulation of neuron death	73	-0.4064931	-1.466894	2.383652e-02	2.383652e-02	3.291643e-01	808
GO:0060391	positive regulation of SMAD protein signal transduction	9	0.7433360	1.601920	2.386460e-02	2.386460e-02	3.291643e-01	1254
GO:0035868	alphav-beta3 integrin-HMGB1 complex	3	0.8973222	1.470410	2.386460e-02	2.386460e-02	3.291643e-01	815
GO:0042118	endothelial cell activation	8	0.7704418	1.603588	2.389758e-02	2.389758e-02	3.291643e-01	564
GO:0007603	phototransduction, visible light	3	-0.8902798	-1.484537	2.391795e-02	2.391795e-02	3.291643e-01	833
GO:0022613	ribonucleoprotein complex biogenesis	176	-0.3289872	-1.355740	2.398137e-02	2.398137e-02	3.296366e-01	2843
GO:0016684	oxidoreductase activity, acting on peroxide as acceptor	30	-0.5080806	-1.516638	2.407695e-02	2.407695e-02	3.305492e-01	1506
GO:0048858	cell projection morphogenesis	470	0.3006946	1.262448	2.415598e-02	2.415598e-02	3.312328e-01	1707
GO:0046640	regulation of alpha-beta T cell proliferation	22	0.6006886	1.631756	2.422330e-02	2.422330e-02	3.317542e-01	1736
GO:0071801	regulation of podosome assembly	10	0.7210914	1.596667	2.433204e-02	2.433204e-02	3.328410e-01	1289
GO:0033628	regulation of cell adhesion mediated by integrin	24	0.5715722	1.583169	2.446964e-02	2.446964e-02	3.336082e-01	815
GO:0010922	positive regulation of phosphatase activity	23	0.5880141	1.620192	2.447432e-02	2.447432e-02	3.336082e-01	1463
GO:0050965	detection of temperature stimulus involved in sensory perception of pain	11	-0.6883174	-1.644115	2.449619e-02	2.449619e-02	3.336082e-01	2127
GO:0001228	DNA-binding transcription activator activity, RNA polymerase II-specific	202	0.3493578	1.352801	2.450594e-02	2.450594e-02	3.336082e-01	1556
GO:0005313	L-glutamate transmembrane transporter activity	9	-0.7084430	-1.594393	2.456003e-02	2.456003e-02	3.339432e-01	359
GO:0043691	reverse cholesterol transport	3	0.8949769	1.466567	2.470194e-02	2.470194e-02	3.353755e-01	370
GO:0046596	regulation of viral entry into host cell	23	0.5848436	1.611456	2.472533e-02	2.472533e-02	3.353755e-01	666
GO:0007252	I-kappaB phosphorylation	13	0.6706194	1.577039	2.475611e-02	2.475611e-02	3.353755e-01	2357
GO:1901611	phosphatidylglycerol binding	8	-0.7264078	-1.609747	2.482915e-02	2.482915e-02	3.353755e-01	930
GO:0032970	regulation of actin filament-based process	274	0.3304738	1.327578	2.484184e-02	2.484184e-02	3.353755e-01	1608
GO:0050664	oxidoreductase activity, acting on NAD(P)H, oxygen as acceptor	5	0.8310348	1.574270	2.484303e-02	2.484303e-02	3.353755e-01	690
GO:0016298	lipase activity	49	0.5059501	1.586879	2.497593e-02	2.497593e-02	3.358400e-01	708
GO:0099536	synaptic signaling	491	-0.2612538	-1.214971	2.498202e-02	2.498202e-02	3.358400e-01	1057
GO:0010975	regulation of neuron projection development	352	0.3193862	1.309098	2.498898e-02	2.498898e-02	3.358400e-01	1707
GO:0097164	ammonium ion metabolic process	13	0.6703478	1.576401	2.502374e-02	2.502374e-02	3.358400e-01	282
GO:0005955	calcineurin complex	4	0.8754138	1.560482	2.502570e-02	2.502570e-02	3.358400e-01	689
GO:0042416	dopamine biosynthetic process	12	-0.6711366	-1.642178	2.510307e-02	2.510307e-02	3.364797e-01	1651
GO:0005537	mannose binding	10	0.7196320	1.593436	2.516627e-02	2.516627e-02	3.367695e-01	288
GO:0009150	purine ribonucleotide metabolic process	269	-0.2958359	-1.277260	2.518416e-02	2.518416e-02	3.367695e-01	2290
GO:0097284	hepatocyte apoptotic process	13	0.6700146	1.575617	2.529137e-02	2.529137e-02	3.378043e-01	1849
GO:0061136	regulation of proteasomal protein catabolic process	101	-0.3570432	-1.367507	2.540136e-02	2.540136e-02	3.381945e-01	251
GO:0050886	endocrine process	45	-0.4488094	-1.483503	2.542234e-02	2.542234e-02	3.381945e-01	926
GO:0019898	extrinsic component of membrane	186	0.3553744	1.359167	2.543298e-02	2.543298e-02	3.381945e-01	2005
GO:0048143	astrocyte activation	12	-0.6697962	-1.638899	2.544002e-02	2.544002e-02	3.381945e-01	1003
GO:2001224	positive regulation of neuron migration	15	0.6457952	1.590871	2.553951e-02	2.553951e-02	3.391191e-01	1991
GO:0051149	positive regulation of muscle cell differentiation	44	-0.4648033	-1.529141	2.560035e-02	2.560035e-02	3.395288e-01	711
GO:0006911	phagocytosis, engulfment	28	0.5708953	1.634471	2.568126e-02	2.568126e-02	3.398271e-01	1976
GO:0003013	circulatory system process	298	-0.2845217	-1.250595	2.568284e-02	2.568284e-02	3.398271e-01	1410
GO:0009113	purine nucleobase biosynthetic process	6	0.7964303	1.574033	2.584621e-02	2.584621e-02	3.415896e-01	15
GO:0007628	adult walking behavior	23	0.5810734	1.601068	2.598289e-02	2.598289e-02	3.429958e-01	726
GO:0097443	sorting endosome	5	-0.8277568	-1.577618	2.602580e-02	2.602580e-02	3.431623e-01	689
GO:0071599	otic vesicle development	7	-0.7695664	-1.631846	2.616524e-02	2.616524e-02	3.444902e-01	1270
GO:0018212	peptidyl-tyrosine modification	169	0.3609490	1.363482	2.619685e-02	2.619685e-02	3.444902e-01	1289
GO:0043177	organic acid binding	96	-0.3703315	-1.405863	2.627163e-02	2.627163e-02	3.444902e-01	1652
GO:0043101	purine-containing compound salvage	10	0.7157864	1.584920	2.627858e-02	2.627858e-02	3.444902e-01	540
GO:0001916	positive regulation of T cell mediated cytotoxicity	10	0.7156086	1.584527	2.627858e-02	2.627858e-02	3.444902e-01	1734
GO:0043235	receptor complex	215	0.3477914	1.357247	2.634947e-02	2.634947e-02	3.450202e-01	1529
GO:0051299	centrosome separation	6	0.7946522	1.570519	2.639321e-02	2.639321e-02	3.450228e-01	907
GO:0033116	endoplasmic reticulum-Golgi intermediate compartment membrane	8	-0.7222368	-1.600504	2.641060e-02	2.641060e-02	3.450228e-01	1585
GO:0019902	phosphatase binding	133	0.3868045	1.409590	2.655902e-02	2.655902e-02	3.462194e-01	2146
GO:0051960	regulation of nervous system development	344	0.3249708	1.326385	2.659337e-02	2.659337e-02	3.462194e-01	1513
GO:0046597	negative regulation of viral entry into host cell	16	0.6503670	1.619812	2.659390e-02	2.659390e-02	3.462194e-01	666
GO:0120035	regulation of plasma membrane bounded cell projection organization	469	0.3017827	1.268682	2.668987e-02	2.668987e-02	3.470699e-01	1707
GO:2000058	regulation of ubiquitin-dependent protein catabolic process	86	-0.3751932	-1.382241	2.678655e-02	2.678655e-02	3.476136e-01	749
GO:0036454	growth factor complex	4	-0.8491893	-1.525398	2.679781e-02	2.679781e-02	3.476136e-01	1335
GO:0060763	mammary duct terminal end bud growth	3	0.8924036	1.462350	2.693486e-02	2.693486e-02	3.476136e-01	952
GO:0005594	collagen type IX trimer	3	0.8921867	1.461995	2.693486e-02	2.693486e-02	3.476136e-01	133
GO:0060700	regulation of ribonuclease activity	3	0.8921262	1.461896	2.693486e-02	2.693486e-02	3.476136e-01	104
GO:2001269	positive regulation of cysteine-type endopeptidase activity involved in apoptotic signaling pathway	6	0.7938507	1.568934	2.694022e-02	2.694022e-02	3.476136e-01	902
GO:0007517	muscle organ development	203	-0.3043494	-1.281447	2.696702e-02	2.696702e-02	3.476136e-01	476
GO:0009092	homoserine metabolic process	5	-0.8267190	-1.575640	2.700789e-02	2.700789e-02	3.476136e-01	555
GO:0019346	transsulfuration	5	-0.8267190	-1.575640	2.700789e-02	2.700789e-02	3.476136e-01	555
GO:0061458	reproductive system development	161	0.3642154	1.368744	2.723350e-02	2.723350e-02	3.500749e-01	1630
GO:0051346	negative regulation of hydrolase activity	158	-0.3263362	-1.332041	2.726094e-02	2.726094e-02	3.500749e-01	672
GO:0045861	negative regulation of proteolysis	140	-0.3389425	-1.365283	2.741396e-02	2.741396e-02	3.514622e-01	672
GO:0097187	dentinogenesis	4	-0.8479419	-1.523158	2.745541e-02	2.745541e-02	3.514622e-01	1346
GO:0015924	mannosyl-oligosaccharide mannosidase activity	6	0.7934030	1.568050	2.748722e-02	2.748722e-02	3.514622e-01	1723
GO:0002584	negative regulation of antigen processing and presentation of peptide antigen	3	0.8897959	1.458077	2.749309e-02	2.749309e-02	3.514622e-01	975
GO:0040034	regulation of development, heterochronic	8	0.7669112	1.596240	2.757409e-02	2.757409e-02	3.521002e-01	748
GO:0009200	deoxyribonucleoside triphosphate metabolic process	7	0.7864758	1.604882	2.777221e-02	2.777221e-02	3.542307e-01	772
GO:0043011	myeloid dendritic cell differentiation	10	0.7129829	1.578713	2.794705e-02	2.794705e-02	3.556387e-01	1781
GO:0034764	positive regulation of transmembrane transport	148	-0.3352577	-1.355801	2.797018e-02	2.797018e-02	3.556387e-01	816
GO:0007162	negative regulation of cell adhesion	177	0.3638631	1.383873	2.797680e-02	2.797680e-02	3.556387e-01	1843
GO:0022904	respiratory electron transport chain	81	-0.3699262	-1.367246	2.802727e-02	2.802727e-02	3.558809e-01	2766
GO:0009792	embryo development ending in birth or egg hatching	458	0.3052449	1.281877	2.816567e-02	2.816567e-02	3.572378e-01	1849
GO:0060065	uterus development	12	0.6791539	1.576072	2.829120e-02	2.829120e-02	3.574725e-01	12
GO:0050773	regulation of dendrite development	87	0.4237934	1.460540	2.830901e-02	2.830901e-02	3.574725e-01	1521
GO:0017124	SH3 domain binding	87	0.4234924	1.459503	2.830901e-02	2.830901e-02	3.574725e-01	1900
GO:0042405	nuclear inclusion body	6	0.7915467	1.564381	2.831042e-02	2.831042e-02	3.574725e-01	541
GO:1901723	negative regulation of cell proliferation involved in kidney development	3	-0.8853802	-1.476367	2.841254e-02	2.841254e-02	3.583623e-01	67
GO:0007140	male meiotic nuclear division	17	-0.6028781	-1.598245	2.862207e-02	2.862207e-02	3.606036e-01	636
GO:0006812	monoatomic cation transport	521	-0.2542912	-1.187941	2.869616e-02	2.869616e-02	3.608497e-01	1770
GO:0099640	axo-dendritic protein transport	8	0.7630829	1.588272	2.870532e-02	2.870532e-02	3.608497e-01	1787
GO:0010985	negative regulation of lipoprotein particle clearance	4	-0.8453067	-1.518424	2.877063e-02	2.877063e-02	3.612696e-01	175
GO:0003406	retinal pigment epithelium development	5	0.8248511	1.562556	2.896603e-02	2.896603e-02	3.622664e-01	189
GO:0031109	microtubule polymerization or depolymerization	63	-0.4050751	-1.423533	2.897462e-02	2.897462e-02	3.622664e-01	898
GO:0005640	nuclear outer membrane	16	-0.6156446	-1.629664	2.898425e-02	2.898425e-02	3.622664e-01	808
GO:0043029	T cell homeostasis	22	0.5931453	1.611265	2.900993e-02	2.900993e-02	3.622664e-01	1641
GO:0050850	positive regulation of calcium-mediated signaling	22	0.5929207	1.610655	2.900993e-02	2.900993e-02	3.622664e-01	1093
GO:0032095	regulation of response to food	10	-0.6904357	-1.624024	2.917986e-02	2.917986e-02	3.626455e-01	1868
GO:0001216	DNA-binding transcription activator activity	204	0.3475714	1.347339	2.923407e-02	2.923407e-02	3.626455e-01	1556
GO:0007512	adult heart development	8	-0.7178096	-1.590693	2.925722e-02	2.925722e-02	3.626455e-01	629
GO:0060579	ventral spinal cord interneuron fate commitment	5	-0.8239608	-1.570383	2.929945e-02	2.929945e-02	3.626455e-01	300
GO:0060581	cell fate commitment involved in pattern specification	5	-0.8239608	-1.570383	2.929945e-02	2.929945e-02	3.626455e-01	300
GO:1903902	positive regulation of viral life cycle	13	0.6646281	1.562950	2.931639e-02	2.931639e-02	3.626455e-01	321
GO:0002755	MyD88-dependent toll-like receptor signaling pathway	13	0.6633700	1.559991	2.931639e-02	2.931639e-02	3.626455e-01	1253
GO:0006325	chromatin organization	254	0.3332720	1.333054	2.933062e-02	2.933062e-02	3.626455e-01	1924
GO:0006091	generation of precursor metabolites and energy	307	-0.2718007	-1.196081	2.936000e-02	2.936000e-02	3.626455e-01	2518
GO:0045646	regulation of erythrocyte differentiation	29	-0.5382353	-1.581126	2.936046e-02	2.936046e-02	3.626455e-01	12
GO:0007028	cytoplasm organization	3	0.8882248	1.455503	2.945240e-02	2.945240e-02	3.628723e-01	679
GO:0002322	B cell proliferation involved in immune response	3	0.8880710	1.455250	2.945240e-02	2.945240e-02	3.628723e-01	777
GO:0002698	negative regulation of immune effector process	59	0.4660896	1.504846	2.947495e-02	2.947495e-02	3.628723e-01	1014
GO:0005759	mitochondrial matrix	205	-0.3102320	-1.302442	2.959020e-02	2.959020e-02	3.638957e-01	3349
GO:0019614	catechol-containing compound catabolic process	3	-0.8844315	-1.474785	2.969670e-02	2.969670e-02	3.640198e-01	327
GO:0042420	dopamine catabolic process	3	-0.8844315	-1.474785	2.969670e-02	2.969670e-02	3.640198e-01	327
GO:0042424	catecholamine catabolic process	3	-0.8844315	-1.474785	2.969670e-02	2.969670e-02	3.640198e-01	327
GO:1901214	regulation of neuron death	225	-0.2982497	-1.267410	2.978306e-02	2.978306e-02	3.646837e-01	907
GO:0033077	T cell differentiation in thymus	50	0.4794908	1.513890	2.991855e-02	2.991855e-02	3.655845e-01	1843
GO:0010594	regulation of endothelial cell migration	103	-0.3548792	-1.362473	2.996173e-02	2.996173e-02	3.655845e-01	749
GO:0030162	regulation of proteolysis	348	-0.2722761	-1.223462	2.997571e-02	2.997571e-02	3.655845e-01	711
GO:1900087	positive regulation of G1/S transition of mitotic cell cycle	22	0.5912196	1.606034	3.001895e-02	3.001895e-02	3.655845e-01	1315
GO:0045624	positive regulation of T-helper cell differentiation	5	0.8236656	1.560310	3.006947e-02	3.006947e-02	3.655845e-01	194
GO:0099537	trans-synaptic signaling	470	-0.2549432	-1.179738	3.007349e-02	3.007349e-02	3.655845e-01	1057
GO:0072172	mesonephric tubule formation	6	-0.7881065	-1.595580	3.008584e-02	3.008584e-02	3.655845e-01	514
GO:0000276	mitochondrial proton-transporting ATP synthase complex, coupling factor F(o)	10	-0.6886445	-1.619811	3.014713e-02	3.014713e-02	3.655845e-01	2289
GO:0045263	proton-transporting ATP synthase complex, coupling factor F(o)	10	-0.6886445	-1.619811	3.014713e-02	3.014713e-02	3.655845e-01	2289
GO:0045040	protein insertion into mitochondrial outer membrane	3	-0.8836054	-1.473407	3.033879e-02	3.033879e-02	3.675152e-01	948
GO:0051902	negative regulation of mitochondrial depolarization	4	-0.8424922	-1.513368	3.041465e-02	3.041465e-02	3.676477e-01	511
GO:1904180	negative regulation of membrane depolarization	4	-0.8424922	-1.513368	3.041465e-02	3.041465e-02	3.676477e-01	511
GO:0016078	tRNA catabolic process	7	0.7833481	1.598499	3.057437e-02	3.057437e-02	3.687912e-01	198
GO:0009164	nucleoside catabolic process	7	0.7832832	1.598367	3.057437e-02	3.057437e-02	3.687912e-01	628
GO:1902811	positive regulation of skeletal muscle fiber differentiation	3	-0.8835601	-1.473332	3.065983e-02	3.065983e-02	3.690479e-01	1031
GO:0048704	embryonic skeletal system morphogenesis	51	0.4810785	1.524575	3.066777e-02	3.066777e-02	3.690479e-01	848
GO:0006120	mitochondrial electron transport, NADH to ubiquinone	26	-0.5472957	-1.582196	3.069340e-02	3.069340e-02	3.690479e-01	3437
GO:0070327	thyroid hormone transport	5	-0.8200774	-1.562981	3.093627e-02	3.093627e-02	3.715737e-01	1058
GO:0001973	G protein-coupled adenosine receptor signaling pathway	10	0.7073716	1.566288	3.101960e-02	3.101960e-02	3.716259e-01	1456
GO:0035588	G protein-coupled purinergic receptor signaling pathway	10	0.7073716	1.566288	3.101960e-02	3.101960e-02	3.716259e-01	1456
GO:0048165	fused antrum stage	4	-0.8402703	-1.509377	3.107225e-02	3.107225e-02	3.716259e-01	1316
GO:0002903	negative regulation of B cell apoptotic process	7	0.7783441	1.588288	3.113535e-02	3.113535e-02	3.716259e-01	1736
GO:1990776	response to angiotensin	22	-0.5527254	-1.543395	3.113749e-02	3.113749e-02	3.716259e-01	761
GO:0051926	negative regulation of calcium ion transport	39	-0.4717120	-1.477614	3.113749e-02	3.113749e-02	3.716259e-01	1506
GO:0019227	neuronal action potential propagation	5	-0.8188491	-1.560640	3.126364e-02	3.126364e-02	3.723468e-01	195
GO:0098870	action potential propagation	5	-0.8188491	-1.560640	3.126364e-02	3.126364e-02	3.723468e-01	195
GO:0031268	pseudopodium organization	7	-0.7604767	-1.612571	3.130192e-02	3.130192e-02	3.724111e-01	673
GO:0003206	cardiac chamber morphogenesis	92	-0.3795585	-1.422504	3.142163e-02	3.142163e-02	3.730517e-01	1173
GO:0031406	carboxylic acid binding	92	-0.3792440	-1.421325	3.142163e-02	3.142163e-02	3.730517e-01	1652
GO:0061842	microtubule organizing center localization	22	0.5890963	1.600266	3.153247e-02	3.153247e-02	3.736713e-01	2541
GO:0120039	plasma membrane bounded cell projection morphogenesis	465	0.3000403	1.259280	3.153980e-02	3.153980e-02	3.736713e-01	1707
GO:0042454	ribonucleoside catabolic process	4	0.8663861	1.544389	3.160863e-02	3.160863e-02	3.740954e-01	15
GO:0045617	negative regulation of keratinocyte differentiation	5	0.8219052	1.556975	3.172462e-02	3.172462e-02	3.750763e-01	591
GO:0005234	extracellularly glutamate-gated ion channel activity	3	-0.8812123	-1.469417	3.194400e-02	3.194400e-02	3.772762e-01	97
GO:0051930	regulation of sensory perception of pain	27	-0.5245054	-1.528932	3.208489e-02	3.208489e-02	3.781515e-01	347
GO:0051931	regulation of sensory perception	27	-0.5245054	-1.528932	3.208489e-02	3.208489e-02	3.781515e-01	347
GO:0009636	response to toxic substance	77	-0.3912513	-1.421028	3.222613e-02	3.222613e-02	3.794213e-01	755
GO:0050806	positive regulation of synaptic transmission	123	-0.3430999	-1.356119	3.229688e-02	3.229688e-02	3.798595e-01	1003
GO:0001975	response to amphetamine	11	-0.6732443	-1.608112	3.238747e-02	3.238747e-02	3.801355e-01	1003
GO:0015296	monoatomic anion:monoatomic cation symporter activity	11	-0.6730762	-1.607710	3.238747e-02	3.238747e-02	3.801355e-01	678
GO:0009048	dosage compensation by inactivation of X chromosome	18	-0.5754908	-1.558258	3.257575e-02	3.257575e-02	3.819495e-01	4
GO:0050657	nucleic acid transport	64	-0.3938491	-1.394279	3.264498e-02	3.264498e-02	3.819704e-01	574
GO:0050658	RNA transport	64	-0.3938491	-1.394279	3.264498e-02	3.264498e-02	3.819704e-01	574
GO:0071417	cellular response to organonitrogen compound	339	-0.2715120	-1.217727	3.271089e-02	3.271089e-02	3.823466e-01	880
GO:0018242	protein O-linked glycosylation via serine	5	-0.8156975	-1.554634	3.290046e-02	3.290046e-02	3.838012e-01	934
GO:0008180	COP9 signalosome	15	-0.6235379	-1.614544	3.291358e-02	3.291358e-02	3.838012e-01	108
GO:0005758	mitochondrial intermembrane space	56	-0.4235542	-1.450779	3.296759e-02	3.296759e-02	3.838012e-01	2687
GO:0031967	organelle envelope	746	-0.2421789	-1.145980	3.300476e-02	3.300476e-02	3.838012e-01	2508
GO:0031975	envelope	746	-0.2421789	-1.145980	3.300476e-02	3.300476e-02	3.838012e-01	2508
GO:0035966	response to topologically incorrect protein	78	-0.3831546	-1.399167	3.322448e-02	3.322448e-02	3.855259e-01	511
GO:1904306	positive regulation of gastro-intestinal system smooth muscle contraction	3	-0.8799320	-1.467282	3.323133e-02	3.323133e-02	3.855259e-01	1063
GO:0048012	hepatocyte growth factor receptor signaling pathway	10	0.7013331	1.552917	3.325519e-02	3.325519e-02	3.855259e-01	1037
GO:0035967	cellular response to topologically incorrect protein	68	-0.4056963	-1.446872	3.330951e-02	3.330951e-02	3.857607e-01	511
GO:0032261	purine nucleotide salvage	9	0.7223922	1.556785	3.337928e-02	3.337928e-02	3.861739e-01	540
GO:2000515	negative regulation of CD4-positive, alpha-beta T cell activation	16	0.6348242	1.581101	3.343965e-02	3.343965e-02	3.864776e-01	2128
GO:0090659	walking behavior	26	0.5608022	1.583629	3.360690e-02	3.360690e-02	3.880146e-01	726
GO:0006509	membrane protein ectodomain proteolysis	27	0.5533168	1.561127	3.366347e-02	3.366347e-02	3.882720e-01	1654
GO:0060167	regulation of adenosine receptor signaling pathway	4	0.8640292	1.540188	3.380744e-02	3.380744e-02	3.892010e-01	496
GO:0008509	monoatomic anion transmembrane transporter activity	69	-0.4019201	-1.442699	3.381275e-02	3.381275e-02	3.892010e-01	774
GO:0048608	reproductive structure development	158	0.3678538	1.376652	3.399333e-02	3.399333e-02	3.906770e-01	1630
GO:0032535	regulation of cellular component size	234	0.3389458	1.342248	3.401996e-02	3.401996e-02	3.906770e-01	1954
GO:0048872	homeostasis of number of cells	195	0.3532040	1.364455	3.407849e-02	3.407849e-02	3.906770e-01	1822
GO:0019787	ubiquitin-like protein transferase activity	193	0.3567478	1.375023	3.412906e-02	3.412906e-02	3.906770e-01	1563
GO:0000314	organellar small ribosomal subunit	27	-0.5198966	-1.515497	3.428498e-02	3.428498e-02	3.906770e-01	3481
GO:0005763	mitochondrial small ribosomal subunit	27	-0.5198966	-1.515497	3.428498e-02	3.428498e-02	3.906770e-01	3481
GO:1990204	oxidoreductase complex	95	-0.3683573	-1.392091	3.429336e-02	3.429336e-02	3.906770e-01	2501
GO:0016209	antioxidant activity	42	-0.4604068	-1.476403	3.430842e-02	3.430842e-02	3.906770e-01	2541
GO:0060253	negative regulation of glial cell proliferation	11	0.6958504	1.585532	3.435714e-02	3.435714e-02	3.906770e-01	1808
GO:0106380	purine ribonucleotide salvage	8	0.7515960	1.564363	3.438938e-02	3.438938e-02	3.906770e-01	540
GO:0031258	lamellipodium membrane	8	0.7501738	1.561403	3.438938e-02	3.438938e-02	3.906770e-01	1736
GO:0006177	GMP biosynthetic process	8	0.7494289	1.559852	3.438938e-02	3.438938e-02	3.906770e-01	15
GO:0046037	GMP metabolic process	8	0.7494289	1.559852	3.438938e-02	3.438938e-02	3.906770e-01	15
GO:0051897	positive regulation of protein kinase B signaling	61	-0.4106775	-1.432926	3.462776e-02	3.462776e-02	3.929909e-01	1162
GO:0032525	somite rostral/caudal axis specification	4	-0.8378946	-1.505110	3.469558e-02	3.469558e-02	3.933664e-01	186
GO:0140288	GBAF complex	6	0.7870323	1.555459	3.490684e-02	3.490684e-02	3.953659e-01	675
GO:0033993	response to lipid	343	0.3075234	1.255355	3.501786e-02	3.501786e-02	3.962271e-01	1614
GO:0009988	cell-cell recognition	19	-0.5753998	-1.594306	3.523229e-02	3.523229e-02	3.976743e-01	268
GO:0009264	deoxyribonucleotide catabolic process	12	0.6713543	1.557972	3.529645e-02	3.529645e-02	3.976743e-01	628
GO:0006681	galactosylceramide metabolic process	6	-0.7813265	-1.581853	3.535643e-02	3.535643e-02	3.976743e-01	149
GO:0019374	galactolipid metabolic process	6	-0.7813265	-1.581853	3.535643e-02	3.535643e-02	3.976743e-01	149
GO:0008467	[heparan sulfate]-glucosamine 3-sulfotransferase 1 activity	4	-0.8376201	-1.504617	3.535643e-02	3.535643e-02	3.976743e-01	1094
GO:1901029	negative regulation of mitochondrial outer membrane permeabilization involved in apoptotic signaling pathway	4	-0.8361923	-1.502052	3.535643e-02	3.535643e-02	3.976743e-01	511
GO:0051924	regulation of calcium ion transport	153	-0.3199207	-1.294275	3.552624e-02	3.552624e-02	3.991880e-01	1580
GO:0036089	cleavage furrow formation	5	0.8152971	1.544457	3.558666e-02	3.558666e-02	3.994705e-01	1377
GO:0006084	acetyl-CoA metabolic process	25	-0.5250433	-1.505217	3.573536e-02	3.573536e-02	3.997615e-01	1375
GO:0030414	peptidase inhibitor activity	59	-0.4346967	-1.514277	3.579209e-02	3.579209e-02	3.997615e-01	1216
GO:0005007	fibroblast growth factor receptor activity	3	-0.8776060	-1.463403	3.581233e-02	3.581233e-02	3.997615e-01	569
GO:0016713	oxidoreductase activity, acting on paired donors, with incorporation or reduction of molecular oxygen, reduced iron-sulfur protein as one donor, and incorporation of one atom of oxygen	3	-0.8774684	-1.463174	3.581233e-02	3.581233e-02	3.997615e-01	470
GO:0009199	ribonucleoside triphosphate metabolic process	180	-0.3130974	-1.293817	3.584344e-02	3.584344e-02	3.997615e-01	2333
GO:2000855	regulation of mineralocorticoid secretion	5	-0.8101425	-1.544047	3.585965e-02	3.585965e-02	3.997615e-01	1514
GO:2000858	regulation of aldosterone secretion	5	-0.8101425	-1.544047	3.585965e-02	3.585965e-02	3.997615e-01	1514
GO:0008106	alcohol dehydrogenase (NADP+) activity	8	-0.7065860	-1.565821	3.591804e-02	3.591804e-02	4.000187e-01	508
GO:0007052	mitotic spindle organization	60	-0.4141199	-1.450362	3.598862e-02	3.598862e-02	4.004111e-01	222
GO:0070459	prolactin secretion	5	0.8145259	1.542996	3.613838e-02	3.613838e-02	4.015948e-01	688
GO:2000347	positive regulation of hepatocyte proliferation	7	0.7701121	1.571490	3.618420e-02	3.618420e-02	4.015948e-01	689
GO:1902075	cellular response to salt	110	-0.3532749	-1.364251	3.632707e-02	3.632707e-02	4.015948e-01	1504
GO:0006954	inflammatory response	334	0.3060636	1.246476	3.641457e-02	3.641457e-02	4.015948e-01	1146
GO:0022840	leak channel activity	9	-0.6920139	-1.557419	3.645758e-02	3.645758e-02	4.015948e-01	118
GO:0022842	narrow pore channel activity	9	-0.6920139	-1.557419	3.645758e-02	3.645758e-02	4.015948e-01	118
GO:0150173	positive regulation of phosphatidylcholine metabolic process	3	-0.8773894	-1.463042	3.645758e-02	3.645758e-02	4.015948e-01	622
GO:2001247	positive regulation of phosphatidylcholine biosynthetic process	3	-0.8773894	-1.463042	3.645758e-02	3.645758e-02	4.015948e-01	622
GO:0097070	ductus arteriosus closure	3	-0.8773394	-1.462959	3.645758e-02	3.645758e-02	4.015948e-01	538
GO:0003208	cardiac ventricle morphogenesis	50	-0.4380425	-1.478712	3.647599e-02	3.647599e-02	4.015948e-01	1173
GO:0006564	L-serine biosynthetic process	4	0.8613066	1.535335	3.655595e-02	3.655595e-02	4.015948e-01	151
GO:0016175	superoxide-generating NAD(P)H oxidase activity	4	0.8609844	1.534761	3.655595e-02	3.655595e-02	4.015948e-01	690
GO:1990462	omegasome	4	0.8588506	1.530957	3.655595e-02	3.655595e-02	4.015948e-01	262
GO:0046498	S-adenosylhomocysteine metabolic process	4	-0.8333538	-1.496953	3.667812e-02	3.667812e-02	4.022881e-01	680
GO:2000318	positive regulation of T-helper 17 type immune response	5	0.8133182	1.540708	3.669010e-02	3.669010e-02	4.022881e-01	902
GO:0097502	mannosylation	12	0.6666079	1.546958	3.691305e-02	3.691305e-02	4.043412e-01	2493
GO:0015800	acidic amino acid transport	35	-0.4692237	-1.454614	3.712196e-02	3.712196e-02	4.061539e-01	1955
GO:0034114	regulation of heterotypic cell-cell adhesion	8	-0.7026445	-1.557086	3.718944e-02	3.718944e-02	4.061539e-01	1428
GO:0023057	negative regulation of signaling	771	-0.2365805	-1.123567	3.721807e-02	3.721807e-02	4.061539e-01	1080
GO:1903365	regulation of fear response	5	0.8130197	1.540143	3.724182e-02	3.724182e-02	4.061539e-01	8
GO:0042578	phosphoric ester hydrolase activity	192	0.3500310	1.346297	3.725782e-02	3.725782e-02	4.061539e-01	1316
GO:0015844	monoamine transport	52	-0.4304025	-1.457573	3.740177e-02	3.740177e-02	4.073310e-01	1874
GO:0032787	monocarboxylic acid metabolic process	330	-0.2731609	-1.210837	3.753315e-02	3.753315e-02	4.083692e-01	894
GO:0000785	chromatin	339	0.3131232	1.273999	3.763967e-02	3.763967e-02	4.084557e-01	1941
GO:0006836	neurotransmitter transport	137	-0.3299713	-1.318930	3.772895e-02	3.772895e-02	4.084557e-01	1955
GO:0045597	positive regulation of cell differentiation	493	-0.2542617	-1.181209	3.774214e-02	3.774214e-02	4.084557e-01	926
GO:0014064	positive regulation of serotonin secretion	3	-0.8746004	-1.458392	3.774808e-02	3.774808e-02	4.084557e-01	336
GO:0009678	pyrophosphate hydrolysis-driven proton transmembrane transporter activity	17	-0.5852152	-1.551421	3.776332e-02	3.776332e-02	4.084557e-01	3192
GO:0070365	hepatocyte differentiation	5	0.8119387	1.538095	3.779354e-02	3.779354e-02	4.084557e-01	1050
GO:0002329	pre-B cell differentiation	5	0.8115126	1.537288	3.779354e-02	3.779354e-02	4.084557e-01	585
GO:0009259	ribonucleotide metabolic process	279	-0.2856874	-1.242274	3.789079e-02	3.789079e-02	4.091163e-01	2290
GO:0016491	oxidoreductase activity	373	-0.2691912	-1.218340	3.811848e-02	3.811848e-02	4.111828e-01	1754
GO:2000697	negative regulation of epithelial cell differentiation involved in kidney development	4	0.8561083	1.526069	3.820506e-02	3.820506e-02	4.117246e-01	635
GO:0001937	negative regulation of endothelial cell proliferation	24	-0.5323186	-1.522997	3.831672e-02	3.831672e-02	4.125354e-01	496
GO:1903444	negative regulation of brown fat cell differentiation	3	-0.8736056	-1.456733	3.839333e-02	3.839333e-02	4.129677e-01	523
GO:0032990	cell part morphogenesis	484	0.2956355	1.242687	3.851091e-02	3.851091e-02	4.138394e-01	1707
GO:0030055	cell-substrate junction	131	0.3766719	1.369477	3.858025e-02	3.858025e-02	4.141915e-01	1446
GO:0042060	wound healing	200	0.3462807	1.339834	3.874898e-02	3.874898e-02	4.156091e-01	1531
GO:0010752	regulation of cGMP-mediated signaling	8	-0.6995135	-1.550148	3.909655e-02	3.909655e-02	4.189403e-01	1566
GO:0019233	sensory perception of pain	74	-0.3887931	-1.402361	3.923803e-02	3.923803e-02	4.200589e-01	347
GO:0001656	metanephros development	49	-0.4475872	-1.504653	3.946622e-02	3.946622e-02	4.213093e-01	910
GO:0035150	regulation of tube size	94	-0.3629655	-1.363144	3.953033e-02	3.953033e-02	4.213093e-01	1003
GO:0035296	regulation of tube diameter	94	-0.3629655	-1.363144	3.953033e-02	3.953033e-02	4.213093e-01	1003
GO:0097746	blood vessel diameter maintenance	94	-0.3629655	-1.363144	3.953033e-02	3.953033e-02	4.213093e-01	1003
GO:0030097	hemopoiesis	479	0.2941732	1.237618	3.954082e-02	3.954082e-02	4.213093e-01	1766
GO:0098858	actin-based cell projection	138	0.3750577	1.374408	3.969466e-02	3.969466e-02	4.225510e-01	1569
GO:0030247	polysaccharide binding	11	0.6911850	1.574902	3.985417e-02	3.985417e-02	4.233017e-01	325
GO:0005031	tumor necrosis factor receptor activity	4	0.8549755	1.524049	3.985417e-02	3.985417e-02	4.233017e-01	39
GO:0051017	actin filament bundle assembly	117	0.3870881	1.390337	3.987730e-02	3.987730e-02	4.233017e-01	1804
GO:0007015	actin filament organization	295	0.3250874	1.311627	4.030551e-02	4.030551e-02	4.260959e-01	1838
GO:0003418	growth plate cartilage chondrocyte differentiation	7	-0.7499767	-1.590307	4.032909e-02	4.032909e-02	4.260959e-01	643
GO:0043560	insulin receptor substrate binding	6	0.7777082	1.537031	4.040387e-02	4.040387e-02	4.260959e-01	1081
GO:0002349	histamine production involved in inflammatory response	6	0.7771969	1.536021	4.040387e-02	4.040387e-02	4.260959e-01	1146
GO:0002441	histamine secretion involved in inflammatory response	6	0.7771969	1.536021	4.040387e-02	4.040387e-02	4.260959e-01	1146
GO:0002553	histamine secretion by mast cell	6	0.7771969	1.536021	4.040387e-02	4.040387e-02	4.260959e-01	1146
GO:0006188	IMP biosynthetic process	6	0.7762846	1.534218	4.040387e-02	4.040387e-02	4.260959e-01	15
GO:0008201	heparin binding	79	0.4319834	1.458035	4.045307e-02	4.045307e-02	4.262179e-01	1491
GO:0000966	RNA 5'-end processing	10	-0.6663450	-1.567359	4.050292e-02	4.050292e-02	4.263465e-01	1457
GO:0060392	negative regulation of SMAD protein signal transduction	4	-0.8306746	-1.492140	4.064322e-02	4.064322e-02	4.273328e-01	211
GO:0090557	establishment of endothelial intestinal barrier	7	0.7654017	1.561878	4.067207e-02	4.067207e-02	4.273328e-01	1386
GO:0001935	endothelial cell proliferation	93	-0.3577440	-1.343340	4.085737e-02	4.085737e-02	4.285210e-01	749
GO:0014075	response to amine	12	-0.6449721	-1.578157	4.097293e-02	4.097293e-02	4.285210e-01	1003
GO:0006122	mitochondrial electron transport, ubiquinol to cytochrome c	12	-0.6447208	-1.577542	4.097293e-02	4.097293e-02	4.285210e-01	2397
GO:0043474	pigment metabolic process involved in pigmentation	3	-0.8707783	-1.452018	4.097434e-02	4.097434e-02	4.285210e-01	999
GO:2000427	positive regulation of apoptotic cell clearance	3	-0.8684749	-1.448177	4.097434e-02	4.097434e-02	4.285210e-01	187
GO:0048812	neuron projection morphogenesis	454	0.3008005	1.262759	4.104643e-02	4.104643e-02	4.288790e-01	1707
GO:1901215	negative regulation of neuron death	158	-0.3172043	-1.294766	4.121830e-02	4.121830e-02	4.302778e-01	1003
GO:2001233	regulation of apoptotic signaling pathway	241	-0.2924623	-1.250673	4.129538e-02	4.129538e-02	4.306856e-01	1137
GO:0021800	cerebral cortex tangential migration	4	0.8496637	1.514581	4.150328e-02	4.150328e-02	4.324556e-01	761
GO:0048708	astrocyte differentiation	55	-0.4124195	-1.416968	4.172137e-02	4.172137e-02	4.341503e-01	1003
GO:0003254	regulation of membrane depolarization	38	-0.4556365	-1.420875	4.174259e-02	4.174259e-02	4.341503e-01	799
GO:0017121	plasma membrane phospholipid scrambling	9	0.7063765	1.522271	4.179404e-02	4.179404e-02	4.342867e-01	1636
GO:0007264	small GTPase mediated signal transduction	273	0.3174328	1.274049	4.184704e-02	4.184704e-02	4.344389e-01	2289
GO:0004842	ubiquitin-protein transferase activity	186	0.3518513	1.345692	4.191617e-02	4.191617e-02	4.347580e-01	1563
GO:0038086	VEGF-activated platelet-derived growth factor receptor signaling pathway	3	-0.8672895	-1.446201	4.226484e-02	4.226484e-02	4.371735e-01	909
GO:0038091	positive regulation of cell proliferation by VEGF-activated platelet derived growth factor receptor signaling pathway	3	-0.8672895	-1.446201	4.226484e-02	4.226484e-02	4.371735e-01	909
GO:0008343	adult feeding behavior	3	-0.8669685	-1.445665	4.226484e-02	4.226484e-02	4.371735e-01	954
GO:0008233	peptidase activity	244	0.3263779	1.296741	4.242216e-02	4.242216e-02	4.381544e-01	1711
GO:0016835	carbon-oxygen lyase activity	49	-0.4437098	-1.491618	4.247308e-02	4.247308e-02	4.381544e-01	949
GO:0031175	neuron projection development	692	0.2822160	1.216846	4.247573e-02	4.247573e-02	4.381544e-01	1707
GO:0000014	single-stranded DNA endodeoxyribonuclease activity	5	0.8071754	1.529072	4.275903e-02	4.275903e-02	4.402748e-01	666
GO:0047372	acylglycerol lipase activity	5	0.8065176	1.527826	4.275903e-02	4.275903e-02	4.402748e-01	486
GO:0002053	positive regulation of mesenchymal cell proliferation	19	-0.5691043	-1.576862	4.290642e-02	4.290642e-02	4.406285e-01	1031
GO:0006063	uronic acid metabolic process	3	-0.8663683	-1.444665	4.291009e-02	4.291009e-02	4.406285e-01	126
GO:0019585	glucuronate metabolic process	3	-0.8663683	-1.444665	4.291009e-02	4.291009e-02	4.406285e-01	126
GO:0090335	regulation of brown fat cell differentiation	14	-0.6120303	-1.574905	4.300539e-02	4.300539e-02	4.412071e-01	523
GO:0004679	AMP-activated protein kinase activity	5	-0.8002322	-1.525159	4.309719e-02	4.309719e-02	4.412944e-01	936
GO:0017171	serine hydrolase activity	55	0.4634451	1.483827	4.318937e-02	4.318937e-02	4.412944e-01	775
GO:0039531	regulation of viral-induced cytoplasmic pattern recognition receptor signaling pathway	29	-0.5201461	-1.527987	4.322480e-02	4.322480e-02	4.412944e-01	131
GO:0043604	amide biosynthetic process	438	-0.2514332	-1.153236	4.325619e-02	4.325619e-02	4.412944e-01	2212
GO:0035976	transcription factor AP-1 complex	4	-0.8295725	-1.490161	4.328663e-02	4.328663e-02	4.412944e-01	1508
GO:0110088	hippocampal neuron apoptotic process	4	-0.8292069	-1.489504	4.328663e-02	4.328663e-02	4.412944e-01	8
GO:0110089	regulation of hippocampal neuron apoptotic process	4	-0.8292069	-1.489504	4.328663e-02	4.328663e-02	4.412944e-01	8
GO:0043270	positive regulation of monoatomic ion transport	150	-0.3152487	-1.275041	4.338605e-02	4.338605e-02	4.419101e-01	1596
GO:0051799	negative regulation of hair follicle development	3	-0.8660647	-1.444158	4.355535e-02	4.355535e-02	4.428381e-01	16
GO:0016838	carbon-oxygen lyase activity, acting on phosphates	3	-0.8652187	-1.442748	4.355535e-02	4.355535e-02	4.428381e-01	28
GO:0140359	ABC-type transporter activity	26	0.5408877	1.527393	4.369748e-02	4.369748e-02	4.433508e-01	660
GO:0000729	DNA double-strand break processing	6	0.7732441	1.528209	4.370210e-02	4.370210e-02	4.433508e-01	1367
GO:0051236	establishment of RNA localization	65	-0.3899716	-1.377835	4.377195e-02	4.377195e-02	4.433508e-01	574
GO:0045582	positive regulation of T cell differentiation	45	0.4994051	1.544105	4.384486e-02	4.384486e-02	4.433508e-01	1014
GO:0001818	negative regulation of cytokine production	129	0.3710948	1.353316	4.387292e-02	4.387292e-02	4.433508e-01	1384
GO:0061008	hepaticobiliary system development	74	0.4330654	1.444263	4.390244e-02	4.390244e-02	4.433508e-01	1050
GO:0007040	lysosome organization	43	0.4988327	1.530542	4.391892e-02	4.391892e-02	4.433508e-01	270
GO:0080171	lytic vacuole organization	43	0.4988327	1.530542	4.391892e-02	4.391892e-02	4.433508e-01	270
GO:0002082	regulation of oxidative phosphorylation	18	0.6177948	1.588493	4.401408e-02	4.401408e-02	4.435208e-01	65
GO:0035115	embryonic forelimb morphogenesis	18	0.6155967	1.582841	4.401408e-02	4.401408e-02	4.435208e-01	848
GO:0015698	inorganic anion transport	72	-0.3831300	-1.377877	4.412788e-02	4.412788e-02	4.442722e-01	803
GO:0021772	olfactory bulb development	21	0.5921872	1.589337	4.421769e-02	4.421769e-02	4.443350e-01	1933
GO:0010883	regulation of lipid storage	21	0.5896632	1.582563	4.421769e-02	4.421769e-02	4.443350e-01	1202
GO:0060216	definitive hemopoiesis	11	0.6855145	1.561981	4.425181e-02	4.425181e-02	4.443350e-01	4
GO:0140097	catalytic activity, acting on DNA	96	0.4038037	1.400450	4.451510e-02	4.451510e-02	4.463322e-01	2775
GO:0060333	type II interferon-mediated signaling pathway	7	0.7632171	1.557420	4.459897e-02	4.459897e-02	4.463322e-01	902
GO:0046112	nucleobase biosynthetic process	9	0.7028858	1.514748	4.459897e-02	4.459897e-02	4.463322e-01	15
GO:0072239	metanephric glomerulus vasculature development	4	-0.8279072	-1.487169	4.460833e-02	4.460833e-02	4.463322e-01	1335
GO:0019344	cysteine biosynthetic process	3	-0.8630385	-1.439112	4.484585e-02	4.484585e-02	4.478713e-01	1212
GO:0051620	norepinephrine uptake	3	-0.8627808	-1.438683	4.484585e-02	4.484585e-02	4.478713e-01	808
GO:0015629	actin cytoskeleton	320	0.3077114	1.249129	4.488079e-02	4.488079e-02	4.478713e-01	1377
GO:0032819	positive regulation of natural killer cell proliferation	4	0.8457787	1.507655	4.535122e-02	4.535122e-02	4.516679e-01	902
GO:1903844	regulation of cellular response to transforming growth factor beta stimulus	78	0.4289808	1.446674	4.538088e-02	4.538088e-02	4.516679e-01	2182
GO:0051701	biological process involved in interaction with host	72	0.4342786	1.444048	4.538088e-02	4.538088e-02	4.516679e-01	815
GO:1903943	regulation of hepatocyte apoptotic process	5	0.8016872	1.518675	4.551764e-02	4.551764e-02	4.526314e-01	940
GO:0098810	neurotransmitter reuptake	15	-0.6110497	-1.582207	4.563466e-02	4.563466e-02	4.533970e-01	808
GO:0046965	nuclear retinoid X receptor binding	11	0.6817151	1.553324	4.570384e-02	4.570384e-02	4.535467e-01	1449
GO:0006457	protein folding	86	-0.3602955	-1.327356	4.586186e-02	4.586186e-02	4.535467e-01	2202
GO:0006570	tyrosine metabolic process	5	0.7892667	1.495147	4.587156e-02	4.587156e-02	4.535467e-01	1396
GO:0003129	heart induction	5	0.7891729	1.494969	4.587156e-02	4.587156e-02	4.535467e-01	1687
GO:0044209	AMP salvage	5	0.7886081	1.493899	4.587156e-02	4.587156e-02	4.535467e-01	540
GO:0051410	detoxification of nitrogen compound	4	-0.8274679	-1.486380	4.593004e-02	4.593004e-02	4.535467e-01	1506
GO:0070458	cellular detoxification of nitrogen compound	4	-0.8274679	-1.486380	4.593004e-02	4.593004e-02	4.535467e-01	1506
GO:0006565	L-serine catabolic process	3	-0.8605381	-1.434943	4.613636e-02	4.613636e-02	4.546297e-01	1026
GO:0001525	angiogenesis	333	0.3031796	1.233798	4.615385e-02	4.615385e-02	4.546297e-01	1141
GO:0007600	sensory perception	229	-0.2844179	-1.206618	4.634056e-02	4.634056e-02	4.546297e-01	1446
GO:0042594	response to starvation	86	0.4135935	1.423097	4.640000e-02	4.640000e-02	4.546297e-01	2175
GO:0071732	cellular response to nitric oxide	6	0.7719374	1.525626	4.645063e-02	4.645063e-02	4.546297e-01	984
GO:0015144	carbohydrate transmembrane transporter activity	13	0.6569875	1.544982	4.651163e-02	4.651163e-02	4.546297e-01	1410
GO:0002704	negative regulation of leukocyte mediated immunity	31	0.5230749	1.524616	4.651163e-02	4.651163e-02	4.546297e-01	1014
GO:0061572	actin filament bundle organization	119	0.3831223	1.374563	4.658385e-02	4.658385e-02	4.546297e-01	1804
GO:0001999	renal response to blood flow involved in circulatory renin-angiotensin regulation of systemic arterial blood pressure	6	-0.7690011	-1.556900	4.659089e-02	4.659089e-02	4.546297e-01	141
GO:0099641	anterograde axonal protein transport	7	0.7589752	1.548764	4.664179e-02	4.664179e-02	4.546297e-01	1787
GO:1905383	protein localization to presynapse	7	0.7589752	1.548764	4.664179e-02	4.664179e-02	4.546297e-01	1787
GO:0031080	nuclear pore outer ring	3	0.8865122	1.452696	4.664179e-02	4.664179e-02	4.546297e-01	632
GO:0070820	tertiary granule	3	0.8859449	1.451766	4.664179e-02	4.664179e-02	4.546297e-01	203
GO:0009128	purine nucleoside monophosphate catabolic process	3	0.8850039	1.450225	4.664179e-02	4.664179e-02	4.546297e-01	15
GO:0009169	purine ribonucleoside monophosphate catabolic process	3	0.8850039	1.450225	4.664179e-02	4.664179e-02	4.546297e-01	15
GO:0043330	response to exogenous dsRNA	20	0.6023281	1.589110	4.679376e-02	4.679376e-02	4.557188e-01	875
GO:0009156	ribonucleoside monophosphate biosynthetic process	17	0.6125847	1.556588	4.687500e-02	4.687500e-02	4.561177e-01	540
GO:0010862	positive regulation of pathway-restricted SMAD protein phosphorylation	22	0.5739654	1.559163	4.697987e-02	4.697987e-02	4.563540e-01	1831
GO:0016538	cyclin-dependent protein serine/threonine kinase regulator activity	23	0.5647420	1.556069	4.697987e-02	4.697987e-02	4.563540e-01	155
GO:0007549	dosage compensation	20	-0.5627866	-1.567583	4.704966e-02	4.704966e-02	4.566403e-01	4
GO:0071598	neuronal ribonucleoprotein granule	6	-0.7674519	-1.553763	4.725174e-02	4.725174e-02	4.570352e-01	330
GO:0070777	D-aspartate transport	4	-0.8239876	-1.480128	4.725174e-02	4.725174e-02	4.570352e-01	359
GO:0070779	D-aspartate import across plasma membrane	4	-0.8239876	-1.480128	4.725174e-02	4.725174e-02	4.570352e-01	359
GO:1990715	mRNA CDS binding	4	-0.8239169	-1.480002	4.725174e-02	4.725174e-02	4.570352e-01	334
GO:0016485	protein processing	136	0.3724240	1.362327	4.732824e-02	4.732824e-02	4.573845e-01	1863
GO:0090575	RNA polymerase II transcription regulator complex	126	0.3739751	1.354772	4.747320e-02	4.747320e-02	4.583943e-01	1751
GO:0001912	positive regulation of leukocyte mediated cytotoxicity	18	0.6133379	1.577033	4.753521e-02	4.753521e-02	4.586021e-01	1734
GO:0003081	regulation of systemic arterial blood pressure by renin-angiotensin	10	-0.6589562	-1.549979	4.763129e-02	4.763129e-02	4.589144e-01	141
GO:0051402	neuron apoptotic process	191	-0.3036790	-1.262481	4.764862e-02	4.764862e-02	4.589144e-01	1003
GO:0051604	protein maturation	182	0.3473496	1.327942	4.769001e-02	4.769001e-02	4.589228e-01	1455
GO:0051937	catecholamine transport	42	-0.4471454	-1.433877	4.785474e-02	4.785474e-02	4.601171e-01	1874
GO:0006898	receptor-mediated endocytosis	165	0.3536668	1.334120	4.797601e-02	4.797601e-02	4.605181e-01	1385
GO:0036159	inner dynein arm assembly	3	-0.8596683	-1.433492	4.807212e-02	4.807212e-02	4.605181e-01	1151
GO:0043392	negative regulation of DNA binding	28	0.5367905	1.536829	4.809287e-02	4.809287e-02	4.605181e-01	1353
GO:0015914	phospholipid transport	42	0.4827550	1.486846	4.809287e-02	4.809287e-02	4.605181e-01	639
GO:0002924	negative regulation of humoral immune response mediated by circulating immunoglobulin	6	0.7707067	1.523194	4.809974e-02	4.809974e-02	4.605181e-01	749
GO:0098742	cell-cell adhesion via plasma-membrane adhesion molecules	120	0.3820214	1.372218	4.821151e-02	4.821151e-02	4.607129e-01	2142
GO:0045892	negative regulation of DNA-templated transcription	588	0.2856910	1.218596	4.832714e-02	4.832714e-02	4.607129e-01	1773
GO:0002713	negative regulation of B cell mediated immunity	9	0.6948300	1.497388	4.850746e-02	4.850746e-02	4.607129e-01	749
GO:0002890	negative regulation of immunoglobulin mediated immune response	9	0.6948300	1.497388	4.850746e-02	4.850746e-02	4.607129e-01	749
GO:0061325	cell proliferation involved in outflow tract morphogenesis	3	0.8825918	1.446272	4.850746e-02	4.850746e-02	4.607129e-01	754
GO:0014821	phasic smooth muscle contraction	14	-0.6018371	-1.548676	4.850997e-02	4.850997e-02	4.607129e-01	926
GO:0140894	endolysosomal toll-like receptor signaling pathway	20	0.5959529	1.572290	4.852686e-02	4.852686e-02	4.607129e-01	1135
GO:0000421	autophagosome membrane	20	0.5958433	1.572001	4.852686e-02	4.852686e-02	4.607129e-01	1619
GO:0042572	retinol metabolic process	11	-0.6514015	-1.555938	4.857345e-02	4.857345e-02	4.607129e-01	1305
GO:0010753	positive regulation of cGMP-mediated signaling	4	-0.8229958	-1.478347	4.857345e-02	4.857345e-02	4.607129e-01	1566
GO:0071864	positive regulation of cell proliferation in bone marrow	4	-0.8217088	-1.476035	4.857345e-02	4.857345e-02	4.607129e-01	1306
GO:0009161	ribonucleoside monophosphate metabolic process	23	0.5575095	1.536141	4.865772e-02	4.865772e-02	4.607129e-01	628
GO:0006403	RNA localization	75	-0.3790222	-1.368753	4.895908e-02	4.895908e-02	4.607129e-01	574
GO:0140013	meiotic nuclear division	75	-0.3777383	-1.364116	4.895908e-02	4.895908e-02	4.607129e-01	852
GO:0050777	negative regulation of immune response	89	0.4093950	1.413443	4.897314e-02	4.897314e-02	4.607129e-01	1032
GO:2001198	regulation of dendritic cell differentiation	5	-0.7943225	-1.513895	4.901883e-02	4.901883e-02	4.607129e-01	30
GO:0017146	NMDA selective glutamate receptor complex	5	-0.7939046	-1.513099	4.901883e-02	4.901883e-02	4.607129e-01	1652
GO:0060462	lung lobe development	5	-0.7937484	-1.512801	4.901883e-02	4.901883e-02	4.607129e-01	538
GO:0060463	lung lobe morphogenesis	5	-0.7937484	-1.512801	4.901883e-02	4.901883e-02	4.607129e-01	538
GO:0097038	perinuclear endoplasmic reticulum	16	0.6207606	1.546074	4.903678e-02	4.903678e-02	4.607129e-01	1265
GO:0044087	regulation of cellular component biogenesis	593	0.2845605	1.215816	4.907975e-02	4.907975e-02	4.607129e-01	1833
GO:1902679	negative regulation of RNA biosynthetic process	596	0.2836377	1.211843	4.914005e-02	4.914005e-02	4.607129e-01	1773
GO:0009116	nucleoside metabolic process	24	0.5519920	1.528935	4.915254e-02	4.915254e-02	4.607129e-01	628
GO:0035931	mineralocorticoid secretion	6	-0.7635980	-1.545961	4.923430e-02	4.923430e-02	4.607129e-01	1514
GO:0035932	aldosterone secretion	6	-0.7635980	-1.545961	4.923430e-02	4.923430e-02	4.607129e-01	1514
GO:0045759	negative regulation of action potential	6	-0.7624035	-1.543542	4.923430e-02	4.923430e-02	4.607129e-01	279
GO:0051028	mRNA transport	47	-0.4288677	-1.429152	4.925149e-02	4.925149e-02	4.607129e-01	574
GO:0016829	lyase activity	113	-0.3403956	-1.328829	4.925903e-02	4.925903e-02	4.607129e-01	1035
GO:0007156	homophilic cell adhesion via plasma membrane adhesion molecules	65	0.4444162	1.449062	4.942339e-02	4.942339e-02	4.615988e-01	1040
GO:0038023	signaling receptor activity	413	0.2940364	1.227607	4.947917e-02	4.947917e-02	4.615988e-01	1923
GO:0060089	molecular transducer activity	413	0.2940364	1.227607	4.947917e-02	4.947917e-02	4.615988e-01	1923
GO:0071359	cellular response to dsRNA	14	0.6382535	1.524737	4.955752e-02	4.955752e-02	4.615988e-01	588
GO:0032801	receptor catabolic process	14	0.6376579	1.523314	4.955752e-02	4.955752e-02	4.615988e-01	962
GO:0042063	gliogenesis	234	0.3210945	1.271556	4.963504e-02	4.963504e-02	4.619409e-01	1144
GO:0035249	synaptic transmission, glutamatergic	62	-0.4044427	-1.413601	4.985792e-02	4.985792e-02	4.636342e-01	208
GO:0071236	cellular response to antibiotic	5	0.7980136	1.511716	4.993142e-02	4.993142e-02	4.639369e-01	58
GO:0002718	regulation of cytokine production involved in immune response	52	0.4621265	1.465701	5.000000e-02	5.000000e-02	4.641933e-01	1253

## Sheet: Cerebellum_GSEA
ONTOLOGY	Description	setSize	enrichmentScore	NES	pvalue	p.adjust	qvalue	rank
GO:0003341	cilium movement	79	-0.7387188	-2.061110	1.051202e-08	1.051202e-08	9.506183e-05	768
GO:0050877	nervous system process	598	-0.4739208	-1.434872	4.255667e-06	4.255667e-06	1.187530e-02	1361
GO:0035082	axoneme assembly	34	-0.8000046	-1.976331	8.386232e-06	8.386232e-06	1.187530e-02	921
GO:0051146	striated muscle cell differentiation	199	-0.5688771	-1.690374	8.833781e-06	8.833781e-06	1.187530e-02	1354
GO:0030239	myofibril assembly	55	-0.7275126	-1.956599	9.126579e-06	9.126579e-06	1.187530e-02	1354
GO:0055002	striated muscle cell development	55	-0.7275126	-1.956599	9.126579e-06	9.126579e-06	1.187530e-02	1354
GO:0001539	cilium or flagellum-dependent cell motility	52	-0.7334470	-1.946675	1.059102e-05	1.059102e-05	1.187530e-02	768
GO:0060285	cilium-dependent cell motility	52	-0.7334470	-1.946675	1.059102e-05	1.059102e-05	1.187530e-02	768
GO:0010927	cellular component assembly involved in morphogenesis	85	-0.6630084	-1.859752	1.181862e-05	1.181862e-05	1.187530e-02	1743
GO:0007018	microtubule-based movement	196	-0.5705875	-1.695001	1.606671e-05	1.606671e-05	1.452938e-02	683
GO:0048646	anatomical structure formation involved in morphogenesis	715	-0.4456292	-1.350075	3.402441e-05	3.402441e-05	2.755277e-02	2061
GO:0001578	microtubule bundle formation	53	-0.7127481	-1.897166	3.809546e-05	3.809546e-05	2.755277e-02	1321
GO:0097435	supramolecular fiber organization	500	-0.4699363	-1.419489	3.960851e-05	3.960851e-05	2.755277e-02	1779
GO:0042692	muscle cell differentiation	269	-0.5218639	-1.560667	4.275965e-05	4.275965e-05	2.762016e-02	1683
GO:0061061	muscle structure development	435	-0.4799133	-1.448792	8.873034e-05	8.873034e-05	5.349350e-02	1485
GO:0045214	sarcomere organization	38	-0.7474314	-1.893086	1.010910e-04	1.010910e-04	5.713638e-02	1308
GO:0060294	cilium movement involved in cell motility	48	-0.7247848	-1.897808	1.213679e-04	1.213679e-04	6.456170e-02	768
GO:0055001	muscle cell development	141	-0.5765113	-1.680771	1.299272e-04	1.299272e-04	6.527511e-02	1674
GO:0043501	skeletal muscle adaptation	15	-0.8639229	-1.884080	1.618824e-04	1.618824e-04	7.043393e-02	538
GO:0038138	ERBB4-ERBB4 signaling pathway	4	0.9691582	1.795014	1.634015e-04	1.634015e-04	7.043393e-02	284
GO:0097722	sperm motility	45	-0.7237655	-1.881218	1.692681e-04	1.692681e-04	7.043393e-02	768
GO:0070925	organelle assembly	474	-0.4686746	-1.414045	1.713502e-04	1.713502e-04	7.043393e-02	1354
GO:0044782	cilium organization	173	-0.5482826	-1.617115	1.873822e-04	1.873822e-04	7.126327e-02	1340
GO:0030317	flagellated sperm motility	44	-0.7135869	-1.847057	1.891285e-04	1.891285e-04	7.126327e-02	768
GO:0021563	glossopharyngeal nerve development	4	-0.9767982	-1.639607	2.379682e-04	2.379682e-04	8.147060e-02	42
GO:0003016	respiratory system process	24	-0.7924455	-1.858177	2.476134e-04	2.476134e-04	8.147060e-02	370
GO:0031032	actomyosin structure organization	160	-0.5616718	-1.646165	2.578869e-04	2.578869e-04	8.147060e-02	1779
GO:0007585	respiratory gaseous exchange by respiratory system	37	-0.7353472	-1.858036	2.579015e-04	2.579015e-04	8.147060e-02	445
GO:0060271	cilium assembly	163	-0.5481463	-1.609078	2.612635e-04	2.612635e-04	8.147060e-02	1340
GO:0038130	ERBB4 signaling pathway	5	0.9307134	1.856367	2.934771e-04	2.934771e-04	8.778992e-02	284
GO:0120197	mucociliary clearance	7	-0.9456873	-1.793005	3.012817e-04	3.012817e-04	8.778992e-02	306
GO:0030878	thyroid gland development	14	-0.8532749	-1.822902	3.106523e-04	3.106523e-04	8.778992e-02	42
GO:0042748	circadian sleep/wake cycle, non-REM sleep	5	0.9261807	1.847326	3.885052e-04	3.885052e-04	1.064641e-01	363
GO:0014888	striated muscle adaptation	32	-0.7410290	-1.822672	4.086220e-04	4.086220e-04	1.086833e-01	899
GO:0044458	motile cilium assembly	20	-0.8164906	-1.863082	4.354726e-04	4.354726e-04	1.125157e-01	683
GO:0014733	regulation of skeletal muscle adaptation	11	-0.8845401	-1.807525	5.140188e-04	5.140188e-04	1.291209e-01	245
GO:0045104	intermediate filament cytoskeleton organization	36	-0.7141627	-1.790704	5.971781e-04	5.971781e-04	1.459561e-01	1107
GO:0007600	sensory perception	241	-0.5063537	-1.512272	6.263597e-04	6.263597e-04	1.490597e-01	1144
GO:0022414	reproductive process	594	-0.4351679	-1.317306	6.921865e-04	6.921865e-04	1.605013e-01	1726
GO:0000003	reproduction	597	-0.4356142	-1.318750	7.746977e-04	7.746977e-04	1.751428e-01	1726
GO:0014883	transition between fast and slow fiber	9	-0.8909706	-1.763103	8.211289e-04	8.211289e-04	1.811121e-01	212
GO:0045109	intermediate filament organization	24	-0.7695409	-1.804468	8.529842e-04	8.529842e-04	1.836588e-01	1107
GO:0021615	glossopharyngeal nerve morphogenesis	3	-0.9820938	-1.558257	9.546786e-04	9.546786e-04	2.007746e-01	42
GO:0019953	sexual reproduction	325	-0.4738127	-1.423778	1.007279e-03	1.007279e-03	2.070223e-01	1658
GO:0120316	sperm flagellum assembly	13	-0.8548981	-1.797803	1.084461e-03	1.084461e-03	2.179324e-01	683
GO:0030198	extracellular matrix organization	202	-0.5112363	-1.520512	1.187912e-03	1.187912e-03	2.238016e-01	2080
GO:0043062	extracellular structure organization	202	-0.5112363	-1.520512	1.187912e-03	1.187912e-03	2.238016e-01	2080
GO:0045229	external encapsulating structure organization	202	-0.5112363	-1.520512	1.187912e-03	1.187912e-03	2.238016e-01	2080
GO:0009887	animal organ morphogenesis	575	-0.4365266	-1.320672	1.225372e-03	1.225372e-03	2.261477e-01	2054
GO:0007283	spermatogenesis	203	-0.4984118	-1.481042	1.338927e-03	1.338927e-03	2.361052e-01	1658
GO:0045103	intermediate filament-based process	37	-0.6986502	-1.765312	1.346914e-03	1.346914e-03	2.361052e-01	1107
GO:0048232	male gamete generation	209	-0.5004153	-1.488740	1.357653e-03	1.357653e-03	2.361052e-01	1658
GO:0003002	regionalization	202	-0.5088692	-1.513472	1.412395e-03	1.412395e-03	2.397073e-01	1707
GO:0090660	cerebrospinal fluid circulation	9	-0.8797353	-1.740870	1.449459e-03	1.449459e-03	2.397073e-01	263
GO:0033206	meiotic cytokinesis	8	-0.9012156	-1.754508	1.457887e-03	1.457887e-03	2.397073e-01	99
GO:0002437	inflammatory response to antigenic stimulus	32	-0.7096134	-1.745401	1.533604e-03	1.533604e-03	2.476539e-01	456
GO:0006858	extracellular transport	21	-0.7736672	-1.782240	1.594133e-03	1.594133e-03	2.529122e-01	1671
GO:0043588	skin development	163	-0.5179893	-1.520552	1.873081e-03	1.873081e-03	2.920443e-01	1620
GO:0006811	monoatomic ion transport	666	-0.4225944	-1.279886	1.907330e-03	1.907330e-03	2.923438e-01	1930
GO:0030031	cell projection assembly	318	-0.4630668	-1.391261	1.989356e-03	1.989356e-03	2.998343e-01	1340
GO:0007276	gamete generation	280	-0.4712691	-1.412406	2.069957e-03	2.069957e-03	3.055123e-01	1658
GO:0072359	circulatory system development	711	-0.4163651	-1.261542	2.094596e-03	2.094596e-03	3.055123e-01	2061
GO:0045188	regulation of circadian sleep/wake cycle, non-REM sleep	4	0.9335044	1.728978	2.232891e-03	2.232891e-03	3.165167e-01	363
GO:0003351	epithelial cilium movement involved in extracellular fluid movement	20	-0.7766161	-1.772096	2.240044e-03	2.240044e-03	3.165167e-01	1671
GO:0030036	actin cytoskeleton organization	511	-0.4319231	-1.305572	2.388778e-03	2.388778e-03	3.323399e-01	1702
GO:0043500	muscle adaptation	81	-0.5824536	-1.638148	2.570211e-03	2.570211e-03	3.521640e-01	1213
GO:0050953	sensory perception of light stimulus	62	-0.6131934	-1.669265	2.651442e-03	2.651442e-03	3.542719e-01	1079
GO:0006821	chloride transport	54	-0.6240456	-1.668840	2.663946e-03	2.663946e-03	3.542719e-01	599
GO:0140059	dendrite arborization	10	0.7840418	1.858026	2.828669e-03	2.828669e-03	3.707261e-01	1159
GO:0002673	regulation of acute inflammatory response	25	-0.7412840	-1.742541	2.961835e-03	2.961835e-03	3.826334e-01	198
GO:1990408	calcitonin gene-related peptide receptor signaling pathway	3	0.9547155	1.632076	3.041927e-03	3.041927e-03	3.874455e-01	2
GO:0021675	nerve development	59	-0.6192272	-1.676457	3.193430e-03	3.193430e-03	4.010930e-01	620
GO:0120031	plasma membrane bounded cell projection assembly	309	-0.4611645	-1.385615	3.256859e-03	3.256859e-03	4.034561e-01	1340
GO:0007389	pattern specification process	223	-0.4796627	-1.430738	3.317419e-03	3.317419e-03	4.054046e-01	1707
GO:0003352	regulation of cilium movement	11	-0.8441826	-1.725056	3.399514e-03	3.399514e-03	4.068194e-01	625
GO:0016358	dendrite development	203	0.3104597	1.360568	3.418969e-03	3.418969e-03	4.068194e-01	2073
GO:0071316	cellular response to nicotine	6	-0.9133530	-1.684362	3.644278e-03	3.644278e-03	4.279972e-01	302
GO:1904936	interneuron migration	8	-0.8771121	-1.707583	4.131306e-03	4.131306e-03	4.789750e-01	2
GO:0030029	actin filament-based process	562	-0.4185353	-1.265493	4.354539e-03	4.354539e-03	4.984656e-01	1779
GO:0007601	visual perception	60	-0.6120920	-1.657744	4.528309e-03	4.528309e-03	5.118777e-01	1079
GO:0007286	spermatid development	64	-0.5939554	-1.616770	4.636343e-03	4.636343e-03	5.154334e-01	683
GO:0030855	epithelial cell differentiation	353	-0.4472221	-1.346088	4.736185e-03	4.736185e-03	5.154334e-01	1706
GO:0034694	response to prostaglandin	5	0.8646841	1.724667	4.789074e-03	4.789074e-03	5.154334e-01	2
GO:0034695	response to prostaglandin E	5	0.8646841	1.724667	4.789074e-03	4.789074e-03	5.154334e-01	2
GO:0003012	muscle system process	267	-0.4695136	-1.402797	4.844750e-03	4.844750e-03	5.154334e-01	1391
GO:0033690	positive regulation of osteoblast proliferation	12	-0.8015142	-1.665720	4.928940e-03	4.928940e-03	5.182928e-01	195
GO:0035283	central nervous system segmentation	4	-0.9366364	-1.572193	5.102768e-03	5.102768e-03	5.304039e-01	109
GO:0006820	monoatomic anion transport	81	-0.5637542	-1.585556	5.247156e-03	5.247156e-03	5.392143e-01	1258
GO:0032689	negative regulation of type II interferon production	9	-0.8401944	-1.662625	5.509117e-03	5.509117e-03	5.597581e-01	353
GO:0043570	maintenance of DNA repeat elements	4	-0.9344371	-1.568501	5.616248e-03	5.616248e-03	5.597581e-01	49
GO:0002861	regulation of inflammatory response to antigenic stimulus	18	-0.7678086	-1.721870	5.632766e-03	5.632766e-03	5.597581e-01	198
GO:0001525	angiogenesis	334	-0.4493471	-1.352697	5.705780e-03	5.705780e-03	5.608507e-01	2179
GO:0036158	outer dynein arm assembly	8	-0.8668703	-1.687644	5.947883e-03	5.947883e-03	5.783617e-01	921
GO:0043416	regulation of skeletal muscle tissue regeneration	3	-0.9597122	-1.522744	6.278756e-03	6.278756e-03	5.894166e-01	200
GO:0060999	positive regulation of dendritic spine development	43	0.5013767	1.702352	6.309755e-03	6.309755e-03	5.894166e-01	2694
GO:0031584	activation of phospholipase D activity	4	0.9089792	1.683554	6.317776e-03	6.317776e-03	5.894166e-01	64
GO:1901317	regulation of flagellated sperm motility	4	-0.9316131	-1.563761	6.322283e-03	6.322283e-03	5.894166e-01	364
GO:0050829	defense response to Gram-negative bacterium	32	-0.6787584	-1.669509	6.478891e-03	6.478891e-03	5.899266e-01	1013
GO:0040038	polar body extrusion after meiotic divisions	5	-0.9113136	-1.601659	6.556931e-03	6.556931e-03	5.899266e-01	22
GO:0002689	negative regulation of leukocyte chemotaxis	9	-0.8325311	-1.647460	6.666829e-03	6.666829e-03	5.899266e-01	956
GO:0043305	negative regulation of mast cell degranulation	3	-0.9582966	-1.520498	6.726215e-03	6.726215e-03	5.899266e-01	301
GO:0042471	ear morphogenesis	79	-0.5571993	-1.554650	6.793118e-03	6.793118e-03	5.899266e-01	1674
GO:0016574	histone ubiquitination	20	0.6257764	1.772912	6.825895e-03	6.825895e-03	5.899266e-01	2658
GO:0110088	hippocampal neuron apoptotic process	4	-0.9279454	-1.557605	7.030849e-03	7.030849e-03	5.899266e-01	50
GO:0110089	regulation of hippocampal neuron apoptotic process	4	-0.9279454	-1.557605	7.030849e-03	7.030849e-03	5.899266e-01	50
GO:0007288	sperm axoneme assembly	8	-0.8612689	-1.676739	7.125646e-03	7.125646e-03	5.899266e-01	683
GO:0048813	dendrite morphogenesis	126	0.3478105	1.437782	7.127317e-03	7.127317e-03	5.899266e-01	2020
GO:0002864	regulation of acute inflammatory response to antigenic stimulus	11	-0.8192035	-1.674012	7.165892e-03	7.165892e-03	5.899266e-01	198
GO:0009799	specification of symmetry	68	-0.5732057	-1.573736	7.283620e-03	7.283620e-03	5.899266e-01	1920
GO:0009855	determination of bilateral symmetry	68	-0.5732057	-1.573736	7.283620e-03	7.283620e-03	5.899266e-01	1920
GO:0055072	iron ion homeostasis	55	-0.6043308	-1.625310	7.305284e-03	7.305284e-03	5.899266e-01	1562
GO:0033860	regulation of NAD(P)H oxidase activity	5	-0.9061382	-1.592563	7.306273e-03	7.306273e-03	5.899266e-01	190
GO:0048515	spermatid differentiation	70	-0.5745856	-1.583148	7.921399e-03	7.921399e-03	6.339333e-01	683
GO:0042303	molting cycle	76	-0.5610419	-1.559407	8.404059e-03	8.404059e-03	6.472479e-01	1473
GO:0042633	hair cycle	76	-0.5610419	-1.559407	8.404059e-03	8.404059e-03	6.472479e-01	1473
GO:0006935	chemotaxis	345	-0.4382508	-1.318972	8.478310e-03	8.478310e-03	6.472479e-01	1353
GO:0042330	taxis	345	-0.4382508	-1.318972	8.478310e-03	8.478310e-03	6.472479e-01	1353
GO:0051896	regulation of protein kinase B signaling	91	-0.5406664	-1.523512	8.537454e-03	8.537454e-03	6.472479e-01	993
GO:1990036	calcium ion import into sarcoplasmic reticulum	4	0.9007411	1.668296	8.583429e-03	8.583429e-03	6.472479e-01	139
GO:0070286	axonemal dynein complex assembly	13	-0.7993447	-1.680977	8.588786e-03	8.588786e-03	6.472479e-01	1249
GO:0002523	leukocyte migration involved in inflammatory response	13	-0.7976526	-1.677419	8.912887e-03	8.912887e-03	6.631631e-01	912
GO:0021602	cranial nerve morphogenesis	20	-0.7294243	-1.664413	8.946642e-03	8.946642e-03	6.631631e-01	420
GO:0055007	cardiac muscle cell differentiation	89	-0.5536630	-1.555827	9.084541e-03	9.084541e-03	6.637452e-01	1142
GO:0003229	ventricular cardiac muscle tissue development	43	-0.6167463	-1.596670	9.205321e-03	9.205321e-03	6.637452e-01	1362
GO:0021545	cranial nerve development	34	-0.6573019	-1.623799	9.304497e-03	9.304497e-03	6.637452e-01	620
GO:0003010	voluntary skeletal muscle contraction	5	-0.8963449	-1.575351	9.429418e-03	9.429418e-03	6.637452e-01	212
GO:0014721	twitch skeletal muscle contraction	5	-0.8963449	-1.575351	9.429418e-03	9.429418e-03	6.637452e-01	212
GO:0007586	digestion	52	-0.6000219	-1.592545	9.449896e-03	9.449896e-03	6.637452e-01	785
GO:0072014	proximal tubule development	6	-0.8834487	-1.629214	9.468277e-03	9.468277e-03	6.637452e-01	616
GO:0006941	striated muscle contraction	102	-0.5281184	-1.506668	9.785182e-03	9.785182e-03	6.745489e-01	1806
GO:1903575	cornified envelope assembly	5	-0.8942871	-1.571734	9.928982e-03	9.928982e-03	6.745489e-01	225
GO:0007379	segment specification	13	-0.7923480	-1.666264	9.993224e-03	9.993224e-03	6.745489e-01	109
GO:0006513	protein monoubiquitination	41	0.4894756	1.641972	9.998504e-03	9.998504e-03	6.745489e-01	2658
GO:0060080	inhibitory postsynaptic potential	16	-0.7447320	-1.644905	1.011700e-02	1.011700e-02	6.745489e-01	632
GO:0010623	programmed cell death involved in cell development	12	-0.7739685	-1.608474	1.012549e-02	1.012549e-02	6.745489e-01	5
GO:0060632	regulation of microtubule-based movement	22	-0.7251609	-1.683635	1.017798e-02	1.017798e-02	6.745489e-01	625
GO:0098773	skin epidermis development	87	-0.5420835	-1.523859	1.021913e-02	1.021913e-02	6.745489e-01	1473
GO:0007507	heart development	383	-0.4324466	-1.303068	1.039774e-02	1.039774e-02	6.763659e-01	1707
GO:0098661	inorganic anion transmembrane transport	39	-0.6341922	-1.615463	1.042725e-02	1.042725e-02	6.763659e-01	972
GO:0060537	muscle tissue development	287	-0.4460255	-1.337724	1.047104e-02	1.047104e-02	6.763659e-01	1707
GO:0003009	skeletal muscle contraction	25	-0.7041279	-1.655198	1.075815e-02	1.075815e-02	6.879946e-01	1294
GO:0040009	regulation of growth rate	5	-0.8883892	-1.561368	1.080322e-02	1.080322e-02	6.879946e-01	45
GO:0045914	negative regulation of catecholamine metabolic process	3	0.9263152	1.583526	1.105054e-02	1.105054e-02	6.939969e-01	104
GO:0022600	digestive system process	49	-0.6049146	-1.586996	1.111832e-02	1.111832e-02	6.939969e-01	771
GO:0070417	cellular response to cold	6	0.8154097	1.680615	1.115562e-02	1.115562e-02	6.939969e-01	808
GO:0000012	single strand break repair	5	0.8349951	1.665451	1.127548e-02	1.127548e-02	6.939969e-01	448
GO:0140694	non-membrane-bounded organelle assembly	201	-0.4782792	-1.420892	1.149071e-02	1.149071e-02	6.939969e-01	1354
GO:0007549	dosage compensation	20	0.6042731	1.711990	1.155659e-02	1.155659e-02	6.939969e-01	2423
GO:0051792	medium-chain fatty acid biosynthetic process	3	0.9250091	1.581293	1.158096e-02	1.158096e-02	6.939969e-01	9
GO:0003006	developmental process involved in reproduction	398	-0.4269797	-1.286015	1.159458e-02	1.159458e-02	6.939969e-01	1706
GO:0032504	multicellular organism reproduction	362	-0.4250071	-1.280537	1.159458e-02	1.159458e-02	6.939969e-01	1658
GO:0060384	innervation	26	-0.6869506	-1.633802	1.166670e-02	1.166670e-02	6.939969e-01	57
GO:0060008	Sertoli cell differentiation	16	-0.7341795	-1.621598	1.190546e-02	1.190546e-02	6.939969e-01	5
GO:0010390	histone monoubiquitination	13	0.6816958	1.715756	1.200978e-02	1.200978e-02	6.939969e-01	1339
GO:0035051	cardiocyte differentiation	114	-0.5173318	-1.485768	1.204197e-02	1.204197e-02	6.939969e-01	1743
GO:0097360	chorionic trophoblast cell proliferation	3	0.9232684	1.578317	1.211137e-02	1.211137e-02	6.939969e-01	165
GO:1901382	regulation of chorionic trophoblast cell proliferation	3	0.9232684	1.578317	1.211137e-02	1.211137e-02	6.939969e-01	165
GO:0019755	one-carbon compound transport	21	-0.7068917	-1.628414	1.212764e-02	1.212764e-02	6.939969e-01	1606
GO:0060009	Sertoli cell development	14	-0.7480508	-1.598105	1.220210e-02	1.220210e-02	6.939969e-01	5
GO:0032642	regulation of chemokine production	51	-0.6008965	-1.588363	1.230502e-02	1.230502e-02	6.945917e-01	665
GO:0008608	attachment of spindle microtubules to kinetochore	16	0.6124322	1.626170	1.236617e-02	1.236617e-02	6.945917e-01	2695
GO:0086028	bundle of His cell to Purkinje myocyte signaling	3	0.9224374	1.576897	1.264179e-02	1.264179e-02	6.947662e-01	190
GO:0086043	bundle of His cell action potential	3	0.9224374	1.576897	1.264179e-02	1.264179e-02	6.947662e-01	190
GO:0009912	auditory receptor cell fate commitment	5	-0.8820867	-1.550292	1.267659e-02	1.267659e-02	6.947662e-01	40
GO:0060120	inner ear receptor cell fate commitment	5	-0.8820867	-1.550292	1.267659e-02	1.267659e-02	6.947662e-01	40
GO:0002836	positive regulation of response to tumor cell	5	-0.8806845	-1.547827	1.292761e-02	1.292761e-02	7.000382e-01	37
GO:0002839	positive regulation of immune response to tumor cell	5	-0.8806845	-1.547827	1.292761e-02	1.292761e-02	7.000382e-01	37
GO:0009953	dorsal/ventral pattern formation	46	-0.6112958	-1.586131	1.316905e-02	1.316905e-02	7.069685e-01	969
GO:0006397	mRNA processing	232	0.2791195	1.270350	1.321194e-02	1.321194e-02	7.069685e-01	2766
GO:1990770	small intestine smooth muscle contraction	3	0.9194585	1.571804	1.352581e-02	1.352581e-02	7.089580e-01	2
GO:0050930	induction of positive chemotaxis	11	0.7253616	1.755704	1.356448e-02	1.356448e-02	7.089580e-01	472
GO:0097646	calcitonin family receptor signaling pathway	5	0.8257123	1.646935	1.365886e-02	1.365886e-02	7.089580e-01	2
GO:0002887	negative regulation of myeloid leukocyte mediated immunity	7	-0.8619732	-1.634284	1.367644e-02	1.367644e-02	7.089580e-01	301
GO:0061469	regulation of type B pancreatic cell proliferation	10	-0.8118483	-1.633343	1.371408e-02	1.371408e-02	7.089580e-01	812
GO:0002576	platelet degranulation	4	0.8870507	1.642940	1.374880e-02	1.374880e-02	7.089580e-01	719
GO:0032602	chemokine production	56	-0.5780077	-1.556068	1.379790e-02	1.379790e-02	7.089580e-01	665
GO:0045662	negative regulation of myoblast differentiation	16	-0.7254151	-1.602240	1.401257e-02	1.401257e-02	7.159201e-01	1938
GO:0002674	negative regulation of acute inflammatory response	9	-0.8034127	-1.589839	1.409859e-02	1.409859e-02	7.162683e-01	198
GO:0048514	blood vessel morphogenesis	401	-0.4236428	-1.276918	1.428748e-02	1.428748e-02	7.218098e-01	2210
GO:0006936	muscle contraction	191	-0.4673731	-1.389126	1.450506e-02	1.450506e-02	7.269690e-01	1297
GO:0071847	TNFSF11-mediated signaling pathway	4	0.8853801	1.639845	1.462450e-02	1.462450e-02	7.269690e-01	608
GO:0010755	regulation of plasminogen activation	12	-0.7570669	-1.573349	1.463077e-02	1.463077e-02	7.269690e-01	558
GO:0001966	thigmotaxis	3	0.9160890	1.566044	1.476345e-02	1.476345e-02	7.283802e-01	2
GO:0030149	sphingolipid catabolic process	16	-0.7225155	-1.595835	1.485541e-02	1.485541e-02	7.283802e-01	1498
GO:0044057	regulation of system process	371	-0.4245752	-1.278459	1.490081e-02	1.490081e-02	7.283802e-01	1704
GO:0060179	male mating behavior	8	0.7530607	1.702135	1.498783e-02	1.498783e-02	7.286953e-01	2065
GO:0048609	multicellular organismal reproductive process	339	-0.4315645	-1.299277	1.508075e-02	1.508075e-02	7.292921e-01	1658
GO:0010575	positive regulation of vascular endothelial growth factor production	14	-0.7361983	-1.572784	1.538518e-02	1.538518e-02	7.379327e-01	917
GO:0046339	diacylglycerol metabolic process	16	0.5971621	1.585624	1.542263e-02	1.542263e-02	7.379327e-01	2001
GO:0007423	sensory organ development	328	-0.4383243	-1.317936	1.643717e-02	1.643717e-02	7.686036e-01	1974
GO:0032675	regulation of interleukin-6 production	85	-0.5276432	-1.480050	1.648631e-02	1.648631e-02	7.686036e-01	1496
GO:0035094	response to nicotine	20	-0.7070429	-1.613343	1.654313e-02	1.654313e-02	7.686036e-01	791
GO:0015889	cobalamin transport	3	0.9106103	1.556678	1.670832e-02	1.670832e-02	7.686036e-01	832
GO:0010831	positive regulation of myotube differentiation	7	-0.8524593	-1.616246	1.676843e-02	1.676843e-02	7.686036e-01	337
GO:0002029	desensitization of G protein-coupled receptor signaling pathway	16	-0.7163995	-1.582327	1.696253e-02	1.696253e-02	7.686036e-01	1365
GO:0038110	interleukin-2-mediated signaling pathway	3	-0.9340064	-1.481958	1.712379e-02	1.712379e-02	7.686036e-01	157
GO:0071352	cellular response to interleukin-2	3	-0.9340064	-1.481958	1.712379e-02	1.712379e-02	7.686036e-01	157
GO:0022404	molting cycle process	69	-0.5451993	-1.497565	1.715832e-02	1.715832e-02	7.686036e-01	1575
GO:0022405	hair cycle process	69	-0.5451993	-1.497565	1.715832e-02	1.715832e-02	7.686036e-01	1575
GO:0060385	axonogenesis involved in innervation	10	-0.7995497	-1.608599	1.734087e-02	1.734087e-02	7.686036e-01	5
GO:0120229	protein localization to motile cilium	3	-0.9330386	-1.480422	1.738129e-02	1.738129e-02	7.686036e-01	625
GO:0007218	neuropeptide signaling pathway	25	-0.6897370	-1.621369	1.739386e-02	1.739386e-02	7.686036e-01	1212
GO:0002446	neutrophil mediated immunity	15	-0.7542767	-1.644959	1.743306e-02	1.743306e-02	7.686036e-01	665
GO:0042756	drinking behavior	5	-0.8717645	-1.532150	1.744587e-02	1.744587e-02	7.686036e-01	1195
GO:1990709	presynaptic active zone organization	5	0.8062780	1.608173	1.750896e-02	1.750896e-02	7.686036e-01	1109
GO:1903543	positive regulation of exosomal secretion	10	-0.7988995	-1.607291	1.756755e-02	1.756755e-02	7.686036e-01	513
GO:0060295	regulation of cilium movement involved in cell motility	6	-0.8617723	-1.589239	1.783322e-02	1.783322e-02	7.686036e-01	364
GO:1902019	regulation of cilium-dependent cell motility	6	-0.8617723	-1.589239	1.783322e-02	1.783322e-02	7.686036e-01	364
GO:0030514	negative regulation of BMP signaling pathway	36	-0.6166289	-1.546146	1.791202e-02	1.791202e-02	7.686036e-01	2032
GO:0051793	medium-chain fatty acid catabolic process	3	0.9074604	1.551294	1.794596e-02	1.794596e-02	7.686036e-01	9
GO:1902476	chloride transmembrane transport	27	-0.6740523	-1.602740	1.801192e-02	1.801192e-02	7.686036e-01	597
GO:0002924	negative regulation of humoral immune response mediated by circulating immunoglobulin	6	-0.8605511	-1.586987	1.807259e-02	1.807259e-02	7.686036e-01	675
GO:0008380	RNA splicing	219	0.2813134	1.252347	1.810347e-02	1.810347e-02	7.686036e-01	2766
GO:0030450	regulation of complement activation, classical pathway	4	-0.9058731	-1.520555	1.853891e-02	1.853891e-02	7.797686e-01	675
GO:0031034	myosin filament assembly	4	-0.9052973	-1.519588	1.853891e-02	1.853891e-02	7.797686e-01	167
GO:1903541	regulation of exosomal secretion	11	-0.7833797	-1.600807	1.886839e-02	1.886839e-02	7.833950e-01	513
GO:0001510	RNA methylation	25	0.5318320	1.605719	1.889761e-02	1.889761e-02	7.833950e-01	631
GO:0046466	membrane lipid catabolic process	17	-0.7318825	-1.623136	1.928697e-02	1.928697e-02	7.833950e-01	1498
GO:0044241	lipid digestion	8	-0.8300690	-1.615998	1.929273e-02	1.929273e-02	7.833950e-01	785
GO:0001806	type IV hypersensitivity	4	-0.9032451	-1.516144	1.931675e-02	1.931675e-02	7.833950e-01	98
GO:0050879	multicellular organismal movement	35	-0.6175259	-1.542841	1.933309e-02	1.933309e-02	7.833950e-01	1294
GO:0014841	skeletal muscle satellite cell proliferation	8	0.7365887	1.664903	1.941371e-02	1.941371e-02	7.833950e-01	2253
GO:0015698	inorganic anion transport	77	-0.5396446	-1.504494	1.948018e-02	1.948018e-02	7.833950e-01	972
GO:0051458	corticotropin secretion	6	-0.8565938	-1.579689	1.950880e-02	1.950880e-02	7.833950e-01	1195
GO:0030050	vesicle transport along actin filament	11	-0.7819583	-1.597903	1.976155e-02	1.976155e-02	7.833950e-01	474
GO:0002703	regulation of leukocyte mediated immunity	110	-0.4957334	-1.418534	1.984192e-02	1.984192e-02	7.833950e-01	795
GO:0070874	negative regulation of glycogen metabolic process	4	0.8749002	1.620435	1.988912e-02	1.988912e-02	7.833950e-01	1072
GO:0014856	skeletal muscle cell proliferation	10	0.7010356	1.661317	1.991490e-02	1.991490e-02	7.833950e-01	2253
GO:0032722	positive regulation of chemokine production	36	-0.6116500	-1.533662	1.995927e-02	1.995927e-02	7.833950e-01	665
GO:0015669	gas transport	11	-0.7808155	-1.595567	1.998485e-02	1.998485e-02	7.833950e-01	1606
GO:0036466	synaptic vesicle recycling via endosome	4	-0.9020989	-1.514220	2.009459e-02	2.009459e-02	7.833950e-01	20
GO:0002883	regulation of hypersensitivity	6	-0.8559932	-1.578582	2.022691e-02	2.022691e-02	7.833950e-01	98
GO:0001942	hair follicle development	67	-0.5447077	-1.492073	2.030794e-02	2.030794e-02	7.833950e-01	1679
GO:0045668	negative regulation of osteoblast differentiation	34	-0.6319463	-1.561160	2.041520e-02	2.041520e-02	7.833950e-01	1997
GO:0000381	regulation of alternative mRNA splicing, via spliceosome	33	0.4731907	1.511777	2.054028e-02	2.054028e-02	7.833950e-01	2870
GO:0035564	regulation of kidney size	4	0.8672437	1.606254	2.094515e-02	2.094515e-02	7.833950e-01	281
GO:0031033	myosin filament organization	6	-0.8530920	-1.573231	2.118439e-02	2.118439e-02	7.833950e-01	167
GO:0051568	histone H3-K4 methylation	29	0.5214836	1.614118	2.119819e-02	2.119819e-02	7.833950e-01	3665
GO:0014823	response to activity	17	-0.7284523	-1.615528	2.120499e-02	2.120499e-02	7.833950e-01	1293
GO:0099515	actin filament-based transport	13	-0.7594951	-1.597176	2.138795e-02	2.138795e-02	7.833950e-01	474
GO:0045766	positive regulation of angiogenesis	106	-0.5034152	-1.439632	2.140911e-02	2.140911e-02	7.833950e-01	1729
GO:1904018	positive regulation of vasculature development	106	-0.5034152	-1.439632	2.140911e-02	2.140911e-02	7.833950e-01	1729
GO:0002438	acute inflammatory response to antigenic stimulus	15	-0.7403535	-1.614594	2.144790e-02	2.144790e-02	7.833950e-01	198
GO:0019377	glycolipid catabolic process	9	-0.7824037	-1.548265	2.178858e-02	2.178858e-02	7.833950e-01	1498
GO:0046479	glycosphingolipid catabolic process	9	-0.7824037	-1.548265	2.178858e-02	2.178858e-02	7.833950e-01	1498
GO:0048630	skeletal muscle tissue growth	8	-0.8246027	-1.605356	2.213334e-02	2.213334e-02	7.833950e-01	1228
GO:0001807	regulation of type IV hypersensitivity	3	-0.9278098	-1.472126	2.227372e-02	2.227372e-02	7.833950e-01	98
GO:0021546	rhombomere development	3	-0.9273467	-1.471391	2.227372e-02	2.227372e-02	7.833950e-01	109
GO:0046514	ceramide catabolic process	11	-0.7716377	-1.576813	2.266435e-02	2.266435e-02	7.833950e-01	1498
GO:0048839	inner ear development	116	-0.4894176	-1.406394	2.267257e-02	2.267257e-02	7.833950e-01	2633
GO:0071732	cellular response to nitric oxide	7	-0.8361730	-1.585368	2.271460e-02	2.271460e-02	7.833950e-01	106
GO:0051204	protein insertion into mitochondrial membrane	16	0.5752849	1.527534	2.281516e-02	2.281516e-02	7.833950e-01	3337
GO:0098762	meiotic cell cycle phase	7	-0.8347943	-1.582754	2.295244e-02	2.295244e-02	7.833950e-01	415
GO:0098764	meiosis I cell cycle phase	7	-0.8347943	-1.582754	2.295244e-02	2.295244e-02	7.833950e-01	415
GO:1905606	regulation of presynapse assembly	20	0.5674771	1.607742	2.295565e-02	2.295565e-02	7.833950e-01	1176
GO:0006776	vitamin A metabolic process	3	-0.9257353	-1.468834	2.304621e-02	2.304621e-02	7.833950e-01	586
GO:0036353	histone H2A-K119 monoubiquitination	6	0.7813150	1.610344	2.321508e-02	2.321508e-02	7.833950e-01	1339
GO:0090148	membrane fission	20	0.5668104	1.605853	2.322732e-02	2.322732e-02	7.833950e-01	2817
GO:0048011	neurotrophin TRK receptor signaling pathway	17	-0.7217994	-1.600774	2.334453e-02	2.334453e-02	7.833950e-01	5
GO:0038133	ERBB2-ERBB3 signaling pathway	4	-0.8972563	-1.506091	2.346526e-02	2.346526e-02	7.833950e-01	620
GO:0090026	positive regulation of monocyte chemotaxis	8	-0.8223084	-1.600890	2.355365e-02	2.355365e-02	7.833950e-01	477
GO:0009048	dosage compensation by inactivation of X chromosome	18	0.5841934	1.637955	2.359243e-02	2.359243e-02	7.833950e-01	2423
GO:0007368	determination of left/right symmetry	62	-0.5592675	-1.522465	2.359391e-02	2.359391e-02	7.833950e-01	1920
GO:0060972	left/right pattern formation	62	-0.5592675	-1.522465	2.359391e-02	2.359391e-02	7.833950e-01	1920
GO:0043301	negative regulation of leukocyte degranulation	9	-0.7784814	-1.540503	2.365283e-02	2.365283e-02	7.833950e-01	301
GO:0051969	regulation of transmission of nerve impulse	10	-0.7863905	-1.582124	2.391892e-02	2.391892e-02	7.833950e-01	1119
GO:0060287	epithelial cilium movement involved in determination of left/right asymmetry	4	-0.8967148	-1.505182	2.398382e-02	2.398382e-02	7.833950e-01	625
GO:0033600	negative regulation of mammary gland epithelial cell proliferation	3	0.8945901	1.529292	2.398700e-02	2.398700e-02	7.833950e-01	479
GO:0032907	transforming growth factor beta3 production	3	-0.9234005	-1.465130	2.407620e-02	2.407620e-02	7.833950e-01	463
GO:0032910	regulation of transforming growth factor beta3 production	3	-0.9234005	-1.465130	2.407620e-02	2.407620e-02	7.833950e-01	463
GO:0034983	peptidyl-lysine deacetylation	6	0.7796767	1.606967	2.440557e-02	2.440557e-02	7.833950e-01	1005
GO:0001711	endodermal cell fate commitment	4	0.8609792	1.594652	2.446527e-02	2.446527e-02	7.833950e-01	13
GO:0086029	Purkinje myocyte to ventricular cardiac muscle cell signaling	4	0.8605603	1.593876	2.446527e-02	2.446527e-02	7.833950e-01	470
GO:0086068	Purkinje myocyte to ventricular cardiac muscle cell communication	4	0.8605603	1.593876	2.446527e-02	2.446527e-02	7.833950e-01	470
GO:0051491	positive regulation of filopodium assembly	25	0.5198321	1.569488	2.466777e-02	2.466777e-02	7.833950e-01	727
GO:0050881	musculoskeletal movement	34	-0.6210555	-1.534256	2.499418e-02	2.499418e-02	7.833950e-01	1294
GO:1904447	folate import across plasma membrane	4	-0.8950136	-1.502327	2.502095e-02	2.502095e-02	7.833950e-01	540
GO:0007017	microtubule-based process	466	-0.4071899	-1.228135	2.515812e-02	2.515812e-02	7.833950e-01	1777
GO:0099174	regulation of presynapse organization	22	0.5459720	1.571585	2.523019e-02	2.523019e-02	7.833950e-01	1176
GO:0006970	response to osmotic stress	53	-0.5709847	-1.519825	2.535323e-02	2.535323e-02	7.833950e-01	1332
GO:0072757	cellular response to camptothecin	3	0.8910737	1.523281	2.540843e-02	2.540843e-02	7.833950e-01	749
GO:1901563	response to camptothecin	3	0.8910737	1.523281	2.540843e-02	2.540843e-02	7.833950e-01	749
GO:1904457	positive regulation of neuronal action potential	3	0.8905550	1.522394	2.540843e-02	2.540843e-02	7.833950e-01	975
GO:0030001	metal ion transport	499	-0.4045790	-1.222171	2.540849e-02	2.540849e-02	7.833950e-01	1930
GO:0070601	centromeric sister chromatid cohesion	5	-0.8586916	-1.509174	2.547838e-02	2.547838e-02	7.833950e-01	95
GO:0090207	regulation of triglyceride metabolic process	23	-0.6656065	-1.548421	2.601368e-02	2.601368e-02	7.833950e-01	771
GO:0006954	inflammatory response	356	-0.4200316	-1.264002	2.605210e-02	2.605210e-02	7.833950e-01	2179
GO:0098656	monoatomic anion transmembrane transport	47	-0.5855210	-1.520944	2.607683e-02	2.607683e-02	7.833950e-01	629
GO:0014732	skeletal muscle atrophy	3	-0.9207348	-1.460900	2.613617e-02	2.613617e-02	7.833950e-01	268
GO:2000040	regulation of planar cell polarity pathway involved in axis elongation	3	-0.9204079	-1.460382	2.613617e-02	2.613617e-02	7.833950e-01	552
GO:2000041	negative regulation of planar cell polarity pathway involved in axis elongation	3	-0.9204079	-1.460382	2.613617e-02	2.613617e-02	7.833950e-01	552
GO:0032532	regulation of microvillus length	3	-0.9203117	-1.460229	2.613617e-02	2.613617e-02	7.833950e-01	649
GO:0097577	sequestering of iron ion	3	-0.9197547	-1.459345	2.613617e-02	2.613617e-02	7.833950e-01	689
GO:0009409	response to cold	23	0.5502674	1.616115	2.624702e-02	2.624702e-02	7.833950e-01	1044
GO:0003284	septum primum development	5	0.7828088	1.561362	2.634716e-02	2.634716e-02	7.833950e-01	142
GO:0006406	mRNA export from nucleus	24	0.5241321	1.551177	2.641749e-02	2.641749e-02	7.833950e-01	2434
GO:0045765	regulation of angiogenesis	188	-0.4575222	-1.357646	2.651363e-02	2.651363e-02	7.833950e-01	2161
GO:0043502	regulation of muscle adaptation	67	-0.5368591	-1.470574	2.679269e-02	2.679269e-02	7.833950e-01	1350
GO:0098904	regulation of AV node cell action potential	3	0.8895674	1.520706	2.682986e-02	2.682986e-02	7.833950e-01	470
GO:0045637	regulation of myeloid cell differentiation	104	-0.4925984	-1.408463	2.688172e-02	2.688172e-02	7.833950e-01	1400
GO:0006812	monoatomic cation transport	548	-0.4005554	-1.210743	2.700000e-02	2.700000e-02	7.833950e-01	1930
GO:0007064	mitotic sister chromatid cohesion	13	0.6399128	1.610592	2.700599e-02	2.700599e-02	7.833950e-01	1990
GO:1902510	regulation of apoptotic DNA fragmentation	6	0.7720073	1.591160	2.718338e-02	2.718338e-02	7.833950e-01	1901
GO:0014857	regulation of skeletal muscle cell proliferation	8	0.7176440	1.622083	2.729332e-02	2.729332e-02	7.833950e-01	2253
GO:1902022	L-lysine transport	4	-0.8914052	-1.496270	2.735960e-02	2.735960e-02	7.833950e-01	1012
GO:1901342	regulation of vasculature development	190	-0.4542907	-1.350598	2.741117e-02	2.741117e-02	7.833950e-01	2161
GO:0023058	adaptation of signaling pathway	18	-0.7075404	-1.586714	2.743243e-02	2.743243e-02	7.833950e-01	1365
GO:0042701	progesterone secretion	3	0.8866991	1.515802	2.754057e-02	2.754057e-02	7.833950e-01	88
GO:2000196	positive regulation of female gonad development	3	0.8866991	1.515802	2.754057e-02	2.754057e-02	7.833950e-01	88
GO:2000870	regulation of progesterone secretion	3	0.8866991	1.515802	2.754057e-02	2.754057e-02	7.833950e-01	88
GO:2000872	positive regulation of progesterone secretion	3	0.8866991	1.515802	2.754057e-02	2.754057e-02	7.833950e-01	88
GO:0003025	regulation of systemic arterial blood pressure by baroreceptor feedback	4	0.8575323	1.588267	2.763338e-02	2.763338e-02	7.833950e-01	1052
GO:1903444	negative regulation of brown fat cell differentiation	3	-0.9176628	-1.456026	2.768877e-02	2.768877e-02	7.833950e-01	642
GO:0060429	epithelium development	679	-0.3929305	-1.190602	2.784184e-02	2.784184e-02	7.833950e-01	1707
GO:0018149	peptide cross-linking	18	-0.7056498	-1.582474	2.785773e-02	2.785773e-02	7.833950e-01	1871
GO:0018210	peptidyl-threonine modification	72	0.3622768	1.344038	2.785979e-02	2.785979e-02	7.833950e-01	2067
GO:0016480	negative regulation of transcription by RNA polymerase III	4	-0.8891485	-1.492482	2.788072e-02	2.788072e-02	7.833950e-01	184
GO:1904956	regulation of midbrain dopaminergic neuron differentiation	4	-0.8877255	-1.490093	2.788072e-02	2.788072e-02	7.833950e-01	552
GO:0046060	dATP metabolic process	4	0.8552102	1.583967	2.798539e-02	2.798539e-02	7.833950e-01	1037
GO:0009628	response to abiotic stimulus	547	-0.3967203	-1.198973	2.800000e-02	2.800000e-02	7.833950e-01	1889
GO:0018107	peptidyl-threonine phosphorylation	66	0.3728485	1.380398	2.807991e-02	2.807991e-02	7.833950e-01	2067
GO:0048598	embryonic morphogenesis	342	-0.4158173	-1.251851	2.808425e-02	2.808425e-02	7.833950e-01	1706
GO:0033522	histone H2A ubiquitination	11	0.6885730	1.666659	2.816417e-02	2.816417e-02	7.833950e-01	2658
GO:0098910	regulation of atrial cardiac muscle cell action potential	3	0.8845138	1.512067	2.825129e-02	2.825129e-02	7.833950e-01	470
GO:0051383	kinetochore organization	7	0.7703689	1.690226	2.827706e-02	2.827706e-02	7.833950e-01	1653
GO:0006620	post-translational protein targeting to endoplasmic reticulum membrane	10	-0.7742527	-1.557705	2.847478e-02	2.847478e-02	7.833950e-01	248
GO:0003356	regulation of cilium beat frequency	5	-0.8565436	-1.505399	2.850542e-02	2.850542e-02	7.833950e-01	625
GO:0061512	protein localization to cilium	37	-0.6140628	-1.551581	2.862859e-02	2.862859e-02	7.833950e-01	625
GO:0043491	protein kinase B signaling	111	-0.4966075	-1.422907	2.881364e-02	2.881364e-02	7.833950e-01	993
GO:0036367	light adaption	3	0.8840448	1.511265	2.896200e-02	2.896200e-02	7.833950e-01	1067
GO:0086017	Purkinje myocyte action potential	3	0.8834282	1.510211	2.896200e-02	2.896200e-02	7.833950e-01	43
GO:0035239	tube morphogenesis	560	-0.3945242	-1.192843	2.900000e-02	2.900000e-02	7.833950e-01	2179
GO:0000237	leptotene	5	-0.8549275	-1.502559	2.900993e-02	2.900993e-02	7.833950e-01	22
GO:0055003	cardiac myofibril assembly	13	-0.7434226	-1.563376	2.902192e-02	2.902192e-02	7.833950e-01	377
GO:0007128	meiotic prophase I	6	-0.8423874	-1.553491	2.910717e-02	2.910717e-02	7.833950e-01	415
GO:0051324	prophase	6	-0.8423874	-1.553491	2.910717e-02	2.910717e-02	7.833950e-01	415
GO:0038129	ERBB3 signaling pathway	5	-0.8530811	-1.499313	2.951444e-02	2.951444e-02	7.836370e-01	620
GO:0048633	positive regulation of skeletal muscle tissue growth	5	-0.8528054	-1.498829	2.951444e-02	2.951444e-02	7.836370e-01	611
GO:0010668	ectodermal cell differentiation	5	-0.8527775	-1.498780	2.951444e-02	2.951444e-02	7.836370e-01	627
GO:0090288	negative regulation of cellular response to growth factor stimulus	63	-0.5384293	-1.468438	2.964652e-02	2.964652e-02	7.836370e-01	2777
GO:0002688	regulation of leukocyte chemotaxis	63	-0.5347769	-1.458477	2.964652e-02	2.964652e-02	7.836370e-01	1399
GO:0022401	negative adaptation of signaling pathway	17	-0.7077163	-1.569541	2.976947e-02	2.976947e-02	7.836370e-01	1365
GO:0044342	type B pancreatic cell proliferation	20	-0.6785432	-1.548311	2.994537e-02	2.994537e-02	7.836370e-01	812
GO:0032206	positive regulation of telomere maintenance	32	0.4782653	1.507737	2.994753e-02	2.994753e-02	7.836370e-01	2904
GO:0097485	neuron projection guidance	162	-0.4680628	-1.373466	3.002070e-02	3.002070e-02	7.836370e-01	905
GO:0060013	righting reflex	6	-0.8409948	-1.550922	3.006937e-02	3.006937e-02	7.836370e-01	14
GO:0002865	negative regulation of acute inflammatory response to antigenic stimulus	6	-0.8407399	-1.550452	3.006937e-02	3.006937e-02	7.836370e-01	198
GO:0016064	immunoglobulin mediated immune response	70	-0.5247880	-1.445941	3.040541e-02	3.040541e-02	7.901175e-01	2305
GO:0090311	regulation of protein deacetylation	32	0.4757405	1.499777	3.063995e-02	3.063995e-02	7.925582e-01	2183
GO:0001889	liver development	71	0.3733610	1.389286	3.075524e-02	3.075524e-02	7.925582e-01	709
GO:0006956	complement activation	22	-0.6793021	-1.577162	3.088748e-02	3.088748e-02	7.925582e-01	1696
GO:0033687	osteoblast proliferation	26	-0.6472210	-1.539311	3.093625e-02	3.093625e-02	7.925582e-01	1125
GO:0032695	negative regulation of interleukin-12 production	6	-0.8389352	-1.547124	3.103157e-02	3.103157e-02	7.925582e-01	76
GO:0061008	hepaticobiliary system development	73	0.3647614	1.345633	3.115938e-02	3.115938e-02	7.925582e-01	709
GO:0032635	interleukin-6 production	90	-0.5150571	-1.451222	3.117923e-02	3.117923e-02	7.925582e-01	1496
GO:1900024	regulation of substrate adhesion-dependent cell spreading	40	-0.5853927	-1.495688	3.120046e-02	3.120046e-02	7.925582e-01	260
GO:0010573	vascular endothelial growth factor production	21	-0.6666672	-1.535752	3.133922e-02	3.133922e-02	7.929338e-01	1496
GO:0006813	potassium ion transport	141	-0.4731956	-1.379563	3.151261e-02	3.151261e-02	7.929338e-01	2144
GO:0007611	learning or memory	187	-0.4537804	-1.346261	3.160041e-02	3.160041e-02	7.929338e-01	1220
GO:0090025	regulation of monocyte chemotaxis	15	-0.7247187	-1.580497	3.164069e-02	3.164069e-02	7.929338e-01	956
GO:0038083	peptidyl-tyrosine autophosphorylation	18	-0.7003958	-1.570692	3.168544e-02	3.168544e-02	7.929338e-01	956
GO:0060261	positive regulation of transcription initiation by RNA polymerase II	34	0.4503626	1.459116	3.182662e-02	3.182662e-02	7.929338e-01	1942
GO:0038060	nitric oxide-cGMP-mediated signaling pathway	3	-0.9128218	-1.448345	3.182903e-02	3.182903e-02	7.929338e-01	102
GO:0048631	regulation of skeletal muscle tissue growth	6	-0.8363410	-1.542340	3.199377e-02	3.199377e-02	7.937311e-01	909
GO:0002921	negative regulation of humoral immune response	10	-0.7659608	-1.541022	3.211948e-02	3.211948e-02	7.937311e-01	675
GO:0007411	axon guidance	161	-0.4681631	-1.373552	3.212435e-02	3.212435e-02	7.937311e-01	905
GO:0060998	regulation of dendritic spine development	57	0.3865362	1.390263	3.246697e-02	3.246697e-02	8.000108e-01	2694
GO:0043583	ear development	141	-0.4718097	-1.375522	3.256303e-02	3.256303e-02	8.001972e-01	1966
GO:0006903	vesicle targeting	32	0.4710581	1.485016	3.271722e-02	3.271722e-02	8.004061e-01	2995
GO:0048738	cardiac muscle tissue development	166	-0.4624266	-1.359252	3.305785e-02	3.305785e-02	8.004061e-01	1743
GO:0015670	carbon dioxide transport	8	-0.8059043	-1.568954	3.306672e-02	3.306672e-02	8.004061e-01	1606
GO:0050918	positive chemotaxis	34	0.4472295	1.448965	3.321793e-02	3.321793e-02	8.004061e-01	724
GO:0042472	inner ear morphogenesis	63	-0.5585295	-1.523257	3.342925e-02	3.342925e-02	8.004061e-01	1937
GO:0002706	regulation of lymphocyte mediated immunity	75	-0.5115919	-1.418351	3.344482e-02	3.344482e-02	8.004061e-01	675
GO:0010572	positive regulation of platelet activation	7	0.7566208	1.660062	3.349119e-02	3.349119e-02	8.004061e-01	719
GO:0022410	circadian sleep/wake cycle process	11	0.6776843	1.640303	3.357158e-02	3.357158e-02	8.004061e-01	445
GO:0014719	skeletal muscle satellite cell activation	4	0.8408926	1.557448	3.361760e-02	3.361760e-02	8.004061e-01	704
GO:1990845	adaptive thermogenesis	92	-0.4935958	-1.394903	3.362256e-02	3.362256e-02	8.004061e-01	1692
GO:0071470	cellular response to osmotic stress	29	-0.6150871	-1.491818	3.367876e-02	3.367876e-02	8.004061e-01	1175
GO:0099560	synaptic membrane adhesion	24	0.5136108	1.520039	3.373521e-02	3.373521e-02	8.004061e-01	829
GO:0051791	medium-chain fatty acid metabolic process	7	0.7561087	1.658939	3.389228e-02	3.389228e-02	8.004061e-01	9
GO:0014050	negative regulation of glutamate secretion	3	-0.9065570	-1.438405	3.389917e-02	3.389917e-02	8.004061e-01	800
GO:0018057	peptidyl-lysine oxidation	3	-0.9064103	-1.438172	3.389917e-02	3.389917e-02	8.004061e-01	834
GO:0046889	positive regulation of lipid biosynthetic process	56	-0.5509091	-1.483115	3.401096e-02	3.401096e-02	8.009544e-01	1336
GO:0002763	positive regulation of myeloid leukocyte differentiation	33	-0.6021954	-1.485170	3.417722e-02	3.417722e-02	8.018895e-01	1336
GO:0006476	protein deacetylation	61	0.3719481	1.354864	3.425154e-02	3.425154e-02	8.018895e-01	2055
GO:0050954	sensory perception of mechanical stimulus	101	-0.4949785	-1.412143	3.433862e-02	3.433862e-02	8.018895e-01	924
GO:0032275	luteinizing hormone secretion	3	-0.9057686	-1.437154	3.441670e-02	3.441670e-02	8.018895e-01	519
GO:0042573	retinoic acid metabolic process	8	-0.8033491	-1.563979	3.449404e-02	3.449404e-02	8.018895e-01	589
GO:2001013	epithelial cell proliferation involved in renal tubule morphogenesis	4	0.8381003	1.552277	3.502566e-02	3.502566e-02	8.054206e-01	1221
GO:0008291	acetylcholine metabolic process	4	0.8378352	1.551786	3.502566e-02	3.502566e-02	8.054206e-01	129
GO:1900619	acetate ester metabolic process	4	0.8378352	1.551786	3.502566e-02	3.502566e-02	8.054206e-01	129
GO:0014842	regulation of skeletal muscle satellite cell proliferation	6	0.7576313	1.561530	3.512000e-02	3.512000e-02	8.054206e-01	2253
GO:0097091	synaptic vesicle clustering	10	0.6673141	1.581404	3.521461e-02	3.521461e-02	8.054206e-01	3093
GO:0030194	positive regulation of blood coagulation	15	-0.7105401	-1.549576	3.531073e-02	3.531073e-02	8.054206e-01	2225
GO:1900048	positive regulation of hemostasis	15	-0.7105401	-1.549576	3.531073e-02	3.531073e-02	8.054206e-01	2225
GO:0038027	apolipoprotein A-I-mediated signaling pathway	3	0.8772914	1.499720	3.535844e-02	3.535844e-02	8.054206e-01	1141
GO:0097202	activation of cysteine-type endopeptidase activity	12	0.6481935	1.599884	3.554340e-02	3.554340e-02	8.063003e-01	42
GO:0048024	regulation of mRNA splicing, via spliceosome	57	0.3836007	1.379705	3.563441e-02	3.563441e-02	8.063003e-01	2907
GO:0009952	anterior/posterior pattern specification	102	-0.4848198	-1.383142	3.567568e-02	3.567568e-02	8.063003e-01	1450
GO:0002092	positive regulation of receptor internalization	18	0.5602433	1.570804	3.575371e-02	3.575371e-02	8.063003e-01	91
GO:0071805	potassium ion transmembrane transport	122	-0.4706843	-1.359199	3.590285e-02	3.590285e-02	8.071368e-01	2316
GO:0032687	negative regulation of interferon-alpha production	3	-0.9029049	-1.432610	3.596931e-02	3.596931e-02	8.071368e-01	76
GO:0070192	chromosome organization involved in meiotic cell cycle	30	-0.6045233	-1.474351	3.612903e-02	3.612903e-02	8.074387e-01	1568
GO:0010574	regulation of vascular endothelial growth factor production	19	-0.6731355	-1.527216	3.616134e-02	3.616134e-02	8.074387e-01	1496
GO:0051382	kinetochore assembly	6	0.7555656	1.557272	3.670733e-02	3.670733e-02	8.176113e-01	1653
GO:0055085	transmembrane transport	750	-0.3851658	-1.169084	3.696304e-02	3.696304e-02	8.212840e-01	1762
GO:0060359	response to ammonium ion	3	0.8762439	1.497929	3.749760e-02	3.749760e-02	8.311193e-01	154
GO:0035518	histone H2A monoubiquitination	9	0.7178825	1.670349	3.760959e-02	3.760959e-02	8.315635e-01	1339
GO:0050886	endocrine process	48	-0.5555538	-1.454687	3.800475e-02	3.800475e-02	8.343669e-01	1301
GO:0051968	positive regulation of synaptic transmission, glutamatergic	26	-0.6326593	-1.504679	3.800786e-02	3.800786e-02	8.343669e-01	86
GO:0090596	sensory organ morphogenesis	168	-0.4565259	-1.343060	3.814433e-02	3.814433e-02	8.343669e-01	1974
GO:0035601	protein deacylation	70	0.3552045	1.318692	3.819771e-02	3.819771e-02	8.343669e-01	2055
GO:0098732	macromolecule deacylation	70	0.3552045	1.318692	3.819771e-02	3.819771e-02	8.343669e-01	2055
GO:0000279	M phase	8	-0.7990737	-1.555656	3.877599e-02	3.877599e-02	8.423602e-01	415
GO:0140058	neuron projection arborization	21	0.5081456	1.459094	3.879753e-02	3.879753e-02	8.423602e-01	760
GO:0001944	vasculature development	479	-0.3943857	-1.190143	3.896104e-02	3.896104e-02	8.423602e-01	2180
GO:0003208	cardiac ventricle morphogenesis	51	-0.5649157	-1.493254	3.897937e-02	3.897937e-02	8.423602e-01	1371
GO:0001568	blood vessel development	458	-0.3975625	-1.199650	3.907816e-02	3.907816e-02	8.423602e-01	2180
GO:0090208	positive regulation of triglyceride metabolic process	13	-0.7251309	-1.524910	3.918723e-02	3.918723e-02	8.423602e-01	771
GO:0048562	embryonic organ morphogenesis	163	-0.4605922	-1.352064	3.921569e-02	3.921569e-02	8.423602e-01	1706
GO:0060326	cell chemotaxis	156	-0.4613836	-1.350588	3.946002e-02	3.946002e-02	8.434881e-01	2066
GO:0032536	regulation of cell projection size	8	-0.7887449	-1.535547	3.955696e-02	3.955696e-02	8.434881e-01	1485
GO:0002923	regulation of humoral immune response mediated by circulating immunoglobulin	8	-0.7883583	-1.534795	3.955696e-02	3.955696e-02	8.434881e-01	675
GO:0034508	centromere complex assembly	9	0.7153544	1.664467	3.968745e-02	3.968745e-02	8.434881e-01	1653
GO:0050907	detection of chemical stimulus involved in sensory perception	7	-0.8103155	-1.536342	3.974563e-02	3.974563e-02	8.434881e-01	1090
GO:0009642	response to light intensity	8	0.7049125	1.593306	3.982783e-02	3.982783e-02	8.434881e-01	608
GO:1900026	positive regulation of substrate adhesion-dependent cell spreading	29	-0.6089695	-1.476980	4.015544e-02	4.015544e-02	8.480790e-01	260
GO:0010738	regulation of protein kinase A signaling	8	0.7033430	1.589758	4.023217e-02	4.023217e-02	8.480790e-01	1752
GO:0045719	negative regulation of glycogen biosynthetic process	3	0.8717818	1.490302	4.106869e-02	4.106869e-02	8.610835e-01	1072
GO:0060986	endocrine hormone secretion	32	-0.6101196	-1.500681	4.108415e-02	4.108415e-02	8.610835e-01	1301
GO:0031639	plasminogen activation	14	-0.7142648	-1.525926	4.113475e-02	4.113475e-02	8.610835e-01	1087
GO:0043200	response to amino acid	50	-0.5499917	-1.446944	4.132231e-02	4.132231e-02	8.630120e-01	14
GO:0009651	response to salt stress	18	-0.6816912	-1.528745	4.146740e-02	4.146740e-02	8.640466e-01	1332
GO:0050773	regulation of dendrite development	87	0.3362282	1.289969	4.235623e-02	4.235623e-02	8.745936e-01	1450
GO:0045932	negative regulation of muscle contraction	20	-0.6640354	-1.515207	4.258242e-02	4.258242e-02	8.745936e-01	86
GO:0050820	positive regulation of coagulation	17	-0.6769434	-1.501294	4.273504e-02	4.273504e-02	8.745936e-01	2225
GO:0031340	positive regulation of vesicle fusion	15	0.5968460	1.565292	4.299938e-02	4.299938e-02	8.745936e-01	1109
GO:0048791	calcium ion-regulated exocytosis of neurotransmitter	15	0.5966318	1.564730	4.299938e-02	4.299938e-02	8.745936e-01	1396
GO:0034220	monoatomic ion transmembrane transport	473	-0.3951215	-1.192177	4.300000e-02	4.300000e-02	8.745936e-01	1930
GO:0010988	regulation of low-density lipoprotein particle clearance	6	-0.8276593	-1.526330	4.320000e-02	4.320000e-02	8.745936e-01	1122
GO:0010454	negative regulation of cell fate commitment	6	-0.8251369	-1.521678	4.320000e-02	4.320000e-02	8.745936e-01	464
GO:0061003	positive regulation of dendritic spine morphogenesis	23	0.5228577	1.535614	4.326336e-02	4.326336e-02	8.745936e-01	2667
GO:0043435	response to corticotropin-releasing hormone	4	-0.8816996	-1.479978	4.332756e-02	4.332756e-02	8.745936e-01	1102
GO:0071376	cellular response to corticotropin-releasing hormone stimulus	4	-0.8816996	-1.479978	4.332756e-02	4.332756e-02	8.745936e-01	1102
GO:0060012	synaptic transmission, glycinergic	4	-0.8781633	-1.474043	4.332756e-02	4.332756e-02	8.745936e-01	442
GO:0051970	negative regulation of transmission of nerve impulse	4	-0.8776565	-1.473192	4.332756e-02	4.332756e-02	8.745936e-01	324
GO:0071504	cellular response to heparin	4	-0.8759840	-1.470385	4.332756e-02	4.332756e-02	8.745936e-01	1155
GO:0030210	heparin biosynthetic process	4	0.8257596	1.529420	4.351216e-02	4.351216e-02	8.763637e-01	1575
GO:0071472	cellular response to salt stress	9	-0.7623297	-1.508541	4.361371e-02	4.361371e-02	8.764570e-01	946
GO:1903613	regulation of protein tyrosine phosphatase activity	3	0.8668904	1.481940	4.392558e-02	4.392558e-02	8.797175e-01	925
GO:0045445	myoblast differentiation	59	-0.5322776	-1.441055	4.398148e-02	4.398148e-02	8.797175e-01	1771
GO:0055006	cardiac cell development	69	-0.5137091	-1.411067	4.406780e-02	4.406780e-02	8.797175e-01	1743
GO:0048251	elastic fiber assembly	8	-0.7818867	-1.522196	4.430380e-02	4.430380e-02	8.814077e-01	1871
GO:0097529	myeloid leukocyte migration	121	-0.4687966	-1.352203	4.444444e-02	4.444444e-02	8.814077e-01	1649
GO:0099532	synaptic vesicle endosomal processing	7	-0.8043686	-1.525067	4.451510e-02	4.451510e-02	8.814077e-01	20
GO:0016079	synaptic vesicle exocytosis	78	0.3660734	1.364361	4.458442e-02	4.458442e-02	8.814077e-01	1598
GO:0010739	positive regulation of protein kinase A signaling	3	0.8650131	1.478730	4.463980e-02	4.463980e-02	8.814077e-01	1224
GO:0060631	regulation of meiosis I	3	-0.8967619	-1.422863	4.475043e-02	4.475043e-02	8.816671e-01	613
GO:0007026	negative regulation of microtubule depolymerization	19	0.5563630	1.560524	4.519938e-02	4.519938e-02	8.885764e-01	1592
GO:0090151	establishment of protein localization to mitochondrial membrane	18	0.5334870	1.495785	4.538931e-02	4.538931e-02	8.903747e-01	3058
GO:0002524	hypersensitivity	8	-0.7735040	-1.505876	4.588608e-02	4.588608e-02	8.961957e-01	98
GO:1902747	negative regulation of lens fiber cell differentiation	4	0.8232368	1.524747	4.634216e-02	4.634216e-02	8.961957e-01	846
GO:0033693	neurofilament bundle assembly	3	-0.8958378	-1.421397	4.647160e-02	4.647160e-02	8.961957e-01	970
GO:0035752	lysosomal lumen pH elevation	3	-0.8957841	-1.421312	4.647160e-02	4.647160e-02	8.961957e-01	105
GO:0051454	intracellular pH elevation	3	-0.8957841	-1.421312	4.647160e-02	4.647160e-02	8.961957e-01	105
GO:0045959	negative regulation of complement activation, classical pathway	3	-0.8955375	-1.420921	4.647160e-02	4.647160e-02	8.961957e-01	675
GO:0010814	substance P catabolic process	3	-0.8953933	-1.420692	4.647160e-02	4.647160e-02	8.961957e-01	451
GO:0042474	middle ear morphogenesis	16	-0.6949291	-1.534905	4.647887e-02	4.647887e-02	8.961957e-01	688
GO:0050890	cognition	211	-0.4383987	-1.305108	4.670051e-02	4.670051e-02	8.984360e-01	1220
GO:1902566	regulation of eosinophil activation	4	-0.8661205	-1.453828	4.679376e-02	4.679376e-02	8.984360e-01	665
GO:0060447	bud outgrowth involved in lung branching	4	0.8229042	1.524132	4.704966e-02	4.704966e-02	8.994775e-01	41
GO:0048332	mesoderm morphogenesis	36	-0.5766999	-1.446027	4.714640e-02	4.714640e-02	8.994775e-01	1706
GO:0055010	ventricular cardiac muscle tissue morphogenesis	36	-0.5765384	-1.445622	4.714640e-02	4.714640e-02	8.994775e-01	1535
GO:1904948	midbrain dopaminergic neuron differentiation	8	-0.7689288	-1.496969	4.746835e-02	4.746835e-02	9.037133e-01	552
GO:0007281	germ cell development	121	-0.4629880	-1.335449	4.761905e-02	4.761905e-02	9.046777e-01	1384
GO:0035914	skeletal muscle cell differentiation	47	-0.5436312	-1.412131	4.784689e-02	4.784689e-02	9.071006e-01	1674
GO:0002704	negative regulation of leukocyte mediated immunity	34	-0.5884968	-1.453822	4.822335e-02	4.822335e-02	9.097744e-01	795
GO:0048568	embryonic organ development	277	-0.4182362	-1.254869	4.824121e-02	4.824121e-02	9.097744e-01	2021
GO:0006405	RNA export from nucleus	30	0.4838329	1.504261	4.844123e-02	4.844123e-02	9.097744e-01	2434
GO:0055013	cardiac muscle cell development	65	-0.5180703	-1.414385	4.880817e-02	4.880817e-02	9.097744e-01	1743
GO:0001782	B cell homeostasis	26	0.4762242	1.447446	4.913885e-02	4.913885e-02	9.097744e-01	727
GO:0051764	actin crosslink formation	8	0.6851133	1.548554	4.916751e-02	4.916751e-02	9.097744e-01	403
GO:0010996	response to auditory stimulus	11	0.6543021	1.583708	4.936102e-02	4.936102e-02	9.097744e-01	829
GO:0050873	brown fat cell differentiation	33	-0.5874194	-1.448729	4.936709e-02	4.936709e-02	9.097744e-01	2995
GO:0022412	cellular process involved in reproduction in multicellular organism	166	-0.4508626	-1.325260	4.958678e-02	4.958678e-02	9.097744e-01	1384
GO:1902473	regulation of protein localization to synapse	22	0.5167508	1.487471	4.958892e-02	4.958892e-02	9.097744e-01	2396
GO:0007606	sensory perception of chemical stimulus	26	-0.6200850	-1.474773	4.980341e-02	4.980341e-02	9.097744e-01	1254
GO:0071623	negative regulation of granulocyte chemotaxis	3	-0.8928178	-1.416605	4.991394e-02	4.991394e-02	9.097744e-01	773
GO:0090024	negative regulation of neutrophil chemotaxis	3	-0.8928178	-1.416605	4.991394e-02	4.991394e-02	9.097744e-01	773
GO:1902623	negative regulation of neutrophil migration	3	-0.8928178	-1.416605	4.991394e-02	4.991394e-02	9.097744e-01	773
GO:1903401	L-lysine transmembrane transport	3	-0.8913090	-1.414211	4.991394e-02	4.991394e-02	9.097744e-01	1012
GO:0014873	response to muscle activity involved in regulation of muscle adaptation	3	-0.8899393	-1.412038	4.991394e-02	4.991394e-02	9.097744e-01	1009
GO:0061888	regulation of astrocyte activation	3	-0.8891127	-1.410726	4.991394e-02	4.991394e-02	9.097744e-01	771
GO:0035987	endodermal cell differentiation	12	0.6298288	1.554556	4.996017e-02	4.996017e-02	9.097744e-01	65
GO:0001553	luteinization	8	0.6837476	1.545467	4.998018e-02	4.998018e-02	9.097744e-01	88
GO:0008544	epidermis development	183	-0.4441188	-1.314674	5.000000e-02	5.000000e-02	9.097744e-01	1695

## Sheet: CorpusCallosum_GSEA
ONTOLOGY	Description	setSize	enrichmentScore	NES	pvalue	p.adjust	qvalue	rank
GO:0051607	defense response to virus	120	0.6865381	2.799462	1.000000e-10	1.000000e-10	1.067744e-08	1033
GO:0140546	defense response to symbiont	120	0.6865381	2.799462	1.000000e-10	1.000000e-10	1.067744e-08	1033
GO:0048525	negative regulation of viral process	51	0.7965672	2.769185	1.000000e-10	1.000000e-10	1.067744e-08	799
GO:0050792	regulation of viral process	85	0.6866282	2.631553	1.000000e-10	1.000000e-10	1.067744e-08	799
GO:0034703	cation channel complex	106	-0.7185672	-2.613686	1.000000e-10	1.000000e-10	1.067744e-08	1589
GO:1903900	regulation of viral life cycle	70	0.7044579	2.610050	1.000000e-10	1.000000e-10	1.067744e-08	799
GO:0099537	trans-synaptic signaling	470	-0.6103847	-2.562867	1.000000e-10	1.000000e-10	1.067744e-08	1563
GO:0034702	ion channel complex	158	-0.6727775	-2.559947	1.000000e-10	1.000000e-10	1.067744e-08	1486
GO:0007268	chemical synaptic transmission	465	-0.6101917	-2.558947	1.000000e-10	1.000000e-10	1.067744e-08	1563
GO:0098916	anterograde trans-synaptic signaling	465	-0.6101917	-2.558947	1.000000e-10	1.000000e-10	1.067744e-08	1563
GO:0009615	response to virus	150	0.6065433	2.551887	1.000000e-10	1.000000e-10	1.067744e-08	1033
GO:0022843	voltage-gated monoatomic cation channel activity	73	-0.7460896	-2.548654	1.000000e-10	1.000000e-10	1.067744e-08	1079
GO:0099536	synaptic signaling	491	-0.6052477	-2.547652	1.000000e-10	1.000000e-10	1.067744e-08	1563
GO:0019058	viral life cycle	112	0.6291010	2.531357	1.000000e-10	1.000000e-10	1.067744e-08	818
GO:0098978	glutamatergic synapse	445	-0.5938321	-2.482011	1.000000e-10	1.000000e-10	1.067744e-08	1693
GO:0099634	postsynaptic specialization membrane	95	-0.6948059	-2.478820	1.000000e-10	1.000000e-10	1.067744e-08	1495
GO:0005244	voltage-gated monoatomic ion channel activity	109	-0.6720905	-2.449151	1.000000e-10	1.000000e-10	1.067744e-08	1612
GO:0022832	voltage-gated channel activity	109	-0.6720905	-2.449151	1.000000e-10	1.000000e-10	1.067744e-08	1612
GO:0060078	regulation of postsynaptic membrane potential	83	-0.6997887	-2.440147	1.000000e-10	1.000000e-10	1.067744e-08	1118
GO:0050804	modulation of chemical synaptic transmission	355	-0.5913587	-2.433689	1.000000e-10	1.000000e-10	1.067744e-08	1563
GO:0005261	monoatomic cation channel activity	165	-0.6370311	-2.432974	1.000000e-10	1.000000e-10	1.067744e-08	1653
GO:0099177	regulation of trans-synaptic signaling	356	-0.5905296	-2.432649	1.000000e-10	1.000000e-10	1.067744e-08	1563
GO:0005267	potassium channel activity	67	-0.7192292	-2.428171	1.000000e-10	1.000000e-10	1.067744e-08	1653
GO:0022839	monoatomic ion gated channel activity	158	-0.6380419	-2.427776	1.000000e-10	1.000000e-10	1.067744e-08	1653
GO:0022836	gated channel activity	160	-0.6362687	-2.425465	1.000000e-10	1.000000e-10	1.067744e-08	1653
GO:0044306	neuron projection terminus	124	-0.6536296	-2.423784	1.000000e-10	1.000000e-10	1.067744e-08	1497
GO:0048167	regulation of synaptic plasticity	159	-0.6368460	-2.422406	1.000000e-10	1.000000e-10	1.067744e-08	1401
GO:0099572	postsynaptic specialization	316	-0.5909240	-2.417331	1.000000e-10	1.000000e-10	1.067744e-08	1705
GO:0007613	memory	86	-0.6828767	-2.404895	1.000000e-10	1.000000e-10	1.067744e-08	1245
GO:0098984	neuron to neuron synapse	334	-0.5857681	-2.402027	1.000000e-10	1.000000e-10	1.067744e-08	1712
GO:0043679	axon terminus	110	-0.6532604	-2.384588	1.000000e-10	1.000000e-10	1.067744e-08	1497
GO:1902495	transmembrane transporter complex	234	-0.6022541	-2.377974	1.000000e-10	1.000000e-10	1.067744e-08	1963
GO:0097060	synaptic membrane	326	-0.5802896	-2.376912	1.000000e-10	1.000000e-10	1.067744e-08	1443
GO:0045088	regulation of innate immune response	175	0.5568140	2.367330	1.000000e-10	1.000000e-10	1.067744e-08	1213
GO:1990351	transporter complex	247	-0.5919932	-2.352385	1.000000e-10	1.000000e-10	1.067744e-08	1963
GO:0002831	regulation of response to biotic stimulus	217	0.5333808	2.340915	1.000000e-10	1.000000e-10	1.067744e-08	1640
GO:0014069	postsynaptic density	295	-0.5757556	-2.336198	1.000000e-10	1.000000e-10	1.067744e-08	1705
GO:0032279	asymmetric synapse	309	-0.5734231	-2.335719	1.000000e-10	1.000000e-10	1.067744e-08	1705
GO:0032412	regulation of monoatomic ion transmembrane transporter activity	164	-0.6095504	-2.323458	1.000000e-10	1.000000e-10	1.067744e-08	1482
GO:0022898	regulation of transmembrane transporter activity	169	-0.6049275	-2.318162	1.000000e-10	1.000000e-10	1.067744e-08	1482
GO:0007269	neurotransmitter secretion	107	-0.6365152	-2.313390	1.000000e-10	1.000000e-10	1.067744e-08	1563
GO:0099643	signal release from synapse	107	-0.6365152	-2.313390	1.000000e-10	1.000000e-10	1.067744e-08	1563
GO:0045211	postsynaptic membrane	211	-0.5894569	-2.301070	1.000000e-10	1.000000e-10	1.067744e-08	1520
GO:0005216	monoatomic ion channel activity	220	-0.5848532	-2.297868	1.000000e-10	1.000000e-10	1.067744e-08	1653
GO:0050806	positive regulation of synaptic transmission	124	-0.6187931	-2.294603	1.000000e-10	1.000000e-10	1.067744e-08	1401
GO:0032409	regulation of transporter activity	175	-0.5935599	-2.290611	1.000000e-10	1.000000e-10	1.067744e-08	1482
GO:0098793	presynapse	445	-0.5471177	-2.286761	1.000000e-10	1.000000e-10	1.067744e-08	1501
GO:0042734	presynaptic membrane	149	-0.5989987	-2.262009	1.000000e-10	1.000000e-10	1.067744e-08	1881
GO:0098794	postsynapse	539	-0.5318716	-2.255456	1.000000e-10	1.000000e-10	1.067744e-08	1705
GO:0042391	regulation of membrane potential	283	-0.5539709	-2.242697	1.000000e-10	1.000000e-10	1.067744e-08	1563
GO:0001505	regulation of neurotransmitter levels	144	-0.5909714	-2.226102	1.000000e-10	1.000000e-10	1.067744e-08	1563
GO:0030425	dendrite	452	-0.5293785	-2.217129	1.000000e-10	1.000000e-10	1.067744e-08	1521
GO:0097447	dendritic tree	453	-0.5284812	-2.213511	1.000000e-10	1.000000e-10	1.067744e-08	1521
GO:0006813	potassium ion transport	142	-0.5875655	-2.211059	1.000000e-10	1.000000e-10	1.067744e-08	1653
GO:0034765	regulation of monoatomic ion transmembrane transport	273	-0.5478037	-2.201457	1.000000e-10	1.000000e-10	1.067744e-08	1498
GO:0046873	metal ion transmembrane transporter activity	231	-0.5533108	-2.179786	1.000000e-10	1.000000e-10	1.067744e-08	1653
GO:0015267	channel activity	239	-0.5464789	-2.160231	1.000000e-10	1.000000e-10	1.067744e-08	1653
GO:0022803	passive transmembrane transporter activity	239	-0.5464789	-2.160231	1.000000e-10	1.000000e-10	1.067744e-08	1653
GO:0050776	regulation of immune response	391	0.4644251	2.153867	1.000000e-10	1.000000e-10	1.067744e-08	1268
GO:0050778	positive regulation of immune response	302	0.4763074	2.143835	1.000000e-10	1.000000e-10	1.067744e-08	1268
GO:0050808	synapse organization	355	-0.5206366	-2.142638	1.000000e-10	1.000000e-10	1.067744e-08	1712
GO:0150034	distal axon	235	-0.5419817	-2.141720	1.000000e-10	1.000000e-10	1.067744e-08	1497
GO:0034220	monoatomic ion transmembrane transport	460	-0.5092301	-2.133075	1.000000e-10	1.000000e-10	1.067744e-08	1498
GO:0030424	axon	444	-0.5101739	-2.133028	1.000000e-10	1.000000e-10	1.067744e-08	1498
GO:0098542	defense response to other organism	444	0.4588467	2.132157	1.000000e-10	1.000000e-10	1.067744e-08	1837
GO:0098660	inorganic ion transmembrane transport	433	-0.5103136	-2.129240	1.000000e-10	1.000000e-10	1.067744e-08	1653
GO:0034762	regulation of transmembrane transport	345	-0.5173320	-2.122820	1.000000e-10	1.000000e-10	1.067744e-08	1498
GO:0098655	monoatomic cation transmembrane transport	405	-0.5070275	-2.102276	1.000000e-10	1.000000e-10	1.067744e-08	1653
GO:0050877	nervous system process	590	-0.4915226	-2.100372	1.000000e-10	1.000000e-10	1.067744e-08	1563
GO:0098662	inorganic cation transmembrane transport	405	-0.5058720	-2.097485	1.000000e-10	1.000000e-10	1.067744e-08	1653
GO:0044419	biological process involved in interspecies interaction between organisms	648	0.4309897	2.091852	1.000000e-10	1.000000e-10	1.067744e-08	1251
GO:0045087	innate immune response	349	0.4534750	2.089284	1.000000e-10	1.000000e-10	1.067744e-08	1268
GO:0043207	response to external biotic stimulus	576	0.4348169	2.088769	1.000000e-10	1.000000e-10	1.067744e-08	1440
GO:0051707	response to other organism	576	0.4348169	2.088769	1.000000e-10	1.000000e-10	1.067744e-08	1440
GO:0002252	immune effector process	291	0.4631817	2.085523	1.000000e-10	1.000000e-10	1.067744e-08	1859
GO:0036477	somatodendritic compartment	649	-0.4840116	-2.081359	1.000000e-10	1.000000e-10	1.067744e-08	1521
GO:0043269	regulation of monoatomic ion transport	346	-0.5047075	-2.073176	1.000000e-10	1.000000e-10	1.067744e-08	1169
GO:1901702	salt transmembrane transporter activity	292	-0.5105489	-2.072363	1.000000e-10	1.000000e-10	1.067744e-08	1653
GO:0009607	response to biotic stimulus	597	0.4259821	2.037460	1.000000e-10	1.000000e-10	1.067744e-08	1440
GO:0022890	inorganic cation transmembrane transporter activity	300	-0.5011659	-2.036501	1.000000e-10	1.000000e-10	1.067744e-08	1653
GO:0006955	immune response	661	0.4150653	2.006947	1.000000e-10	1.000000e-10	1.067744e-08	1440
GO:0030001	metal ion transport	489	-0.4717608	-1.986867	1.000000e-10	1.000000e-10	1.067744e-08	1332
GO:0031347	regulation of defense response	352	0.4301981	1.986294	1.000000e-10	1.000000e-10	1.067744e-08	1667
GO:0048812	neuron projection morphogenesis	452	-0.4688016	-1.963422	1.000000e-10	1.000000e-10	1.067744e-08	1694
GO:0015318	inorganic molecular entity transmembrane transporter activity	348	-0.4775632	-1.962402	1.000000e-10	1.000000e-10	1.067744e-08	1653
GO:0006812	monoatomic cation transport	535	-0.4609277	-1.955950	1.000000e-10	1.000000e-10	1.067744e-08	1653
GO:0015075	monoatomic ion transmembrane transporter activity	375	-0.4704897	-1.943444	1.000000e-10	1.000000e-10	1.067744e-08	1653
GO:0043025	neuronal cell body	444	-0.4641432	-1.940574	1.000000e-10	1.000000e-10	1.067744e-08	1459
GO:0048858	cell projection morphogenesis	468	-0.4616869	-1.937258	1.000000e-10	1.000000e-10	1.067744e-08	1694
GO:0120039	plasma membrane bounded cell projection morphogenesis	463	-0.4608216	-1.933110	1.000000e-10	1.000000e-10	1.067744e-08	1694
GO:0002684	positive regulation of immune system process	464	0.4132883	1.931694	1.000000e-10	1.000000e-10	1.067744e-08	1251
GO:0007610	behavior	401	-0.4657433	-1.930448	1.000000e-10	1.000000e-10	1.067744e-08	1784
GO:0006811	monoatomic ion transport	648	-0.4482420	-1.929195	1.000000e-10	1.000000e-10	1.067744e-08	1498
GO:0032990	cell part morphogenesis	482	-0.4570743	-1.919725	1.000000e-10	1.000000e-10	1.067744e-08	1694
GO:0006952	defense response	701	0.3915394	1.902604	1.000000e-10	1.000000e-10	1.067744e-08	1867
GO:0044297	cell body	500	-0.4514637	-1.900487	1.000000e-10	1.000000e-10	1.067744e-08	1459
GO:0001816	cytokine production	396	0.4049776	1.879505	1.000000e-10	1.000000e-10	1.067744e-08	1456
GO:0055085	transmembrane transport	728	-0.4249384	-1.838883	1.000000e-10	1.000000e-10	1.067744e-08	1498
GO:0002682	regulation of immune system process	687	0.3711068	1.796825	1.000000e-10	1.000000e-10	1.067744e-08	1929
GO:0048666	neuron development	766	-0.4135118	-1.795965	1.000000e-10	1.000000e-10	1.067744e-08	1722
GO:0031175	neuron projection development	692	-0.4067802	-1.757099	1.000000e-10	1.000000e-10	1.067744e-08	1722
GO:0008324	monoatomic cation transmembrane transporter activity	312	-0.4917131	-2.005756	1.062021e-10	1.062021e-10	1.122848e-08	1653
GO:0016032	viral process	149	0.5717387	2.400307	1.088586e-10	1.088586e-10	1.139761e-08	818
GO:0034705	potassium channel complex	55	-0.7569734	-2.473576	1.498402e-10	1.498402e-10	1.553758e-08	1583
GO:0002833	positive regulation of response to biotic stimulus	155	0.5502094	2.329644	1.734018e-10	1.734018e-10	1.751371e-08	1268
GO:0007611	learning or memory	186	-0.5540487	-2.145700	1.739686e-10	1.739686e-10	1.751371e-08	1379
GO:0006836	neurotransmitter transport	135	-0.5952829	-2.223317	1.750239e-10	1.750239e-10	1.751371e-08	1563
GO:0099003	vesicle-mediated transport in synapse	176	-0.5646308	-2.179832	1.753935e-10	1.753935e-10	1.751371e-08	1901
GO:0048667	cell morphogenesis involved in neuron differentiation	410	-0.4548198	-1.887625	1.878624e-10	1.878624e-10	1.858667e-08	1516
GO:0034097	response to cytokine	422	0.4043651	1.880058	2.179017e-10	2.179017e-10	2.136271e-08	1251
GO:0001817	regulation of cytokine production	362	0.4176877	1.930937	2.606936e-10	2.606936e-10	2.532770e-08	1456
GO:0045089	positive regulation of innate immune response	144	0.5588149	2.334942	2.746973e-10	2.746973e-10	2.644994e-08	1213
GO:0098839	postsynaptic density membrane	77	-0.6767631	-2.330764	3.108981e-10	3.108981e-10	2.967071e-08	1681
GO:0071805	potassium ion transmembrane transport	123	-0.6034089	-2.235079	3.353195e-10	3.353195e-10	3.172067e-08	1486
GO:0050890	cognition	210	-0.5266201	-2.051712	3.444754e-10	3.444754e-10	3.230344e-08	1379
GO:0009617	response to bacterium	281	0.4513635	2.033638	4.298363e-10	4.298363e-10	3.996073e-08	1440
GO:0008076	voltage-gated potassium channel complex	47	-0.7601754	-2.409811	4.348758e-10	4.348758e-10	4.008369e-08	1583
GO:0015079	potassium ion transmembrane transporter activity	92	-0.6511808	-2.303284	4.454439e-10	4.454439e-10	4.070984e-08	1653
GO:0002253	activation of immune response	219	0.4842551	2.133751	4.598169e-10	4.598169e-10	4.167027e-08	1213
GO:0008021	synaptic vesicle	174	-0.5517796	-2.129574	4.675666e-10	4.675666e-10	4.201947e-08	1499
GO:0034330	cell junction organization	529	-0.4227896	-1.792619	5.137024e-10	5.137024e-10	4.578409e-08	1662
GO:0099173	postsynapse organization	171	-0.5503073	-2.113453	5.978674e-10	5.978674e-10	5.284859e-08	1712
GO:0032989	cellular component morphogenesis	545	-0.4212065	-1.789042	6.402898e-10	6.402898e-10	5.613838e-08	1712
GO:0098590	plasma membrane region	767	-0.3909483	-1.698733	9.268622e-10	9.268622e-10	8.060869e-08	1446
GO:0016079	synaptic vesicle exocytosis	79	-0.6712626	-2.327770	1.035254e-09	1.035254e-09	8.931520e-08	1379
GO:0002218	activation of innate immune response	118	0.5668052	2.308479	1.154945e-09	1.154945e-09	9.885058e-08	1268
GO:1904062	regulation of monoatomic cation transmembrane transport	211	-0.5192922	-2.027168	1.182293e-09	1.182293e-09	1.003945e-07	1524
GO:0016247	channel regulator activity	87	-0.6464357	-2.281417	1.234904e-09	1.234904e-09	1.040427e-07	1728
GO:0099504	synaptic vesicle cycle	153	-0.5604598	-2.124098	1.276054e-09	1.276054e-09	1.066763e-07	1901
GO:0071345	cellular response to cytokine stimulus	373	0.4036323	1.862528	1.287887e-09	1.287887e-09	1.068373e-07	1379
GO:0005249	voltage-gated potassium channel activity	51	-0.7370369	-2.371966	1.451049e-09	1.451049e-09	1.194535e-07	1612
GO:0007416	synapse assembly	133	-0.5776896	-2.151001	1.775411e-09	1.775411e-09	1.450485e-07	1712
GO:0099565	chemical synaptic transmission, postsynaptic	75	-0.6772917	-2.332047	1.851375e-09	1.851375e-09	1.501175e-07	1207
GO:0019079	viral genome replication	54	0.7186243	2.533927	2.578010e-09	2.578010e-09	2.074761e-07	799
GO:0030672	synaptic vesicle membrane	101	-0.6202781	-2.246416	2.891000e-09	2.891000e-09	2.292437e-07	1499
GO:0099501	exocytic vesicle membrane	101	-0.6202781	-2.246416	2.891000e-09	2.891000e-09	2.292437e-07	1499
GO:0044309	neuron spine	130	-0.5660995	-2.109571	2.947331e-09	2.947331e-09	2.320047e-07	1471
GO:0000904	cell morphogenesis involved in differentiation	458	-0.4253590	-1.781662	3.140398e-09	3.140398e-09	2.454110e-07	1516
GO:0010959	regulation of metal ion transport	252	-0.4923418	-1.961278	4.010890e-09	4.010890e-09	3.111819e-07	1169
GO:0031349	positive regulation of defense response	209	0.4740511	2.085861	4.195822e-09	4.195822e-09	3.232045e-07	1495
GO:0099072	regulation of postsynaptic membrane neurotransmitter receptor levels	95	-0.6256559	-2.232118	4.296846e-09	4.296846e-09	3.286390e-07	1371
GO:0050807	regulation of synapse organization	200	-0.5127789	-1.991253	4.370583e-09	4.370583e-09	3.319245e-07	1712
GO:0098982	GABA-ergic synapse	80	-0.6454914	-2.239158	4.472095e-09	4.472095e-09	3.372588e-07	1712
GO:0045071	negative regulation of viral genome replication	27	0.8372612	2.528376	4.669194e-09	4.669194e-09	3.496776e-07	799
GO:0006816	calcium ion transport	240	-0.4909191	-1.942379	7.843802e-09	7.843802e-09	5.833739e-07	1146
GO:0000902	cell morphogenesis	657	-0.3892277	-1.678721	8.189419e-09	8.189419e-09	6.049070e-07	1712
GO:0045069	regulation of viral genome replication	42	0.7638593	2.537634	8.639828e-09	8.639828e-09	6.338349e-07	799
GO:0070382	exocytic vesicle	185	-0.5235823	-2.027786	9.756233e-09	9.756233e-09	7.109005e-07	1499
GO:2001257	regulation of cation channel activity	79	-0.6517009	-2.259935	1.083939e-08	1.083939e-08	7.845250e-07	1583
GO:0050803	regulation of synapse structure or activity	204	-0.5146085	-2.002273	1.211571e-08	1.211571e-08	8.710558e-07	1712
GO:1902074	response to salt	197	-0.5157819	-2.001713	1.245461e-08	1.245461e-08	8.894906e-07	1379
GO:0032101	regulation of response to external stimulus	531	0.3534565	1.684116	1.466002e-08	1.466002e-08	1.040110e-06	1765
GO:0005516	calmodulin binding	128	-0.5747931	-2.135991	1.703065e-08	1.703065e-08	1.200406e-06	1377
GO:0044325	transmembrane transporter binding	99	-0.6108285	-2.196606	1.724485e-08	1.724485e-08	1.207611e-06	1770
GO:0030658	transport vesicle membrane	118	-0.5863042	-2.156192	1.830259e-08	1.830259e-08	1.273413e-06	1499
GO:0080134	regulation of response to stress	749	0.3183742	1.559379	1.923588e-08	1.923588e-08	1.329768e-06	1945
GO:0007612	learning	107	-0.5864933	-2.131587	2.215133e-08	2.215133e-08	1.521558e-06	1549
GO:0098685	Schaffer collateral - CA1 synapse	99	-0.6072480	-2.183730	2.279791e-08	2.279791e-08	1.556060e-06	1881
GO:0099106	ion channel regulator activity	81	-0.6400422	-2.228601	2.633702e-08	2.633702e-08	1.786314e-06	1728
GO:0035456	response to interferon-beta	29	0.8067068	2.454163	2.989838e-08	2.989838e-08	2.015190e-06	983
GO:0035249	synaptic transmission, glutamatergic	62	-0.6676758	-2.220258	3.519744e-08	3.519744e-08	2.357618e-06	1370
GO:0023061	signal release	316	-0.4497526	-1.839832	4.416842e-08	4.416842e-08	2.940257e-06	1591
GO:0035458	cellular response to interferon-beta	21	0.8548951	2.421646	4.755776e-08	4.755776e-08	3.146459e-06	357
GO:0044057	regulation of system process	360	-0.4340603	-1.792220	5.266974e-08	5.266974e-08	3.463424e-06	1442
GO:0032103	positive regulation of response to external stimulus	284	0.4112481	1.840478	6.044321e-08	6.044321e-08	3.950499e-06	1287
GO:0007409	axonogenesis	303	-0.4543095	-1.851265	6.222239e-08	6.222239e-08	4.042285e-06	1516
GO:0046928	regulation of neurotransmitter secretion	67	-0.6592721	-2.225752	6.310250e-08	6.310250e-08	4.074914e-06	2017
GO:0002758	innate immune response-activating signaling pathway	103	0.5599368	2.212685	6.773347e-08	6.773347e-08	4.327919e-06	1213
GO:0022857	transmembrane transporter activity	544	-0.3947741	-1.676170	6.782308e-08	6.782308e-08	4.327919e-06	1653
GO:0002443	leukocyte mediated immunity	178	0.4720770	2.022294	7.369940e-08	7.369940e-08	4.667928e-06	1859
GO:0001819	positive regulation of cytokine production	223	0.4441089	1.962902	7.401707e-08	7.401707e-08	4.667928e-06	1456
GO:0035254	glutamate receptor binding	47	-0.7168976	-2.272617	7.751319e-08	7.751319e-08	4.859992e-06	1134
GO:0002697	regulation of immune effector process	185	0.4729408	2.041354	8.716067e-08	8.716067e-08	5.430006e-06	1855
GO:0051588	regulation of neurotransmitter transport	77	-0.6322222	-2.177365	8.761152e-08	8.761152e-08	5.430006e-06	1881
GO:0099601	regulation of neurotransmitter receptor activity	41	-0.7424231	-2.277685	9.566085e-08	9.566085e-08	5.895010e-06	849
GO:0032589	neuron projection membrane	49	-0.6876765	-2.198228	1.324650e-07	1.324650e-07	8.116652e-06	1207
GO:0035418	protein localization to synapse	71	-0.6397621	-2.177780	1.361931e-07	1.361931e-07	8.297936e-06	1359
GO:0043197	dendritic spine	126	-0.5570031	-2.066609	1.428142e-07	1.428142e-07	8.652462e-06	1471
GO:0048786	presynaptic active zone	73	-0.6408669	-2.189212	1.443165e-07	1.443165e-07	8.694636e-06	1772
GO:0060079	excitatory postsynaptic potential	61	-0.6659260	-2.219133	1.475672e-07	1.475672e-07	8.841086e-06	1207
GO:0015276	ligand-gated monoatomic ion channel activity	59	-0.6617577	-2.182887	1.551272e-07	1.551272e-07	9.242674e-06	1621
GO:0002460	adaptive immune response based on somatic recombination of immune receptors built from immunoglobulin superfamily domains	152	0.4908962	2.062896	1.702640e-07	1.702640e-07	1.008881e-05	1251
GO:0002683	negative regulation of immune system process	251	0.4152058	1.859395	2.105975e-07	2.105975e-07	1.241053e-05	1420
GO:0016358	dendrite development	203	-0.4833372	-1.879894	2.176352e-07	2.176352e-07	1.275556e-05	1693
GO:0022834	ligand-gated channel activity	61	-0.6568845	-2.189003	3.062109e-07	3.062109e-07	1.784996e-05	1621
GO:0060291	long-term synaptic potentiation	74	-0.6243289	-2.145558	3.190363e-07	3.190363e-07	1.849761e-05	1401
GO:1902075	cellular response to salt	111	-0.5577045	-2.040122	3.255028e-07	3.255028e-07	1.877161e-05	1379
GO:0050777	negative regulation of immune response	96	0.5572731	2.178826	3.278254e-07	3.278254e-07	1.880499e-05	937
GO:0005215	transporter activity	590	-0.3808637	-1.627505	3.972387e-07	3.972387e-07	2.266617e-05	1653
GO:0002699	positive regulation of immune effector process	121	0.5139618	2.104536	4.379602e-07	4.379602e-07	2.485819e-05	1855
GO:0045824	negative regulation of innate immune response	40	0.7039076	2.321796	4.631945e-07	4.631945e-07	2.615281e-05	937
GO:0062237	protein localization to postsynapse	52	-0.6759067	-2.192300	4.686145e-07	4.686145e-07	2.618465e-05	1562
GO:1903539	protein localization to postsynaptic membrane	52	-0.6759067	-2.192300	4.686145e-07	4.686145e-07	2.618465e-05	1562
GO:0002221	pattern recognition receptor signaling pathway	102	0.5562795	2.180613	5.203739e-07	5.203739e-07	2.892692e-05	1213
GO:0099503	secretory vesicle	325	-0.4263694	-1.747155	5.392243e-07	5.392243e-07	2.982107e-05	1680
GO:0002764	immune response-regulating signaling pathway	189	0.4464240	1.934671	5.448920e-07	5.448920e-07	2.998076e-05	1213
GO:0070588	calcium ion transmembrane transport	178	-0.4968950	-1.920644	5.633585e-07	5.633585e-07	3.083948e-05	1038
GO:1901385	regulation of voltage-gated calcium channel activity	23	-0.8042399	-2.192793	6.135597e-07	6.135597e-07	3.341797e-05	1312
GO:0007215	glutamate receptor signaling pathway	33	-0.7432040	-2.165454	6.392121e-07	6.392121e-07	3.464019e-05	922
GO:0045055	regulated exocytosis	148	-0.5137976	-1.940055	8.286071e-07	8.286071e-07	4.467937e-05	1591
GO:0002250	adaptive immune response	196	0.4404511	1.921233	9.433314e-07	9.433314e-07	5.061236e-05	1251
GO:0030594	neurotransmitter receptor activity	38	-0.7258792	-2.191963	9.998451e-07	9.998451e-07	5.337891e-05	1118
GO:0030133	transport vesicle	229	-0.4554232	-1.793594	1.180212e-06	1.180212e-06	6.269780e-05	1499
GO:0060700	regulation of ribonuclease activity	5	0.9869382	1.951793	1.233797e-06	1.233797e-06	6.522315e-05	123
GO:0008306	associative learning	64	-0.6177191	-2.065475	1.275115e-06	1.275115e-06	6.707857e-05	1238
GO:0001508	action potential	88	-0.5832431	-2.057076	1.295436e-06	1.295436e-06	6.781678e-05	1589
GO:0043270	positive regulation of monoatomic ion transport	151	-0.5076729	-1.922279	1.302869e-06	1.302869e-06	6.787637e-05	1038
GO:0019221	cytokine-mediated signaling pathway	180	0.4557564	1.965975	1.329490e-06	1.329490e-06	6.893030e-05	1251
GO:0002757	immune response-activating signaling pathway	184	0.4562479	1.974892	1.375987e-06	1.375987e-06	7.099969e-05	1213
GO:0061564	axon development	338	-0.4167268	-1.713829	1.569539e-06	1.569539e-06	8.060112e-05	1711
GO:0098960	postsynaptic neurotransmitter receptor activity	32	-0.7443441	-2.156795	1.605040e-06	1.605040e-06	8.203361e-05	1118
GO:0006941	striated muscle contraction	100	-0.5670669	-2.043954	1.622698e-06	1.622698e-06	8.254489e-05	1589
GO:0048813	dendrite morphogenesis	126	-0.5320149	-1.973897	1.739007e-06	1.739007e-06	8.804607e-05	1497
GO:0032728	positive regulation of interferon-beta production	25	0.7771256	2.304863	1.943612e-06	1.943612e-06	9.760591e-05	1456
GO:0035255	ionotropic glutamate receptor binding	32	-0.7401808	-2.144731	1.945926e-06	1.945926e-06	9.760591e-05	1123
GO:0045321	leukocyte activation	470	0.3301113	1.545572	2.357361e-06	2.357361e-06	1.176957e-04	1961
GO:0051924	regulation of calcium ion transport	156	-0.4984407	-1.894912	2.820191e-06	2.820191e-06	1.396107e-04	950
GO:0001775	cell activation	541	0.3201143	1.528423	2.822194e-06	2.822194e-06	1.396107e-04	1961
GO:0035082	axoneme assembly	33	0.7184767	2.276081	2.840518e-06	2.840518e-06	1.398755e-04	1644
GO:0031644	regulation of nervous system process	114	-0.5353749	-1.959061	2.999118e-06	2.999118e-06	1.470142e-04	1357
GO:0060996	dendritic spine development	93	-0.5572685	-1.982082	3.049706e-06	3.049706e-06	1.488175e-04	1693
GO:0071216	cellular response to biotic stimulus	110	0.5054587	2.028215	3.096118e-06	3.096118e-06	1.504017e-04	1285
GO:0032479	regulation of type I interferon production	55	0.6321455	2.240299	3.363058e-06	3.363058e-06	1.626364e-04	1020
GO:0043195	terminal bouton	44	-0.6804017	-2.116118	3.492386e-06	3.492386e-06	1.681367e-04	1149
GO:0032481	positive regulation of type I interferon production	37	0.7012589	2.253966	3.520127e-06	3.520127e-06	1.687191e-04	1456
GO:0097120	receptor localization to synapse	70	-0.6109063	-2.076525	3.694416e-06	3.694416e-06	1.762892e-04	1359
GO:0097485	neuron projection guidance	158	-0.4935660	-1.878039	4.224518e-06	4.224518e-06	2.006964e-04	1516
GO:0043271	negative regulation of monoatomic ion transport	80	-0.5752596	-1.995529	4.446610e-06	4.446610e-06	2.103209e-04	1900
GO:0032590	dendrite membrane	34	-0.7241450	-2.138803	4.477406e-06	4.477406e-06	2.108528e-04	1207
GO:0034704	calcium channel complex	37	-0.6917526	-2.086154	4.636773e-06	4.636773e-06	2.174084e-04	1482
GO:0099175	regulation of postsynapse organization	94	-0.5537684	-1.967146	4.662744e-06	4.662744e-06	2.176797e-04	1712
GO:0140888	interferon-mediated signaling pathway	26	0.7586439	2.268778	4.936821e-06	4.936821e-06	2.294815e-04	983
GO:0006954	inflammatory response	353	0.3588801	1.655829	5.818565e-06	5.818565e-06	2.693074e-04	1893
GO:0007411	axon guidance	157	-0.4908535	-1.867039	6.038909e-06	6.038909e-06	2.783114e-04	1516
GO:1901019	regulation of calcium ion transmembrane transporter activity	46	-0.6563263	-2.062376	6.698353e-06	6.698353e-06	3.070495e-04	1524
GO:0002440	production of molecular mediator of immune response	130	0.4727054	1.937848	6.719423e-06	6.719423e-06	3.070495e-04	1245
GO:0051050	positive regulation of transport	575	-0.3606459	-1.537081	6.951894e-06	6.951894e-06	3.163320e-04	1312
GO:0062023	collagen-containing extracellular matrix	224	0.4021187	1.777693	7.043015e-06	7.043015e-06	3.191318e-04	2219
GO:0032608	interferon-beta production	34	0.7037548	2.228072	7.236329e-06	7.236329e-06	3.251587e-04	1456
GO:0032648	regulation of interferon-beta production	34	0.7037548	2.228072	7.236329e-06	7.236329e-06	3.251587e-04	1456
GO:0060997	dendritic spine morphogenesis	56	-0.6262905	-2.045365	7.275460e-06	7.275460e-06	3.255606e-04	1427
GO:0002449	lymphocyte mediated immunity	131	0.4674332	1.918200	7.871292e-06	7.871292e-06	3.507672e-04	1859
GO:0035176	social behavior	25	-0.7495679	-2.074505	8.006827e-06	8.006827e-06	3.538824e-04	1712
GO:0051703	biological process involved in intraspecies interaction between organisms	25	-0.7495679	-2.074505	8.006827e-06	8.006827e-06	3.538824e-04	1712
GO:0034767	positive regulation of monoatomic ion transmembrane transport	116	-0.5245456	-1.923097	8.161003e-06	8.161003e-06	3.592244e-04	1332
GO:0002832	negative regulation of response to biotic stimulus	62	0.5978884	2.171903	8.268696e-06	8.268696e-06	3.624852e-04	937
GO:0051966	regulation of synaptic transmission, glutamatergic	43	-0.6786584	-2.102333	8.332404e-06	8.332404e-06	3.637992e-04	944
GO:0007616	long-term memory	24	-0.7627442	-2.095681	8.517534e-06	8.517534e-06	3.701230e-04	981
GO:0000149	SNARE binding	74	-0.5890301	-2.024251	8.570816e-06	8.570816e-06	3.701230e-04	1376
GO:0071219	cellular response to molecule of bacterial origin	94	0.5232962	2.043491	8.580206e-06	8.580206e-06	3.701230e-04	1285
GO:0010975	regulation of neuron projection development	352	-0.4014103	-1.649110	9.277642e-06	9.277642e-06	3.986137e-04	1722
GO:0032606	type I interferon production	56	0.6188415	2.212416	9.420068e-06	9.420068e-06	4.031269e-04	1020
GO:0022824	transmitter-gated monoatomic ion channel activity	25	-0.7468989	-2.067118	9.760119e-06	9.760119e-06	4.140767e-04	1481
GO:0022835	transmitter-gated channel activity	25	-0.7468989	-2.067118	9.760119e-06	9.760119e-06	4.140767e-04	1481
GO:0043204	perikaryon	90	-0.5535987	-1.953607	9.791126e-06	9.791126e-06	4.140767e-04	1401
GO:0060337	type I interferon-mediated signaling pathway	22	0.7668925	2.190783	1.013254e-05	1.013254e-05	4.251807e-04	983
GO:0071357	cellular response to type I interferon	22	0.7668925	2.190783	1.013254e-05	1.013254e-05	4.251807e-04	983
GO:0001730	2'-5'-oligoadenylate synthetase activity	3	0.9967906	1.660914	1.065128e-05	1.065128e-05	4.452158e-04	32
GO:0072657	protein localization to membrane	385	-0.3956018	-1.634326	1.089987e-05	1.089987e-05	4.538474e-04	1562
GO:0046903	secretion	566	-0.3552645	-1.512878	1.140122e-05	1.140122e-05	4.728968e-04	1722
GO:0032760	positive regulation of tumor necrosis factor production	58	0.5925297	2.116330	1.232155e-05	1.232155e-05	5.071686e-04	2011
GO:1903557	positive regulation of tumor necrosis factor superfamily cytokine production	58	0.5925297	2.116330	1.232155e-05	1.232155e-05	5.071686e-04	2011
GO:0006936	muscle contraction	181	-0.4682599	-1.805176	1.276879e-05	1.276879e-05	5.235792e-04	1377
GO:0031348	negative regulation of defense response	127	0.4682884	1.936078	1.318634e-05	1.318634e-05	5.386526e-04	937
GO:0015085	calcium ion transmembrane transporter activity	72	-0.5759546	-1.964886	1.327090e-05	1.327090e-05	5.400611e-04	1724
GO:0009897	external side of plasma membrane	200	0.4086060	1.790457	1.460535e-05	1.460535e-05	5.921322e-04	1776
GO:1900246	positive regulation of RIG-I signaling pathway	7	0.9352811	2.042342	1.524360e-05	1.524360e-05	6.156934e-04	107
GO:0002718	regulation of cytokine production involved in immune response	54	0.6052657	2.134216	1.556449e-05	1.556449e-05	6.263087e-04	1245
GO:0044000	movement in host	61	0.5808796	2.084580	1.639418e-05	1.639418e-05	6.572426e-04	1419
GO:0005245	voltage-gated calcium channel activity	21	-0.7857903	-2.114398	1.774205e-05	1.774205e-05	7.086444e-04	891
GO:0002700	regulation of production of molecular mediator of immune response	91	0.5040677	1.960438	1.831698e-05	1.831698e-05	7.289083e-04	1245
GO:0048168	regulation of neuronal synaptic plasticity	52	-0.6262861	-2.031356	1.859394e-05	1.859394e-05	7.372092e-04	963
GO:0030534	adult behavior	98	-0.5282737	-1.891935	1.888346e-05	1.888346e-05	7.459460e-04	1118
GO:0032069	regulation of nuclease activity	13	0.8613882	2.156360	1.924468e-05	1.924468e-05	7.574404e-04	398
GO:0051668	localization within membrane	435	-0.3739864	-1.562305	1.932935e-05	1.932935e-05	7.580064e-04	1562
GO:0060076	excitatory synapse	63	-0.5873896	-1.962597	2.067958e-05	2.067958e-05	8.080178e-04	1520
GO:0051701	biological process involved in interaction with host	73	0.5526905	2.067889	2.080251e-05	2.080251e-05	8.098870e-04	818
GO:1902414	protein localization to cell junction	94	-0.5341973	-1.897624	2.189605e-05	2.189605e-05	8.493943e-04	1359
GO:0032640	tumor necrosis factor production	94	0.5122705	2.000436	2.245331e-05	2.245331e-05	8.647902e-04	1456
GO:0071706	tumor necrosis factor superfamily cytokine production	94	0.5122705	2.000436	2.245331e-05	2.245331e-05	8.647902e-04	1456
GO:0044409	entry into host	51	0.6077111	2.112646	2.337302e-05	2.337302e-05	8.970093e-04	1419
GO:0098796	membrane protein complex	696	-0.3435640	-1.485612	2.528494e-05	2.528494e-05	9.654688e-04	1914
GO:0032680	regulation of tumor necrosis factor production	90	0.5218646	2.023007	2.542543e-05	2.542543e-05	9.654688e-04	1456
GO:1903555	regulation of tumor necrosis factor superfamily cytokine production	90	0.5218646	2.023007	2.542543e-05	2.542543e-05	9.654688e-04	1456
GO:0140352	export from cell	547	-0.3629086	-1.541026	2.560461e-05	2.560461e-05	9.688614e-04	1724
GO:0070370	cellular heat acclimation	4	-0.9836158	-1.714606	2.696693e-05	2.696693e-05	1.016843e-03	28
GO:0019724	B cell mediated immunity	70	0.5591677	2.071743	2.721108e-05	2.721108e-05	1.022474e-03	1168
GO:0098815	modulation of excitatory postsynaptic potential	42	-0.6692720	-2.067423	2.790851e-05	2.790851e-05	1.045039e-03	1563
GO:0003012	muscle system process	254	-0.4232452	-1.689628	2.816562e-05	2.816562e-05	1.051017e-03	1380
GO:0048787	presynaptic active zone membrane	36	-0.6804496	-2.047454	2.884765e-05	2.884765e-05	1.072756e-03	2069
GO:0016064	immunoglobulin mediated immune response	69	0.5645035	2.091793	2.937437e-05	2.937437e-05	1.088589e-03	1168
GO:0001818	negative regulation of cytokine production	136	0.4480307	1.856642	2.954130e-05	2.954130e-05	1.091026e-03	1255
GO:0099523	presynaptic cytosol	24	-0.7438998	-2.043905	3.013626e-05	3.013626e-05	1.106548e-03	883
GO:0071277	cellular response to calcium ion	50	-0.6259596	-2.011534	3.016679e-05	3.016679e-05	1.106548e-03	714
GO:0035455	response to interferon-alpha	11	0.8828152	2.138393	3.064698e-05	3.064698e-05	1.120351e-03	827
GO:0098918	structural constituent of synapse	26	-0.7460871	-2.080896	3.139494e-05	3.139494e-05	1.142446e-03	1684
GO:0032414	positive regulation of ion transmembrane transporter activity	77	-0.5653128	-1.946930	3.146327e-05	3.146327e-05	1.142446e-03	1332
GO:0061001	regulation of dendritic spine morphogenesis	46	-0.6312959	-1.983723	3.332007e-05	3.332007e-05	1.205808e-03	1427
GO:0002237	response to molecule of bacterial origin	151	0.4323970	1.811130	3.363907e-05	3.363907e-05	1.212084e-03	1529
GO:0010035	response to inorganic substance	289	-0.4118083	-1.669544	3.371830e-05	3.371830e-05	1.212084e-03	1005
GO:0006887	exocytosis	217	-0.4326348	-1.697076	3.407569e-05	3.407569e-05	1.220862e-03	1379
GO:0002790	peptide secretion	169	-0.4570309	-1.751403	3.738113e-05	3.738113e-05	1.334854e-03	1589
GO:0099529	neurotransmitter receptor activity involved in regulation of postsynaptic membrane potential	25	-0.7269663	-2.011952	3.801048e-05	3.801048e-05	1.352848e-03	1481
GO:0032411	positive regulation of transporter activity	83	-0.5494074	-1.915771	3.828893e-05	3.828893e-05	1.358276e-03	1332
GO:0007186	G protein-coupled receptor signaling pathway	338	-0.3879956	-1.595669	3.852322e-05	3.852322e-05	1.362107e-03	1434
GO:0071222	cellular response to lipopolysaccharide	86	0.5074701	1.944304	4.061764e-05	4.061764e-05	1.431468e-03	1285
GO:0004683	calmodulin-dependent protein kinase activity	21	-0.7685367	-2.067972	4.092438e-05	4.092438e-05	1.437580e-03	980
GO:0005262	calcium channel activity	60	-0.5906040	-1.959481	4.118266e-05	4.118266e-05	1.441956e-03	1005
GO:0046649	lymphocyte activation	389	0.3303332	1.531991	4.227703e-05	4.227703e-05	1.475484e-03	1961
GO:1904315	transmitter-gated monoatomic ion channel activity involved in regulation of postsynaptic membrane potential	24	-0.7394508	-2.031681	4.247529e-05	4.247529e-05	1.477099e-03	1481
GO:0097484	dendrite extension	33	-0.6841595	-1.993418	4.259725e-05	4.259725e-05	1.477099e-03	1296
GO:0031503	protein-containing complex localization	136	-0.4821070	-1.804434	4.312926e-05	4.312926e-05	1.490753e-03	1359
GO:0005615	extracellular space	590	0.2992679	1.442399	4.377265e-05	4.377265e-05	1.508158e-03	1462
GO:2000463	positive regulation of excitatory postsynaptic potential	26	-0.7378476	-2.057915	4.441782e-05	4.441782e-05	1.525513e-03	1207
GO:0099084	postsynaptic specialization organization	38	-0.6674386	-2.015488	4.500521e-05	4.500521e-05	1.540780e-03	811
GO:0042742	defense response to bacterium	98	0.4843195	1.903927	4.522312e-05	4.522312e-05	1.543341e-03	1440
GO:0038187	pattern recognition receptor activity	13	0.8428047	2.109839	4.583009e-05	4.583009e-05	1.559121e-03	1268
GO:0010469	regulation of signaling receptor activity	87	-0.5387693	-1.901438	4.688794e-05	4.688794e-05	1.590093e-03	1350
GO:0090063	positive regulation of microtubule nucleation	6	-0.9463310	-1.868080	4.931332e-05	4.931332e-05	1.667101e-03	28
GO:0010968	regulation of microtubule nucleation	7	-0.9256277	-1.882826	4.997334e-05	4.997334e-05	1.684134e-03	28
GO:0002220	innate immune response activating cell surface receptor signaling pathway	35	0.6550132	2.074033	5.031563e-05	5.031563e-05	1.690387e-03	930
GO:1901379	regulation of potassium ion transmembrane transport	60	-0.5871677	-1.948081	5.189371e-05	5.189371e-05	1.737990e-03	1583
GO:0099068	postsynapse assembly	34	-0.6837738	-2.019564	5.218893e-05	5.218893e-05	1.742466e-03	796
GO:0043266	regulation of potassium ion transport	66	-0.5835628	-1.967527	5.251093e-05	5.251093e-05	1.747805e-03	1639
GO:0045956	positive regulation of calcium ion-dependent exocytosis	12	-0.8466498	-1.990668	5.301183e-05	5.301183e-05	1.759048e-03	606
GO:0046718	viral entry into host cell	48	0.6044238	2.067804	5.658062e-05	5.658062e-05	1.871710e-03	1419
GO:0099633	protein localization to postsynaptic specialization membrane	32	-0.6876461	-1.992508	5.916388e-05	5.916388e-05	1.945231e-03	1268
GO:0099645	neurotransmitter receptor localization to postsynaptic specialization membrane	32	-0.6876461	-1.992508	5.916388e-05	5.916388e-05	1.945231e-03	1268
GO:0010038	response to metal ion	175	-0.4521845	-1.745029	6.148374e-05	6.148374e-05	2.015360e-03	1401
GO:0034766	negative regulation of monoatomic ion transmembrane transport	58	-0.5900779	-1.943663	6.256856e-05	6.256856e-05	2.044705e-03	1495
GO:0005891	voltage-gated calcium channel complex	19	-0.7761874	-2.036246	6.279768e-05	6.279768e-05	2.045992e-03	891
GO:0035457	cellular response to interferon-alpha	7	0.9146949	1.997389	6.509671e-05	6.509671e-05	2.114508e-03	32
GO:1903901	negative regulation of viral life cycle	18	0.7788556	2.135303	6.555642e-05	6.555642e-05	2.123046e-03	735
GO:0140374	antiviral innate immune response	10	0.8690732	2.087925	6.898523e-05	6.898523e-05	2.227399e-03	864
GO:0097061	dendritic spine organization	75	-0.5601486	-1.928700	6.958733e-05	6.958733e-05	2.240133e-03	1427
GO:0050432	catecholamine secretion	37	-0.6472011	-1.951798	7.294621e-05	7.294621e-05	2.341272e-03	1118
GO:0032940	secretion by cell	510	-0.3548843	-1.499681	7.514697e-05	7.514697e-05	2.404750e-03	1721
GO:0050805	negative regulation of synaptic transmission	39	-0.6496476	-1.971656	7.848974e-05	7.848974e-05	2.504290e-03	1345
GO:0099092	postsynaptic density, intracellular component	33	-0.6736564	-1.962815	7.913628e-05	7.913628e-05	2.517470e-03	1309
GO:0034340	response to type I interferon	24	0.7318403	2.147347	7.958053e-05	7.958053e-05	2.523073e-03	983
GO:0051046	regulation of secretion	390	-0.3734618	-1.545828	7.978034e-05	7.978034e-05	2.523073e-03	1589
GO:0072329	monocarboxylic acid catabolic process	78	0.5186611	1.965107	8.015932e-05	8.015932e-05	2.525221e-03	2440
GO:0031256	leading edge membrane	111	-0.4923025	-1.800877	8.031657e-05	8.031657e-05	2.525221e-03	1253
GO:0060080	inhibitory postsynaptic potential	16	-0.8015377	-2.022062	8.172838e-05	8.172838e-05	2.562140e-03	1563
GO:0051968	positive regulation of synaptic transmission, glutamatergic	24	-0.7247838	-1.991382	8.441624e-05	8.441624e-05	2.638732e-03	720
GO:0019226	transmission of nerve impulse	49	-0.6029837	-1.927499	8.516488e-05	8.516488e-05	2.654439e-03	1549
GO:0015833	peptide transport	174	-0.4429238	-1.709449	8.657683e-05	8.657683e-05	2.686187e-03	1589
GO:0042110	T cell activation	280	0.3545358	1.595999	8.668164e-05	8.668164e-05	2.686187e-03	1958
GO:1901387	positive regulation of voltage-gated calcium channel activity	12	-0.8374272	-1.968984	9.066422e-05	9.066422e-05	2.798791e-03	1038
GO:0005230	extracellular ligand-gated monoatomic ion channel activity	30	-0.6867157	-1.966912	9.101862e-05	9.101862e-05	2.798791e-03	1481
GO:0099094	ligand-gated monoatomic cation channel activity	44	-0.6252522	-1.944598	9.109388e-05	9.109388e-05	2.798791e-03	1621
GO:0060048	cardiac muscle contraction	76	-0.5514272	-1.897479	9.279919e-05	9.279919e-05	2.837093e-03	1589
GO:2000300	regulation of synaptic vesicle exocytosis	40	-0.6554111	-1.996828	9.286670e-05	9.286670e-05	2.837093e-03	1881
GO:2000311	regulation of AMPA receptor activity	17	-0.7798238	-2.006906	9.492165e-05	9.492165e-05	2.891681e-03	685
GO:0008328	ionotropic glutamate receptor complex	25	-0.7110964	-1.968031	9.632562e-05	9.632562e-05	2.915217e-03	1345
GO:0098878	neurotransmitter receptor complex	25	-0.7110964	-1.968031	9.632562e-05	9.632562e-05	2.915217e-03	1345
GO:0051932	synaptic transmission, GABAergic	42	-0.6492562	-2.005593	9.650522e-05	9.650522e-05	2.915217e-03	1062
GO:0051962	positive regulation of nervous system development	221	-0.4141326	-1.627277	1.015090e-04	1.015090e-04	3.057805e-03	1744
GO:0106027	neuron projection organization	82	-0.5397500	-1.876493	1.098539e-04	1.098539e-04	3.299966e-03	1427
GO:0034397	telomere localization	7	-0.9156059	-1.862441	1.155110e-04	1.155110e-04	3.451848e-03	130
GO:0005246	calcium channel regulator activity	27	-0.7041012	-1.982255	1.155501e-04	1.155501e-04	3.451848e-03	1146
GO:0090026	positive regulation of monocyte chemotaxis	8	0.8960996	2.033394	1.167964e-04	1.167964e-04	3.475309e-03	40
GO:0002367	cytokine production involved in immune response	63	0.5434080	1.979218	1.169800e-04	1.169800e-04	3.475309e-03	1245
GO:0030073	insulin secretion	135	-0.4725633	-1.764973	1.176884e-04	1.176884e-04	3.486747e-03	1589
GO:1904063	negative regulation of cation transmembrane transport	55	-0.6060545	-1.980415	1.350501e-04	1.350501e-04	3.990159e-03	1312
GO:0030165	PDZ domain binding	78	-0.5282981	-1.829891	1.373111e-04	1.373111e-04	4.045880e-03	1448
GO:0043331	response to dsRNA	26	0.7010071	2.096411	1.380033e-04	1.380033e-04	4.055195e-03	1493
GO:0034764	positive regulation of transmembrane transport	148	-0.4596806	-1.735714	1.426424e-04	1.426424e-04	4.164447e-03	1379
GO:0098659	inorganic cation import across plasma membrane	71	-0.5492460	-1.869659	1.430766e-04	1.430766e-04	4.164447e-03	1289
GO:0099587	inorganic ion import across plasma membrane	71	-0.5492460	-1.869659	1.430766e-04	1.430766e-04	4.164447e-03	1289
GO:0098797	plasma membrane protein complex	297	-0.3907922	-1.586504	1.432659e-04	1.432659e-04	4.164447e-03	1486
GO:0002478	antigen processing and presentation of exogenous peptide antigen	16	0.7936118	2.102143	1.437884e-04	1.437884e-04	4.168399e-03	1165
GO:0005272	sodium channel activity	24	-0.7153138	-1.965363	1.447438e-04	1.447438e-04	4.184845e-03	1653
GO:0099170	postsynaptic modulation of chemical synaptic transmission	21	-0.7477928	-2.012155	1.459830e-04	1.459830e-04	4.209389e-03	993
GO:0030072	peptide hormone secretion	164	-0.4456900	-1.698862	1.467947e-04	1.467947e-04	4.221506e-03	1589
GO:0099637	neurotransmitter receptor transport	23	-0.7175807	-1.956513	1.479165e-04	1.479165e-04	4.242455e-03	1359
GO:0044305	calyx of Held	21	-0.7473246	-2.010895	1.498501e-04	1.498501e-04	4.286511e-03	1442
GO:1903053	regulation of extracellular matrix organization	42	0.6187546	2.055578	1.516616e-04	1.516616e-04	4.326854e-03	2201
GO:0099091	postsynaptic specialization, intracellular component	37	-0.6336241	-1.910853	1.520766e-04	1.520766e-04	4.327246e-03	1309
GO:0043330	response to exogenous dsRNA	21	0.7344217	2.080384	1.553324e-04	1.553324e-04	4.408256e-03	1493
GO:0051963	regulation of synapse assembly	85	-0.5233435	-1.844976	1.566938e-04	1.566938e-04	4.435220e-03	1772
GO:0002701	negative regulation of production of molecular mediator of immune response	17	0.7630580	2.047610	1.603515e-04	1.603515e-04	4.526871e-03	1003
GO:0005509	calcium ion binding	347	-0.3756970	-1.542892	1.627067e-04	1.627067e-04	4.572117e-03	1656
GO:0050905	neuromuscular process	102	-0.5087109	-1.847367	1.628022e-04	1.628022e-04	4.572117e-03	1004
GO:0031344	regulation of cell projection organization	477	-0.3550958	-1.491822	1.649848e-04	1.649848e-04	4.614836e-03	1734
GO:1905145	cellular response to acetylcholine	28	-0.6787531	-1.927750	1.651792e-04	1.651792e-04	4.614836e-03	1481
GO:0098698	postsynaptic specialization assembly	26	-0.7099189	-1.980019	1.681574e-04	1.681574e-04	4.685903e-03	1877
GO:0140894	endolysosomal toll-like receptor signaling pathway	21	0.7317317	2.072764	1.742420e-04	1.742420e-04	4.842944e-03	1456
GO:0044304	main axon	58	-0.5744643	-1.892233	1.760564e-04	1.760564e-04	4.879133e-03	971
GO:1903169	regulation of calcium ion transmembrane transport	105	-0.4937523	-1.794895	1.764489e-04	1.764489e-04	4.879133e-03	946
GO:0030312	external encapsulating structure	296	0.3357789	1.509286	1.839972e-04	1.839972e-04	5.053660e-03	1476
GO:0031012	extracellular matrix	296	0.3357789	1.509286	1.839972e-04	1.839972e-04	5.053660e-03	1476
GO:0060338	regulation of type I interferon-mediated signaling pathway	18	0.7526213	2.063379	1.841663e-04	1.841663e-04	5.053660e-03	983
GO:0002577	regulation of antigen processing and presentation	12	0.8345347	2.041122	1.856032e-04	1.856032e-04	5.078824e-03	654
GO:0010628	positive regulation of gene expression	572	0.2925827	1.401909	1.860252e-04	1.860252e-04	5.078824e-03	1855
GO:0030427	site of polarized growth	146	-0.4515558	-1.702060	1.866004e-04	1.866004e-04	5.081663e-03	1358
GO:0001578	microtubule bundle formation	52	0.5685123	1.977637	1.924407e-04	1.924407e-04	5.227510e-03	1644
GO:0002224	toll-like receptor signaling pathway	40	0.5958397	1.965340	1.934535e-04	1.934535e-04	5.229360e-03	1180
GO:0051480	regulation of cytosolic calcium ion concentration	44	-0.6131788	-1.907048	1.939636e-04	1.939636e-04	5.229360e-03	944
GO:2001259	positive regulation of cation channel activity	44	-0.6125364	-1.905050	1.939636e-04	1.939636e-04	5.229360e-03	1583
GO:0019884	antigen processing and presentation of exogenous antigen	18	0.7493626	2.054445	1.976089e-04	1.976089e-04	5.314353e-03	2086
GO:1990778	protein localization to cell periphery	250	-0.4039776	-1.605352	1.993123e-04	1.993123e-04	5.346832e-03	1359
GO:0034329	cell junction assembly	293	-0.3880685	-1.574090	2.020824e-04	2.020824e-04	5.407689e-03	1712
GO:1990635	proximal dendrite	11	-0.8296358	-1.897714	2.044749e-04	2.044749e-04	5.458168e-03	756
GO:1903859	regulation of dendrite extension	24	-0.7057209	-1.939006	2.061480e-04	2.061480e-04	5.489244e-03	1563
GO:0098962	regulation of postsynaptic neurotransmitter receptor activity	15	-0.7861445	-1.953154	2.094054e-04	2.094054e-04	5.562247e-03	561
GO:0072332	intrinsic apoptotic signaling pathway by p53 class mediator	49	0.5716082	1.965588	2.170360e-04	2.170360e-04	5.750765e-03	1204
GO:0051937	catecholamine transport	42	-0.6335951	-1.957215	2.193413e-04	2.193413e-04	5.797604e-03	1186
GO:0019905	syntaxin binding	48	-0.6012243	-1.908643	2.219032e-04	2.219032e-04	5.850981e-03	1522
GO:1904064	positive regulation of cation transmembrane transport	97	-0.5079078	-1.820144	2.236887e-04	2.236887e-04	5.883439e-03	1332
GO:0099186	structural constituent of postsynapse	18	-0.7571136	-1.970908	2.242253e-04	2.242253e-04	5.883439e-03	1638
GO:0051592	response to calcium ion	91	-0.5031536	-1.774959	2.256173e-04	2.256173e-04	5.905593e-03	1379
GO:0099522	cytosolic region	35	-0.6507796	-1.945259	2.262307e-04	2.262307e-04	5.907310e-03	883
GO:0002263	cell activation involved in immune response	136	0.4205975	1.742958	2.271138e-04	2.271138e-04	5.916046e-03	2012
GO:0002703	regulation of leukocyte mediated immunity	107	0.4536759	1.807487	2.284396e-04	2.284396e-04	5.936242e-03	1836
GO:0050773	regulation of dendrite development	87	-0.5134267	-1.811998	2.296361e-04	2.296361e-04	5.952990e-03	1372
GO:0007626	locomotory behavior	142	-0.4551600	-1.712806	2.327341e-04	2.327341e-04	6.018834e-03	1938
GO:0002752	cell surface pattern recognition receptor signaling pathway	33	0.6379214	2.020888	2.358439e-04	2.358439e-04	6.084664e-03	930
GO:0050433	regulation of catecholamine secretion	35	-0.6495103	-1.941465	2.370895e-04	2.370895e-04	6.102203e-03	1118
GO:0060292	long-term synaptic depression	25	-0.6947573	-1.922811	2.511066e-04	2.511066e-04	6.447588e-03	1693
GO:0030097	hemopoiesis	487	0.2993820	1.412326	2.642784e-04	2.642784e-04	6.769677e-03	1251
GO:0070566	adenylyltransferase activity	15	0.7833460	2.058400	2.699358e-04	2.699358e-04	6.898210e-03	32
GO:0048002	antigen processing and presentation of peptide antigen	27	0.6779503	2.047286	2.745536e-04	2.745536e-04	6.999632e-03	1165
GO:0042886	amide transport	218	-0.4081758	-1.600202	2.758631e-04	2.758631e-04	7.011444e-03	1038
GO:0002755	MyD88-dependent toll-like receptor signaling pathway	14	0.7929017	2.027209	2.763173e-04	2.763173e-04	7.011444e-03	1020
GO:2001258	negative regulation of cation channel activity	23	-0.7032641	-1.917478	2.778632e-04	2.778632e-04	7.034122e-03	1312
GO:0031629	synaptic vesicle fusion to presynaptic active zone membrane	19	-0.7490414	-1.965031	2.846607e-04	2.846607e-04	7.172524e-03	1563
GO:0099500	vesicle fusion to plasma membrane	19	-0.7490414	-1.965031	2.846607e-04	2.846607e-04	7.172524e-03	1563
GO:0043198	dendritic shaft	47	-0.6108425	-1.936415	2.863939e-04	2.863939e-04	7.199376e-03	1134
GO:0097106	postsynaptic density organization	30	-0.6635707	-1.900620	2.930241e-04	2.930241e-04	7.348916e-03	811
GO:0044403	biological process involved in symbiotic interaction	110	0.4401375	1.766105	2.994649e-04	2.994649e-04	7.493022e-03	1419
GO:0006631	fatty acid metabolic process	222	0.3524293	1.554818	3.056294e-04	3.056294e-04	7.629566e-03	2463
GO:0005003	ephrin receptor activity	11	-0.8216824	-1.879521	3.087390e-04	3.087390e-04	7.689392e-03	829
GO:0045471	response to ethanol	30	-0.6609236	-1.893038	3.116878e-04	3.116878e-04	7.744948e-03	1016
GO:0002366	leukocyte activation involved in immune response	135	0.4239636	1.754938	3.138989e-04	3.138989e-04	7.781958e-03	2012
GO:0002694	regulation of leukocyte activation	290	0.3336226	1.497618	3.174118e-04	3.174118e-04	7.851000e-03	1943
GO:0120035	regulation of plasma membrane bounded cell projection organization	471	-0.3462171	-1.453216	3.200589e-04	3.200589e-04	7.898359e-03	1734
GO:0019898	extrinsic component of membrane	189	-0.4122702	-1.596510	3.271092e-04	3.271092e-04	8.053913e-03	1914
GO:0099507	ligand-gated monoatomic ion channel activity involved in regulation of presynaptic membrane potential	12	-0.8101295	-1.904800	3.302235e-04	3.302235e-04	8.093848e-03	1345
GO:0030426	growth cone	140	-0.4519801	-1.693005	3.302322e-04	3.302322e-04	8.093848e-03	1358
GO:0032496	response to lipopolysaccharide	138	0.4138030	1.719999	3.370403e-04	3.370403e-04	8.241982e-03	1529
GO:0002720	positive regulation of cytokine production involved in immune response	38	0.6101848	1.985291	3.398415e-04	3.398415e-04	8.287301e-03	2011
GO:0090220	chromosome localization to nuclear envelope involved in homologous chromosome segregation	6	-0.9231353	-1.822291	3.404305e-04	3.404305e-04	8.287301e-03	130
GO:0072578	neurotransmitter-gated ion channel clustering	16	-0.7704802	-1.943712	3.459656e-04	3.459656e-04	8.403076e-03	796
GO:0006909	phagocytosis	124	0.4277031	1.760184	3.541370e-04	3.541370e-04	8.582219e-03	2080
GO:1903530	regulation of secretion by cell	363	-0.3630905	-1.499524	3.599740e-04	3.599740e-04	8.704115e-03	1589
GO:0071248	cellular response to metal ion	97	-0.4972801	-1.782059	3.642653e-04	3.642653e-04	8.788173e-03	1401
GO:0140895	cell surface toll-like receptor signaling pathway	31	0.6302301	1.944722	3.724825e-04	3.724825e-04	8.966361e-03	930
GO:0009062	fatty acid catabolic process	65	0.5220790	1.914022	3.739231e-04	3.739231e-04	8.980991e-03	2440
GO:0031253	cell projection membrane	191	-0.4137725	-1.601650	3.876377e-04	3.876377e-04	9.289703e-03	1253
GO:0048741	skeletal muscle fiber development	23	-0.6963348	-1.898585	3.905615e-04	3.905615e-04	9.331185e-03	1327
GO:0099010	modification of postsynaptic structure	24	-0.6928716	-1.903702	3.910992e-04	3.910992e-04	9.331185e-03	932
GO:0050867	positive regulation of cell activation	178	0.3776677	1.617861	3.961660e-04	3.961660e-04	9.431208e-03	1859
GO:1903305	regulation of regulated secretory pathway	91	-0.4916480	-1.734371	4.064379e-04	4.064379e-04	9.654432e-03	1932
GO:0005811	lipid droplet	51	0.5521501	1.919494	4.129309e-04	4.129309e-04	9.787107e-03	1574
GO:0005925	focal adhesion	121	0.4183744	1.713131	4.219574e-04	4.219574e-04	9.979118e-03	1759
GO:0034763	negative regulation of transmembrane transport	74	-0.5292389	-1.818774	4.263416e-04	4.263416e-04	1.006074e-02	1365
GO:0014904	myotube cell development	25	-0.6842125	-1.893627	4.276425e-04	4.276425e-04	1.006940e-02	1327
GO:0002824	positive regulation of adaptive immune response based on somatic recombination of immune receptors built from immunoglobulin superfamily domains	49	0.5525113	1.899920	4.362154e-04	4.362154e-04	1.024889e-02	1251
GO:0098703	calcium ion import across plasma membrane	23	-0.6933338	-1.890403	4.413112e-04	4.413112e-04	1.034607e-02	1804
GO:0001956	positive regulation of neurotransmitter secretion	13	-0.7981444	-1.925354	4.505695e-04	4.505695e-04	1.054021e-02	1149
GO:1904861	excitatory synapse assembly	25	-0.6807448	-1.884030	4.584628e-04	4.584628e-04	1.070164e-02	1712
GO:0032607	interferon-alpha production	19	0.7362754	2.054538	4.609993e-04	4.609993e-04	1.073761e-02	1020
GO:0010817	regulation of hormone levels	284	-0.3848916	-1.558027	4.635426e-04	4.635426e-04	1.076060e-02	1591
GO:0046597	negative regulation of viral entry into host cell	16	0.7696774	2.038745	4.639819e-04	4.639819e-04	1.076060e-02	1369
GO:0039529	RIG-I signaling pathway	17	0.7341536	1.970047	4.685316e-04	4.685316e-04	1.082477e-02	107
GO:0001963	synaptic transmission, dopaminergic	14	-0.7832965	-1.935312	4.687564e-04	4.687564e-04	1.082477e-02	860
GO:1905144	response to acetylcholine	31	-0.6512230	-1.881162	4.831149e-04	4.831149e-04	1.112005e-02	1481
GO:0060047	heart contraction	133	-0.4620538	-1.720436	4.836053e-04	4.836053e-04	1.112005e-02	1532
GO:1905475	regulation of protein localization to membrane	138	-0.4476411	-1.676266	4.968873e-04	4.968873e-04	1.140114e-02	1985
GO:0002429	immune response-activating cell surface receptor signaling pathway	121	0.4157805	1.702510	5.038886e-04	5.038886e-04	1.153724e-02	1180
GO:0015844	monoamine transport	51	-0.5782069	-1.860812	5.080170e-04	5.080170e-04	1.160712e-02	1186
GO:0030673	axolemma	17	-0.7451881	-1.917770	5.124844e-04	5.124844e-04	1.168444e-02	811
GO:0004674	protein serine/threonine kinase activity	247	-0.3912588	-1.554733	5.330466e-04	5.330466e-04	1.212761e-02	2182
GO:0046641	positive regulation of alpha-beta T cell proliferation	13	0.7924997	1.983908	5.357149e-04	5.357149e-04	1.216266e-02	1725
GO:2000969	positive regulation of AMPA receptor activity	6	-0.9168869	-1.809956	5.465200e-04	5.465200e-04	1.238190e-02	597
GO:0048814	regulation of dendrite morphogenesis	64	-0.5261830	-1.759405	5.551580e-04	5.551580e-04	1.253206e-02	1372
GO:0098926	postsynaptic signal transduction	37	-0.6078429	-1.833103	5.554720e-04	5.554720e-04	1.253206e-02	1481
GO:0032410	negative regulation of transporter activity	42	-0.6096091	-1.883120	5.574346e-04	5.574346e-04	1.255009e-02	1365
GO:0032635	interleukin-6 production	89	0.4643203	1.801578	5.656275e-04	5.656275e-04	1.270801e-02	1770
GO:0005527	macrolide binding	3	-0.9789222	-1.620575	5.679865e-04	5.679865e-04	1.273448e-02	3
GO:0140029	exocytic process	66	-0.5354104	-1.805178	5.719189e-04	5.719189e-04	1.279604e-02	1376
GO:0002819	regulation of adaptive immune response	95	0.4529214	1.768708	5.764479e-04	5.764479e-04	1.287067e-02	1251
GO:0097113	AMPA glutamate receptor clustering	11	-0.8102513	-1.853374	5.876521e-04	5.876521e-04	1.306673e-02	709
GO:0097688	glutamate receptor clustering	11	-0.8102513	-1.853374	5.876521e-04	5.876521e-04	1.306673e-02	709
GO:0043122	regulation of I-kappaB kinase/NF-kappaB signaling	98	0.4435036	1.743474	5.896346e-04	5.896346e-04	1.308383e-02	1287
GO:0097305	response to alcohol	69	-0.5352228	-1.815003	5.963408e-04	5.963408e-04	1.320547e-02	1459
GO:0017157	regulation of exocytosis	129	-0.4532030	-1.685723	6.025190e-04	6.025190e-04	1.331494e-02	1379
GO:0017075	syntaxin-1 binding	18	-0.7350254	-1.913408	6.074149e-04	6.074149e-04	1.339569e-02	1132
GO:0005251	delayed rectifier potassium channel activity	14	-0.7775558	-1.921129	6.105621e-04	6.105621e-04	1.343761e-02	1442
GO:0032675	regulation of interleukin-6 production	84	0.4700690	1.803669	6.211721e-04	6.211721e-04	1.364328e-02	1770
GO:0050865	regulation of cell activation	323	0.3169020	1.441744	6.337856e-04	6.337856e-04	1.386758e-02	1943
GO:0098686	hippocampal mossy fiber to CA3 synapse	40	-0.6166861	-1.878845	6.339564e-04	6.339564e-04	1.386758e-02	1938
GO:0032647	regulation of interferon-alpha production	18	0.7240359	1.985010	6.353537e-04	6.353537e-04	1.386865e-02	1020
GO:1903861	positive regulation of dendrite extension	21	-0.7170855	-1.929528	6.365774e-04	6.365774e-04	1.386865e-02	1563
GO:0019886	antigen processing and presentation of exogenous peptide antigen via MHC class II	12	0.8034478	1.965089	6.449029e-04	6.449029e-04	1.400303e-02	1165
GO:0051590	positive regulation of neurotransmitter transport	15	-0.7587188	-1.885015	6.453423e-04	6.453423e-04	1.400303e-02	1149
GO:0140375	immune receptor activity	46	0.5410295	1.834671	6.473251e-04	6.473251e-04	1.401785e-02	2188
GO:0002753	cytosolic pattern recognition receptor signaling pathway	52	0.5345107	1.859359	6.488941e-04	6.488941e-04	1.402367e-02	1213
GO:0099571	postsynaptic cytoskeleton	16	-0.7536574	-1.901273	6.715078e-04	6.715078e-04	1.448336e-02	1693
GO:0051926	negative regulation of calcium ion transport	41	-0.6144913	-1.885202	7.099721e-04	7.099721e-04	1.528241e-02	1495
GO:0090278	negative regulation of peptide hormone secretion	40	-0.6130478	-1.867761	7.239847e-04	7.239847e-04	1.555299e-02	930
GO:0030023	extracellular matrix constituent conferring elasticity	3	0.9780876	1.629750	7.304038e-04	7.304038e-04	1.565970e-02	201
GO:0097107	postsynaptic density assembly	18	-0.7296328	-1.899370	7.328151e-04	7.328151e-04	1.568022e-02	1712
GO:0043279	response to alkaloid	39	-0.6060744	-1.839413	7.416127e-04	7.416127e-04	1.583705e-02	1192
GO:0140776	protein-containing complex destabilizing activity	7	-0.8804135	-1.790856	7.544328e-04	7.544328e-04	1.607898e-02	28
GO:0031346	positive regulation of cell projection organization	275	-0.3736191	-1.499533	7.561890e-04	7.561890e-04	1.608462e-02	1722
GO:0002521	leukocyte differentiation	316	0.3208190	1.455849	7.624251e-04	7.624251e-04	1.618534e-02	1184
GO:1903522	regulation of blood circulation	145	-0.4334773	-1.633615	7.681019e-04	7.681019e-04	1.627382e-02	1482
GO:0006801	superoxide metabolic process	32	0.6099369	1.915005	7.716823e-04	7.716823e-04	1.631762e-02	2585
GO:0032413	negative regulation of ion transmembrane transporter activity	40	-0.6118884	-1.864228	7.765752e-04	7.765752e-04	1.638894e-02	1365
GO:1990806	ligand-gated ion channel signaling pathway	18	-0.7276276	-1.894150	7.798402e-04	7.798402e-04	1.642571e-02	922
GO:0034138	toll-like receptor 3 signaling pathway	14	0.7694166	1.967164	7.818164e-04	7.818164e-04	1.643523e-02	1456
GO:0008179	adenylate cyclase binding	12	-0.7867927	-1.849930	7.843812e-04	7.843812e-04	1.645707e-02	1482
GO:0055082	intracellular chemical homeostasis	395	-0.3494150	-1.446977	8.369849e-04	8.369849e-04	1.749319e-02	1607
GO:0010286	heat acclimation	5	-0.9285365	-1.739651	8.370093e-04	8.370093e-04	1.749319e-02	28
GO:0046676	negative regulation of insulin secretion	35	-0.6208196	-1.855705	8.407731e-04	8.407731e-04	1.753786e-02	930
GO:0044298	cell body membrane	22	-0.6834560	-1.846688	8.427721e-04	8.427721e-04	1.754562e-02	1207
GO:0019725	cellular homeostasis	454	-0.3376099	-1.413099	8.466944e-04	8.466944e-04	1.759332e-02	1607
GO:0035976	transcription factor AP-1 complex	4	-0.9588273	-1.671396	8.575221e-04	8.575221e-04	1.776708e-02	48
GO:0002274	myeloid leukocyte activation	124	0.4129751	1.699572	8.583519e-04	8.583519e-04	1.776708e-02	1883
GO:0003015	heart process	143	-0.4332552	-1.631297	8.751869e-04	8.751869e-04	1.808084e-02	1532
GO:0006873	intracellular monoatomic ion homeostasis	292	-0.3726454	-1.512600	8.826365e-04	8.826365e-04	1.819988e-02	1532
GO:0010718	positive regulation of epithelial to mesenchymal transition	31	0.6083042	1.877065	8.879238e-04	8.879238e-04	1.827396e-02	2778
GO:0032727	positive regulation of interferon-alpha production	15	0.7574114	1.990252	8.901743e-04	8.901743e-04	1.828538e-02	1020
GO:0030003	intracellular monoatomic cation homeostasis	287	-0.3772648	-1.530140	8.962519e-04	8.962519e-04	1.837523e-02	1532
GO:0051952	regulation of amine transport	51	-0.5662985	-1.822488	9.068098e-04	9.068098e-04	1.855641e-02	1118
GO:0007249	I-kappaB kinase/NF-kappaB signaling	120	0.4115154	1.678016	9.106631e-04	9.106631e-04	1.856602e-02	1287
GO:0071241	cellular response to inorganic substance	108	-0.4667520	-1.699079	9.115582e-04	9.115582e-04	1.856602e-02	875
GO:0046651	lymphocyte proliferation	159	0.3766693	1.593460	9.124443e-04	9.124443e-04	1.856602e-02	1251
GO:1901678	iron coordination entity transport	8	-0.8532160	-1.802188	9.202502e-04	9.202502e-04	1.868216e-02	3
GO:1900273	positive regulation of long-term synaptic potentiation	13	-0.7822362	-1.886979	9.216167e-04	9.216167e-04	1.868216e-02	930
GO:0039535	regulation of RIG-I signaling pathway	12	0.7946439	1.943557	9.280257e-04	9.280257e-04	1.877678e-02	107
GO:0002495	antigen processing and presentation of peptide antigen via MHC class II	15	0.7526273	1.977681	9.428467e-04	9.428467e-04	1.900534e-02	2011
GO:0002504	antigen processing and presentation of peptide or polysaccharide antigen via MHC class II	15	0.7526273	1.977681	9.428467e-04	9.428467e-04	1.900534e-02	2011
GO:0032281	AMPA glutamate receptor complex	17	-0.7332879	-1.887144	9.514036e-04	9.514036e-04	1.914205e-02	500
GO:0120111	neuron projection cytoplasm	31	-0.6328797	-1.828175	9.559473e-04	9.559473e-04	1.919765e-02	1404
GO:0051051	negative regulation of transport	275	-0.3708804	-1.488542	9.672147e-04	9.672147e-04	1.938782e-02	1702
GO:0032944	regulation of mononuclear cell proliferation	119	0.3999615	1.632784	9.912819e-04	9.912819e-04	1.983338e-02	1317
GO:0051249	regulation of lymphocyte activation	239	0.3402698	1.522824	9.947946e-04	9.947946e-04	1.985315e-02	1348
GO:0035725	sodium ion transmembrane transport	97	-0.4801676	-1.720734	9.959519e-04	9.959519e-04	1.985315e-02	1728
GO:0043903	regulation of biological process involved in symbiotic interaction	29	0.6292008	1.914155	9.978244e-04	9.978244e-04	1.985378e-02	1419
GO:0016773	phosphotransferase activity, alcohol group as acceptor	391	-0.3439707	-1.423051	1.003271e-03	1.003271e-03	1.992539e-02	1406
GO:0005248	voltage-gated sodium channel activity	15	-0.7458436	-1.853027	1.007037e-03	1.007037e-03	1.996342e-02	1438
GO:0061665	SUMO ligase activity	6	-0.9053835	-1.787249	1.029246e-03	1.029246e-03	2.033771e-02	6
GO:0095500	acetylcholine receptor signaling pathway	26	-0.6692001	-1.866451	1.029690e-03	1.029690e-03	2.033771e-02	1481
GO:0086010	membrane depolarization during action potential	19	-0.7209192	-1.891256	1.040402e-03	1.040402e-03	2.051172e-02	1164
GO:0032609	type II interferon production	46	0.5276216	1.789203	1.046600e-03	1.046600e-03	2.059627e-02	1251
GO:0002705	positive regulation of leukocyte mediated immunity	55	0.5254293	1.862101	1.050173e-03	1.050173e-03	2.059787e-02	1836
GO:0009611	response to wounding	291	0.3158141	1.421985	1.050502e-03	1.050502e-03	2.059787e-02	1389
GO:0070252	actin-mediated cell contraction	65	-0.5223667	-1.753842	1.060010e-03	1.060010e-03	2.073470e-02	1589
GO:1900271	regulation of long-term synaptic potentiation	31	-0.6318339	-1.825154	1.061325e-03	1.061325e-03	2.073470e-02	949
GO:0017156	calcium-ion regulated exocytosis	43	-0.5851138	-1.812553	1.074722e-03	1.074722e-03	2.095846e-02	1563
GO:0032943	mononuclear cell proliferation	161	0.3801135	1.605191	1.079371e-03	1.079371e-03	2.099075e-02	1251
GO:0008015	blood circulation	284	-0.3750453	-1.518170	1.080270e-03	1.080270e-03	2.099075e-02	1482
GO:0038034	signal transduction in absence of ligand	38	-0.5943725	-1.794848	1.105208e-03	1.105208e-03	2.139820e-02	331
GO:0097192	extrinsic apoptotic signaling pathway in absence of ligand	38	-0.5943725	-1.794848	1.105208e-03	1.105208e-03	2.139820e-02	331
GO:0098917	retrograde trans-synaptic signaling	12	-0.7767797	-1.826387	1.107604e-03	1.107604e-03	2.140615e-02	944
GO:0002532	production of molecular mediator involved in inflammatory response	45	0.5585327	1.872007	1.161657e-03	1.161657e-03	2.241064e-02	2088
GO:0032102	negative regulation of response to external stimulus	216	0.3458559	1.521195	1.192863e-03	1.192863e-03	2.294017e-02	1420
GO:0031630	regulation of synaptic vesicle fusion to presynaptic active zone membrane	14	-0.7621640	-1.883100	1.195486e-03	1.195486e-03	2.294017e-02	1563
GO:1901632	regulation of synaptic vesicle membrane organization	14	-0.7621640	-1.883100	1.195486e-03	1.195486e-03	2.294017e-02	1563
GO:2000310	regulation of NMDA receptor activity	16	-0.7384182	-1.862829	1.205900e-03	1.205900e-03	2.309890e-02	849
GO:0106104	regulation of glutamate receptor clustering	9	-0.8340754	-1.813309	1.222960e-03	1.222960e-03	2.334275e-02	709
GO:1904717	regulation of AMPA glutamate receptor clustering	9	-0.8340754	-1.813309	1.222960e-03	1.222960e-03	2.334275e-02	709
GO:0002696	positive regulation of leukocyte activation	166	0.3712905	1.576127	1.231605e-03	1.231605e-03	2.346623e-02	1929
GO:0019227	neuronal action potential propagation	5	-0.9182723	-1.720421	1.237241e-03	1.237241e-03	2.349061e-02	723
GO:0098870	action potential propagation	5	-0.9182723	-1.720421	1.237241e-03	1.237241e-03	2.349061e-02	723
GO:0003352	regulation of cilium movement	11	0.8036670	1.946677	1.240869e-03	1.240869e-03	2.351808e-02	1536
GO:1901021	positive regulation of calcium ion transmembrane transporter activity	28	-0.6286462	-1.785440	1.250185e-03	1.250185e-03	2.363810e-02	1524
GO:0060341	regulation of cellular localization	620	-0.3211399	-1.376780	1.251585e-03	1.251585e-03	2.363810e-02	1808
GO:0004672	protein kinase activity	330	-0.3568223	-1.461352	1.259462e-03	1.259462e-03	2.371206e-02	1401
GO:0002698	negative regulation of immune effector process	63	0.4962697	1.807529	1.259898e-03	1.259898e-03	2.371206e-02	1704
GO:0032809	neuronal cell body membrane	20	-0.6958459	-1.847273	1.270269e-03	1.270269e-03	2.386558e-02	1207
GO:0015837	amine transport	53	-0.5412704	-1.759792	1.278436e-03	1.278436e-03	2.396718e-02	1118
GO:0050766	positive regulation of phagocytosis	44	0.5440325	1.814807	1.280121e-03	1.280121e-03	2.396718e-02	1348
GO:0005544	calcium-dependent phospholipid binding	30	-0.6289743	-1.801528	1.289253e-03	1.289253e-03	2.408200e-02	714
GO:0042220	response to cocaine	19	-0.7156807	-1.877513	1.290720e-03	1.290720e-03	2.408200e-02	1108
GO:0003725	double-stranded RNA binding	45	0.5557625	1.862722	1.307982e-03	1.307982e-03	2.433253e-02	383
GO:0086001	cardiac muscle cell action potential	41	-0.5979263	-1.834382	1.308660e-03	1.308660e-03	2.433253e-02	1589
GO:0051960	regulation of nervous system development	349	-0.3523548	-1.446920	1.324278e-03	1.324278e-03	2.458053e-02	1784
GO:0008066	glutamate receptor activity	12	-0.7720367	-1.815235	1.333972e-03	1.333972e-03	2.471368e-02	1345
GO:0050863	regulation of T cell activation	180	0.3627275	1.564681	1.336668e-03	1.336668e-03	2.471368e-02	1943
GO:0002888	positive regulation of myeloid leukocyte mediated immunity	12	0.7853654	1.920863	1.338326e-03	1.338326e-03	2.471368e-02	974
GO:0097553	calcium ion transmembrane import into cytosol	100	-0.4761577	-1.716278	1.351821e-03	1.351821e-03	2.492021e-02	1038
GO:0050830	defense response to Gram-positive bacterium	35	0.5854537	1.853780	1.356877e-03	1.356877e-03	2.497074e-02	2023
GO:0090087	regulation of peptide transport	140	-0.4285609	-1.605282	1.408809e-03	1.408809e-03	2.588227e-02	1038
GO:0099172	presynapse organization	33	-0.6100370	-1.777449	1.442413e-03	1.442413e-03	2.645457e-02	1772
GO:0099563	modification of synaptic structure	30	-0.6265837	-1.794680	1.455120e-03	1.455120e-03	2.664230e-02	932
GO:0034142	toll-like receptor 4 signaling pathway	25	0.6371810	1.889804	1.487013e-03	1.487013e-03	2.718011e-02	1180
GO:0050700	CARD domain binding	4	0.9426812	1.715646	1.493980e-03	1.493980e-03	2.723313e-02	277
GO:0015464	acetylcholine receptor activity	11	-0.7873664	-1.801027	1.494964e-03	1.494964e-03	2.723313e-02	1481
GO:0050796	regulation of insulin secretion	118	-0.4511877	-1.659287	1.503434e-03	1.503434e-03	2.734123e-02	1589
GO:0098657	import into cell	140	-0.4277008	-1.602061	1.508545e-03	1.508545e-03	2.738799e-02	1289
GO:0002791	regulation of peptide secretion	139	-0.4289978	-1.608187	1.525223e-03	1.525223e-03	2.764425e-02	1038
GO:0062207	regulation of pattern recognition receptor signaling pathway	61	0.4925302	1.767524	1.559106e-03	1.559106e-03	2.821096e-02	930
GO:0019882	antigen processing and presentation	49	0.5162064	1.775078	1.564978e-03	1.564978e-03	2.826977e-02	1165
GO:1901386	negative regulation of voltage-gated calcium channel activity	10	-0.8151561	-1.796480	1.575231e-03	1.575231e-03	2.840739e-02	1312
GO:1901099	negative regulation of signal transduction in absence of ligand	16	-0.7319900	-1.846612	1.589227e-03	1.589227e-03	2.856427e-02	331
GO:2001240	negative regulation of extrinsic apoptotic signaling pathway in absence of ligand	16	-0.7319900	-1.846612	1.589227e-03	1.589227e-03	2.856427e-02	331
GO:0002822	regulation of adaptive immune response based on somatic recombination of immune receptors built from immunoglobulin superfamily domains	83	0.4452937	1.711547	1.605786e-03	1.605786e-03	2.881387e-02	1836
GO:0002821	positive regulation of adaptive immune response	55	0.5157370	1.827752	1.618655e-03	1.618655e-03	2.899655e-02	1251
GO:0099171	presynaptic modulation of chemical synaptic transmission	32	-0.6155886	-1.783716	1.634877e-03	1.634877e-03	2.923857e-02	1471
GO:0051130	positive regulation of cellular component organization	708	-0.3103090	-1.343465	1.640864e-03	1.640864e-03	2.928120e-02	1566
GO:0002027	regulation of heart rate	64	-0.5013275	-1.676295	1.642691e-03	1.642691e-03	2.928120e-02	1079
GO:0099508	voltage-gated monoatomic ion channel activity involved in regulation of presynaptic membrane potential	10	-0.8124138	-1.790436	1.658575e-03	1.658575e-03	2.951556e-02	1442
GO:0009986	cell surface	482	0.2822221	1.329437	1.662747e-03	1.662747e-03	2.954104e-02	1785
GO:1903131	mononuclear cell differentiation	229	0.3387870	1.504562	1.682047e-03	1.682047e-03	2.983478e-02	1184
GO:0051059	NF-kappaB binding	16	-0.7303931	-1.842583	1.685374e-03	1.685374e-03	2.984471e-02	28
GO:1905954	positive regulation of lipid localization	61	0.4902735	1.759425	1.692360e-03	1.692360e-03	2.991929e-02	1729
GO:0070050	neuron cellular homeostasis	45	-0.5752272	-1.801936	1.719238e-03	1.719238e-03	3.034472e-02	1861
GO:0019395	fatty acid oxidation	72	0.4590602	1.714630	1.730570e-03	1.730570e-03	3.049481e-02	2440
GO:0034706	sodium channel complex	13	-0.7672708	-1.850878	1.755694e-03	1.755694e-03	3.088708e-02	1589
GO:0052372	modulation by symbiont of entry into host	28	0.6208919	1.879154	1.766636e-03	1.766636e-03	3.102895e-02	1419
GO:0070106	interleukin-27-mediated signaling pathway	4	0.9395730	1.709989	1.772358e-03	1.772358e-03	3.104365e-02	74
GO:1905114	cell surface receptor signaling pathway involved in cell-cell signaling	333	-0.3471181	-1.423351	1.774832e-03	1.774832e-03	3.104365e-02	1371
GO:0030055	cell-substrate junction	133	0.3851695	1.590601	1.776109e-03	1.776109e-03	3.104365e-02	1759
GO:0031338	regulation of vesicle fusion	23	-0.6616722	-1.804076	1.782722e-03	1.782722e-03	3.110882e-02	1563
GO:0048499	synaptic vesicle membrane organization	21	-0.6816122	-1.834077	1.814274e-03	1.814274e-03	3.152917e-02	1563
GO:0005930	axoneme	62	0.4852892	1.762873	1.815582e-03	1.815582e-03	3.152917e-02	1624
GO:0097014	ciliary plasm	62	0.4852892	1.762873	1.815582e-03	1.815582e-03	3.152917e-02	1624
GO:0043292	contractile fiber	147	-0.4070605	-1.536050	1.820667e-03	1.820667e-03	3.155538e-02	1377
GO:0036037	CD8-positive, alpha-beta T cell activation	13	0.7572207	1.895592	1.822943e-03	1.822943e-03	3.155538e-02	631
GO:0007271	synaptic transmission, cholinergic	13	-0.7643995	-1.843952	1.852335e-03	1.852335e-03	3.201278e-02	1207
GO:0002719	negative regulation of cytokine production involved in immune response	10	0.8029002	1.928946	1.855914e-03	1.855914e-03	3.202331e-02	1003
GO:0050670	regulation of lymphocyte proliferation	118	0.3954883	1.610741	1.881869e-03	1.881869e-03	3.241928e-02	1317
GO:0002792	negative regulation of peptide secretion	41	-0.5889704	-1.806906	1.887248e-03	1.887248e-03	3.246009e-02	930
GO:0099150	regulation of postsynaptic specialization assembly	14	-0.7509424	-1.855374	1.893590e-03	1.893590e-03	3.251731e-02	1877
GO:0051251	positive regulation of lymphocyte activation	145	0.3765841	1.572278	1.915990e-03	1.915990e-03	3.284966e-02	1929
GO:0002768	immune response-regulating cell surface receptor signaling pathway	124	0.4010049	1.650309	1.922339e-03	1.922339e-03	3.290620e-02	1180
GO:0048588	developmental cell growth	184	-0.4012894	-1.550970	1.935158e-03	1.935158e-03	3.307314e-02	1489
GO:0070534	protein K63-linked ubiquitination	29	0.6117163	1.860963	1.959664e-03	1.959664e-03	3.343897e-02	864
GO:1903039	positive regulation of leukocyte cell-cell adhesion	121	0.3895280	1.595012	1.969316e-03	1.969316e-03	3.355058e-02	1251
GO:0060537	muscle tissue development	284	-0.3653236	-1.478817	1.987406e-03	1.987406e-03	3.380536e-02	1502
GO:0098771	inorganic ion homeostasis	315	-0.3468257	-1.416948	1.992986e-03	1.992986e-03	3.384690e-02	1532
GO:1901888	regulation of cell junction assembly	156	-0.4108233	-1.561819	2.016540e-03	2.016540e-03	3.419307e-02	1712
GO:0006007	glucose catabolic process	21	-0.6742137	-1.814169	2.035137e-03	2.035137e-03	3.445423e-02	1598
GO:0086019	cell-cell signaling involved in cardiac conduction	18	-0.7012098	-1.825379	2.042130e-03	2.042130e-03	3.451410e-02	1589
GO:0042908	xenobiotic transport	17	0.6854207	1.839276	2.045845e-03	2.045845e-03	3.451410e-02	1147
GO:0005513	detection of calcium ion	8	-0.8371007	-1.768149	2.057014e-03	2.057014e-03	3.451410e-02	1319
GO:0007197	adenylate cyclase-inhibiting G protein-coupled acetylcholine receptor signaling pathway	5	-0.9089201	-1.702899	2.057351e-03	2.057351e-03	3.451410e-02	257
GO:0016907	G protein-coupled acetylcholine receptor activity	5	-0.9089201	-1.702899	2.057351e-03	2.057351e-03	3.451410e-02	257
GO:0006635	fatty acid beta-oxidation	49	0.5096701	1.752602	2.057876e-03	2.057876e-03	3.451410e-02	2440
GO:0002702	positive regulation of production of molecular mediator of immune response	64	0.4848786	1.781826	2.067300e-03	2.067300e-03	3.461832e-02	1855
GO:0016266	O-glycan processing	7	0.8338093	1.820761	2.096570e-03	2.096570e-03	3.505404e-02	820
GO:0001764	neuron migration	114	-0.4410205	-1.613797	2.101050e-03	2.101050e-03	3.507455e-02	1776
GO:0030017	sarcomere	130	-0.4228077	-1.575594	2.124211e-03	2.124211e-03	3.540639e-02	1377
GO:0044790	suppression of viral release by host	12	0.7707037	1.885003	2.139201e-03	2.139201e-03	3.550952e-02	1268
GO:0002371	dendritic cell cytokine production	10	0.7968071	1.914307	2.140276e-03	2.140276e-03	3.550952e-02	1713
GO:0002730	regulation of dendritic cell cytokine production	10	0.7968071	1.914307	2.140276e-03	2.140276e-03	3.550952e-02	1713
GO:0098552	side of membrane	331	0.2988963	1.358328	2.182115e-03	2.182115e-03	3.614805e-02	1361
GO:0016248	channel inhibitor activity	27	-0.6400944	-1.802057	2.192186e-03	2.192186e-03	3.625920e-02	1296
GO:0007213	G protein-coupled acetylcholine receptor signaling pathway	13	-0.7581728	-1.828931	2.206687e-03	2.206687e-03	3.639450e-02	922
GO:0003341	cilium movement	76	0.4498820	1.706426	2.207116e-03	2.207116e-03	3.639450e-02	1664
GO:0032740	positive regulation of interleukin-17 production	12	0.7698879	1.883008	2.266278e-03	2.266278e-03	3.731301e-02	1251
GO:1904862	inhibitory synapse assembly	14	-0.7453593	-1.841580	2.275482e-03	2.275482e-03	3.740743e-02	1626
GO:0042098	T cell proliferation	120	0.3923198	1.599743	2.324989e-03	2.324989e-03	3.816313e-02	1943
GO:0008630	intrinsic apoptotic signaling pathway in response to DNA damage	66	0.4694378	1.724361	2.331981e-03	2.331981e-03	3.821972e-02	2317
GO:0002579	positive regulation of antigen processing and presentation	6	0.8599784	1.783071	2.361895e-03	2.361895e-03	3.865126e-02	654
GO:0008038	neuron recognition	32	-0.6066859	-1.757920	2.368262e-03	2.368262e-03	3.869672e-02	2229
GO:1990138	neuron projection extension	135	-0.4214689	-1.574141	2.372357e-03	2.372357e-03	3.870500e-02	1694
GO:0006691	leukotriene metabolic process	12	0.7675951	1.877400	2.393355e-03	2.393355e-03	3.898859e-02	1057
GO:0042060	wound healing	209	0.3323256	1.462258	2.415651e-03	2.415651e-03	3.929244e-02	1377
GO:0017158	regulation of calcium ion-dependent exocytosis	27	-0.6359770	-1.790465	2.437462e-03	2.437462e-03	3.958751e-02	1532
GO:0001776	leukocyte homeostasis	71	0.4622722	1.719714	2.445694e-03	2.445694e-03	3.966148e-02	2549
GO:0006935	chemotaxis	339	-0.3440766	-1.413648	2.458505e-03	2.458505e-03	3.974968e-02	1516
GO:0042330	taxis	339	-0.3440766	-1.413648	2.458505e-03	2.458505e-03	3.974968e-02	1516
GO:0050870	positive regulation of T cell activation	106	0.4144959	1.643840	2.543288e-03	2.543288e-03	4.105892e-02	1929
GO:0016082	synaptic vesicle priming	20	-0.6793807	-1.803562	2.553083e-03	2.553083e-03	4.107457e-02	1563
GO:0055080	monoatomic cation homeostasis	346	-0.3463124	-1.422540	2.554947e-03	2.554947e-03	4.107457e-02	1532
GO:0046631	alpha-beta T cell activation	82	0.4296627	1.649048	2.555684e-03	2.555684e-03	4.107457e-02	1251
GO:0050709	negative regulation of protein secretion	50	-0.5401711	-1.735851	2.560836e-03	2.560836e-03	4.109612e-02	930
GO:0019752	carboxylic acid metabolic process	488	0.2724828	1.286180	2.565835e-03	2.565835e-03	4.110917e-02	2463
GO:0098970	postsynaptic neurotransmitter receptor diffusion trapping	11	-0.7715882	-1.764936	2.573085e-03	2.573085e-03	4.110917e-02	389
GO:0099628	neurotransmitter receptor diffusion trapping	11	-0.7715882	-1.764936	2.573085e-03	2.573085e-03	4.110917e-02	389
GO:0033555	multicellular organismal response to stress	52	-0.5263510	-1.707217	2.605921e-03	2.605921e-03	4.157220e-02	1495
GO:0008331	high voltage-gated calcium channel activity	6	-0.8849273	-1.746867	2.624923e-03	2.624923e-03	4.181348e-02	808
GO:0007274	neuromuscular synaptic transmission	15	-0.7203172	-1.789608	2.639310e-03	2.639310e-03	4.198064e-02	1712
GO:0017080	sodium channel regulator activity	19	-0.6913761	-1.813752	2.657076e-03	2.657076e-03	4.220098e-02	1728
GO:0098661	inorganic anion transmembrane transport	37	-0.5676639	-1.711933	2.689685e-03	2.689685e-03	4.265608e-02	1149
GO:0002285	lymphocyte activation involved in immune response	90	0.4273327	1.656554	2.707428e-03	2.707428e-03	4.282076e-02	2012
GO:1903170	negative regulation of calcium ion transmembrane transport	31	-0.6056727	-1.749583	2.708011e-03	2.708011e-03	4.282076e-02	1895
GO:0005201	extracellular matrix structural constituent	91	0.4146259	1.612578	2.739049e-03	2.739049e-03	4.324814e-02	1446
GO:0002468	dendritic cell antigen processing and presentation	6	0.8566860	1.776244	2.752283e-03	2.752283e-03	4.339357e-02	654
GO:0050688	regulation of defense response to virus	36	0.5595545	1.782155	2.810440e-03	2.810440e-03	4.424581e-02	853
GO:0060560	developmental growth involved in morphogenesis	185	-0.3895646	-1.508748	2.843268e-03	2.843268e-03	4.463232e-02	1707
GO:0050769	positive regulation of neurogenesis	185	-0.3894745	-1.508399	2.843268e-03	2.843268e-03	4.463232e-02	1410
GO:0007519	skeletal muscle tissue development	106	-0.4448719	-1.618158	2.879362e-03	2.879362e-03	4.513320e-02	1481
GO:0070663	regulation of leukocyte proliferation	133	0.3765194	1.554880	2.926323e-03	2.926323e-03	4.574760e-02	1725
GO:0046794	transport of virus	8	0.8319517	1.887832	2.927043e-03	2.927043e-03	4.574760e-02	1343
GO:0046888	negative regulation of hormone secretion	48	-0.5462310	-1.734062	2.944147e-03	2.944147e-03	4.594834e-02	930
GO:0051792	medium-chain fatty acid biosynthetic process	3	0.9582917	1.596764	2.988612e-03	2.988612e-03	4.654041e-02	16
GO:0002396	MHC protein complex assembly	10	0.7848808	1.885655	2.996364e-03	2.996364e-03	4.654041e-02	1165
GO:0002501	peptide antigen assembly with MHC protein complex	10	0.7848808	1.885655	2.996364e-03	2.996364e-03	4.654041e-02	1165
GO:0019897	extrinsic component of plasma membrane	111	-0.4357678	-1.594069	2.999347e-03	2.999347e-03	4.654041e-02	1177
GO:0016054	organic acid catabolic process	131	0.3817680	1.566657	3.016243e-03	3.016243e-03	4.666829e-02	2440
GO:0046395	carboxylic acid catabolic process	131	0.3817680	1.566657	3.016243e-03	3.016243e-03	4.666829e-02	2440
GO:0099174	regulation of presynapse organization	22	-0.6424308	-1.735838	3.023603e-03	3.023603e-03	4.671514e-02	1772
GO:0015872	dopamine transport	25	-0.6340562	-1.754814	3.034780e-03	3.034780e-03	4.682075e-02	1186
GO:0030048	actin filament-based movement	85	-0.4624282	-1.630227	3.072690e-03	3.072690e-03	4.733790e-02	1589
GO:0031632	positive regulation of synaptic vesicle fusion to presynaptic active zone membrane	10	-0.7919438	-1.745324	3.099014e-03	3.099014e-03	4.753971e-02	556
GO:0099502	calcium-dependent activation of synaptic vesicle fusion	10	-0.7919438	-1.745324	3.099014e-03	3.099014e-03	4.753971e-02	556
GO:1901634	positive regulation of synaptic vesicle membrane organization	10	-0.7919438	-1.745324	3.099014e-03	3.099014e-03	4.753971e-02	556
GO:0016779	nucleotidyltransferase activity	78	0.4423447	1.675959	3.116282e-03	3.116282e-03	4.773671e-02	875
GO:0060759	regulation of response to cytokine stimulus	69	0.4697971	1.740854	3.150541e-03	3.150541e-03	4.819305e-02	1235
GO:0051241	negative regulation of multicellular organismal process	655	0.2550371	1.235746	3.159565e-03	3.159565e-03	4.826263e-02	1420
GO:0031579	membrane raft organization	18	0.6824619	1.871031	3.224659e-03	3.224659e-03	4.918727e-02	2420
GO:0046541	saliva secretion	8	-0.8203370	-1.732740	3.232428e-03	3.232428e-03	4.920630e-02	591
GO:0098636	protein complex involved in cell adhesion	39	0.5293545	1.731742	3.236474e-03	3.236474e-03	4.920630e-02	1776
GO:0046635	positive regulation of alpha-beta T cell activation	27	0.6106263	1.843980	3.239595e-03	3.239595e-03	4.920630e-02	1829
GO:0031663	lipopolysaccharide-mediated signaling pathway	32	0.5646053	1.772678	3.255834e-03	3.255834e-03	4.938340e-02	1613
GO:1903037	regulation of leukocyte cell-cell adhesion	181	0.3519996	1.522648	3.274292e-03	3.274292e-03	4.959361e-02	1943
GO:0001866	NK T cell proliferation	6	0.8528965	1.768387	3.298827e-03	3.298827e-03	4.982528e-02	1251
GO:0051140	regulation of NK T cell proliferation	6	0.8528965	1.768387	3.298827e-03	3.298827e-03	4.982528e-02	1251
GO:0006937	regulation of muscle contraction	98	-0.4421247	-1.583405	3.325731e-03	3.325731e-03	5.016137e-02	925
GO:0004033	aldo-keto reductase (NADP) activity	11	-0.7617457	-1.742422	3.336700e-03	3.336700e-03	5.025654e-02	422
GO:0021756	striatum development	10	-0.7883702	-1.737448	3.367034e-03	3.367034e-03	5.064268e-02	1484
GO:0097479	synaptic vesicle localization	37	-0.5595200	-1.687373	3.375003e-03	3.375003e-03	5.069184e-02	1747
GO:0072678	T cell migration	34	0.5593494	1.770887	3.391848e-03	3.391848e-03	5.087399e-02	1112
GO:0086065	cell communication involved in cardiac conduction	27	-0.6253942	-1.760671	3.420078e-03	3.420078e-03	5.122617e-02	1079
GO:1990034	calcium ion export across plasma membrane	9	-0.8029596	-1.745662	3.461578e-03	3.461578e-03	5.177585e-02	761
GO:0042771	intrinsic apoptotic signaling pathway in response to DNA damage by p53 class mediator	28	0.6026147	1.823837	3.504306e-03	3.504306e-03	5.234234e-02	1204
GO:0008045	motor neuron axon guidance	23	-0.6443655	-1.756889	3.519635e-03	3.519635e-03	5.249561e-02	1426
GO:0043008	ATP-dependent protein binding	5	-0.8957902	-1.678300	3.524303e-03	3.524303e-03	5.249561e-02	677
GO:0008200	ion channel inhibitor activity	26	-0.6404465	-1.786256	3.543321e-03	3.543321e-03	5.270610e-02	1296
GO:0007159	leukocyte cell-cell adhesion	205	0.3351050	1.472499	3.563198e-03	3.563198e-03	5.288806e-02	1943
GO:0043436	oxoacid metabolic process	495	0.2714303	1.291047	3.565362e-03	3.565362e-03	5.288806e-02	2463
GO:0097470	ribbon synapse	18	-0.6863978	-1.786821	3.595364e-03	3.595364e-03	5.325983e-02	1563
GO:0070488	neutrophil aggregation	3	-0.9603640	-1.589852	3.610608e-03	3.610608e-03	5.340120e-02	32
GO:0016301	kinase activity	418	-0.3353074	-1.393977	3.614810e-03	3.614810e-03	5.340120e-02	1914
GO:0008016	regulation of heart contraction	111	-0.4319289	-1.580026	3.677444e-03	3.677444e-03	5.425216e-02	1589
GO:0045141	meiotic telomere clustering	5	-0.8949178	-1.676665	3.703552e-03	3.703552e-03	5.448875e-02	39
GO:0012506	vesicle membrane	371	-0.3408416	-1.406621	3.708011e-03	3.708011e-03	5.448875e-02	1548
GO:0098742	cell-cell adhesion via plasma-membrane adhesion molecules	120	-0.4211408	-1.553530	3.708639e-03	3.708639e-03	5.448875e-02	1933
GO:0060998	regulation of dendritic spine development	57	-0.5092749	-1.677834	3.714873e-03	3.714873e-03	5.450609e-02	2148
GO:0030659	cytoplasmic vesicle membrane	361	-0.3364483	-1.387862	3.784124e-03	3.784124e-03	5.544673e-02	1548
GO:0048755	branching morphogenesis of a nerve	9	-0.7992787	-1.737660	3.797643e-03	3.797643e-03	5.548165e-02	905
GO:0045109	intermediate filament organization	24	-0.6360384	-1.747550	3.804142e-03	3.804142e-03	5.548165e-02	1327
GO:0006082	organic acid metabolic process	496	0.2724895	1.295264	3.805045e-03	3.805045e-03	5.548165e-02	2463
GO:0008542	visual learning	40	-0.5680822	-1.730765	3.807087e-03	3.807087e-03	5.548165e-02	1379
GO:0048646	anatomical structure formation involved in morphogenesis	702	0.2514631	1.220785	3.823597e-03	3.823597e-03	5.564707e-02	2085
GO:0098877	neurotransmitter receptor transport to plasma membrane	18	-0.6855379	-1.784582	3.849896e-03	3.849896e-03	5.587605e-02	1359
GO:0007632	visual behavior	41	-0.5644217	-1.731593	3.852867e-03	3.852867e-03	5.587605e-02	1379
GO:0070997	neuron death	256	-0.3590234	-1.431553	3.854875e-03	3.854875e-03	5.587605e-02	1562
GO:0090276	regulation of peptide hormone secretion	135	-0.4080013	-1.523841	3.910392e-03	3.910392e-03	5.653850e-02	1589
GO:0045446	endothelial cell differentiation	76	0.4381191	1.661808	3.911063e-03	3.911063e-03	5.653850e-02	2539
GO:0008126	acetylesterase activity	3	0.9529994	1.587946	3.940763e-03	3.940763e-03	5.681554e-02	16
GO:0034338	short-chain carboxylesterase activity	3	0.9529994	1.587946	3.940763e-03	3.940763e-03	5.681554e-02	16
GO:0031045	dense core granule	32	-0.5919648	-1.715264	3.961489e-03	3.961489e-03	5.696901e-02	1104
GO:1901016	regulation of potassium ion transmembrane transporter activity	39	-0.5589789	-1.696480	3.963746e-03	3.963746e-03	5.696901e-02	1583
GO:0007156	homophilic cell adhesion via plasma membrane adhesion molecules	66	-0.4940498	-1.665727	3.968063e-03	3.968063e-03	5.696901e-02	1933
GO:0048169	regulation of long-term neuronal synaptic plasticity	25	-0.6260448	-1.732642	3.972539e-03	3.972539e-03	5.696901e-02	1562
GO:0001518	voltage-gated sodium channel complex	8	-0.8136900	-1.718700	3.995377e-03	3.995377e-03	5.722044e-02	1136
GO:0034605	cellular response to heat	32	-0.5910029	-1.712477	4.022906e-03	4.022906e-03	5.748378e-02	660
GO:0060339	negative regulation of type I interferon-mediated signaling pathway	9	0.7954030	1.856272	4.024426e-03	4.024426e-03	5.748378e-02	204
GO:1901701	cellular response to oxygen-containing compound	657	-0.3044544	-1.313098	4.131157e-03	4.131157e-03	5.893025e-02	1380
GO:0070665	positive regulation of leukocyte proliferation	74	0.4382611	1.644973	4.151343e-03	4.151343e-03	5.913997e-02	1725
GO:0030099	myeloid cell differentiation	226	0.3214165	1.425291	4.167042e-03	4.167042e-03	5.927241e-02	1783
GO:0046596	regulation of viral entry into host cell	24	0.6329770	1.857265	4.171632e-03	4.171632e-03	5.927241e-02	735
GO:0090257	regulation of muscle system process	158	-0.3989539	-1.518036	4.204121e-03	4.204121e-03	5.963996e-02	1380
GO:0004970	ionotropic glutamate receptor activity	10	-0.7827613	-1.725087	4.208561e-03	4.208561e-03	5.963996e-02	1345
GO:1901020	negative regulation of calcium ion transmembrane transporter activity	20	-0.6601444	-1.752495	4.238979e-03	4.238979e-03	5.999218e-02	1312
GO:2000649	regulation of sodium ion transmembrane transporter activity	38	-0.5592098	-1.688666	4.284822e-03	4.284822e-03	6.056150e-02	1296
GO:0034341	response to type II interferon	64	0.4637034	1.704012	4.309860e-03	4.309860e-03	6.083566e-02	1859
GO:0021954	central nervous system neuron development	51	-0.5296211	-1.704451	4.355387e-03	4.355387e-03	6.139793e-02	1484
GO:0031623	receptor internalization	88	-0.4484827	-1.581782	4.377874e-03	4.377874e-03	6.163435e-02	869
GO:0120254	olefinic compound metabolic process	62	-0.4921441	-1.636553	4.385748e-03	4.385748e-03	6.166471e-02	838
GO:0048148	behavioral response to cocaine	12	-0.7425119	-1.745816	4.408962e-03	4.408962e-03	6.191038e-02	1559
GO:0061337	cardiac conduction	39	-0.5556170	-1.686277	4.447858e-03	4.447858e-03	6.225405e-02	1079
GO:0035666	TRIF-dependent toll-like receptor signaling pathway	5	0.8941149	1.768223	4.448810e-03	4.448810e-03	6.225405e-02	930
GO:0048514	blood vessel morphogenesis	401	0.2787170	1.296208	4.450755e-03	4.450755e-03	6.225405e-02	2085
GO:0003013	circulatory system process	303	-0.3501002	-1.426623	4.457929e-03	4.457929e-03	6.227364e-02	1482
GO:0031915	positive regulation of synaptic plasticity	7	-0.8360199	-1.700554	4.496641e-03	4.496641e-03	6.273315e-02	1070
GO:0099528	G protein-coupled neurotransmitter receptor activity	6	-0.8696349	-1.716680	4.507128e-03	4.507128e-03	6.279821e-02	257
GO:0055074	calcium ion homeostasis	194	-0.3796392	-1.470654	4.550307e-03	4.550307e-03	6.331802e-02	1834
GO:0030016	myofibril	139	-0.4103329	-1.538218	4.560853e-03	4.560853e-03	6.337967e-02	1377
GO:0014731	spectrin-associated cytoskeleton	5	-0.8898065	-1.667089	4.566492e-03	4.566492e-03	6.337967e-02	858
GO:0099538	synaptic signaling via neuropeptide	6	-0.8695205	-1.716454	4.577004e-03	4.577004e-03	6.344393e-02	599
GO:0060907	positive regulation of macrophage cytokine production	17	0.6590980	1.768641	4.640487e-03	4.640487e-03	6.424131e-02	2011
GO:0009306	protein secretion	231	-0.3658380	-1.441230	4.671749e-03	4.671749e-03	6.435870e-02	1721
GO:0035592	establishment of protein localization to extracellular region	231	-0.3658380	-1.441230	4.671749e-03	4.671749e-03	6.435870e-02	1721
GO:0019320	hexose catabolic process	28	-0.5945284	-1.688541	4.682964e-03	4.682964e-03	6.435870e-02	1598
GO:0004143	diacylglycerol kinase activity	8	-0.8105866	-1.712145	4.690209e-03	4.690209e-03	6.435870e-02	1175
GO:0071867	response to monoamine	34	-0.5731836	-1.692930	4.696709e-03	4.696709e-03	6.435870e-02	1639
GO:0071868	cellular response to monoamine stimulus	34	-0.5731836	-1.692930	4.696709e-03	4.696709e-03	6.435870e-02	1639
GO:0071869	response to catecholamine	34	-0.5731836	-1.692930	4.696709e-03	4.696709e-03	6.435870e-02	1639
GO:0071870	cellular response to catecholamine stimulus	34	-0.5731836	-1.692930	4.696709e-03	4.696709e-03	6.435870e-02	1639
GO:0010935	regulation of macrophage cytokine production	24	0.6298193	1.847999	4.707903e-03	4.707903e-03	6.443022e-02	2665
GO:0098885	modification of postsynaptic actin cytoskeleton	15	-0.7021046	-1.744359	4.718901e-03	4.718901e-03	6.449889e-02	858
GO:0032755	positive regulation of interleukin-6 production	56	0.4823075	1.724294	4.734604e-03	4.734604e-03	6.463161e-02	1770
GO:0003009	skeletal muscle contraction	25	-0.6201388	-1.716297	4.785799e-03	4.785799e-03	6.524787e-02	231
GO:1903421	regulation of synaptic vesicle recycling	23	-0.6321655	-1.723625	4.851358e-03	4.851358e-03	6.605817e-02	1228
GO:0086006	voltage-gated sodium channel activity involved in cardiac muscle cell action potential	3	-0.9568393	-1.584017	4.897521e-03	4.897521e-03	6.660265e-02	394
GO:0009914	hormone transport	199	-0.3837880	-1.490644	4.926687e-03	4.926687e-03	6.691489e-02	1591
GO:0001787	natural killer cell proliferation	7	0.8098458	1.768433	4.987010e-03	4.987010e-03	6.764901e-02	1629
GO:0098879	structural constituent of postsynaptic specialization	11	-0.7497713	-1.715031	5.038124e-03	5.038124e-03	6.809671e-02	1371
GO:0014075	response to amine	11	-0.7491481	-1.713606	5.038124e-03	5.038124e-03	6.809671e-02	1484
GO:0004930	G protein-coupled receptor activity	142	-0.4015207	-1.510956	5.038957e-03	5.038957e-03	6.809671e-02	1130
GO:0060538	skeletal muscle organ development	113	-0.4253934	-1.556816	5.047864e-03	5.047864e-03	6.813170e-02	1481
GO:0099524	postsynaptic cytosol	19	-0.6735999	-1.767118	5.087597e-03	5.087597e-03	6.851753e-02	736
GO:0050691	regulation of defense response to virus by host	15	0.6989880	1.836733	5.089157e-03	5.089157e-03	6.851753e-02	853
GO:0086003	cardiac muscle cell contraction	43	-0.5446332	-1.687153	5.109315e-03	5.109315e-03	6.870084e-02	1589
GO:0007229	integrin-mediated signaling pathway	67	0.4523320	1.664931	5.115514e-03	5.115514e-03	6.870084e-02	1776
GO:0042405	nuclear inclusion body	6	0.8404736	1.742629	5.139433e-03	5.139433e-03	6.893623e-02	22
GO:0030276	clathrin binding	44	-0.5272742	-1.639876	5.176638e-03	5.176638e-03	6.934901e-02	2017
GO:0003356	regulation of cilium beat frequency	5	0.8893616	1.758823	5.209273e-03	5.209273e-03	6.969963e-02	844
GO:0062167	complement component C1q complex	3	0.9471005	1.578117	5.241562e-03	5.241562e-03	6.998444e-02	481
GO:0014046	dopamine secretion	20	-0.6528247	-1.733064	5.258867e-03	5.258867e-03	6.998444e-02	1118
GO:0014059	regulation of dopamine secretion	20	-0.6528247	-1.733064	5.258867e-03	5.258867e-03	6.998444e-02	1118
GO:0036465	synaptic vesicle recycling	61	-0.4951064	-1.649893	5.262589e-03	5.262589e-03	6.998444e-02	1228
GO:0015459	potassium channel regulator activity	30	-0.5962925	-1.707920	5.268981e-03	5.268981e-03	6.998444e-02	1583
GO:0035295	tube development	675	0.2514829	1.217273	5.269497e-03	5.269497e-03	6.998444e-02	2012
GO:0098953	receptor diffusion trapping	12	-0.7365596	-1.731821	5.323398e-03	5.323398e-03	7.061334e-02	389
GO:0045579	positive regulation of B cell differentiation	7	0.8067527	1.761679	5.373592e-03	5.373592e-03	7.105455e-02	1681
GO:0042611	MHC protein complex	9	0.7798877	1.820063	5.378741e-03	5.378741e-03	7.105455e-02	1165
GO:0042613	MHC class II protein complex	9	0.7798877	1.820063	5.378741e-03	5.378741e-03	7.105455e-02	1165
GO:0099054	presynapse assembly	29	-0.5944574	-1.692684	5.383015e-03	5.383015e-03	7.105455e-02	1772
GO:0006196	AMP catabolic process	3	0.9462743	1.576740	5.394598e-03	5.394598e-03	7.112039e-02	381
GO:0002090	regulation of receptor internalization	47	-0.5421821	-1.718757	5.437697e-03	5.437697e-03	7.160106e-02	869
GO:0001941	postsynaptic membrane organization	28	-0.5904172	-1.676865	5.478751e-03	5.478751e-03	7.205367e-02	1712
GO:0019370	leukotriene biosynthetic process	7	0.8054915	1.758925	5.528225e-03	5.528225e-03	7.261577e-02	1057
GO:0001975	response to amphetamine	10	-0.7782026	-1.715040	5.555275e-03	5.555275e-03	7.288231e-02	1484
GO:0010976	positive regulation of neuron projection development	138	-0.4029558	-1.508935	5.590304e-03	5.590304e-03	7.325275e-02	1222
GO:0002286	T cell activation involved in immune response	47	0.5013481	1.700126	5.625004e-03	5.625004e-03	7.358382e-02	2012
GO:0015081	sodium ion transmembrane transporter activity	85	-0.4490948	-1.583222	5.629216e-03	5.629216e-03	7.358382e-02	1724
GO:0017014	protein nitrosylation	11	-0.7460288	-1.706471	5.638686e-03	5.638686e-03	7.361838e-02	1315
GO:0098688	parallel fiber to Purkinje cell synapse	25	-0.6108563	-1.690606	5.661621e-03	5.661621e-03	7.382843e-02	1520
GO:0006858	extracellular transport	20	0.6191690	1.751219	5.674056e-03	5.674056e-03	7.390123e-02	1789
GO:0030101	natural killer cell activation	32	0.5466450	1.716288	5.708456e-03	5.708456e-03	7.425958e-02	1704
GO:0071692	protein localization to extracellular region	234	-0.3607595	-1.424443	5.729591e-03	5.729591e-03	7.444471e-02	1721
GO:0140031	phosphorylation-dependent protein binding	6	0.8352795	1.731860	5.767138e-03	5.767138e-03	7.476794e-02	909
GO:0006814	sodium ion transport	137	-0.4129107	-1.548344	5.768334e-03	5.768334e-03	7.476794e-02	1728
GO:0097070	ductus arteriosus closure	4	0.9120625	1.659921	5.810178e-03	5.810178e-03	7.521991e-02	653
GO:0021700	developmental maturation	180	-0.3793671	-1.463994	5.842973e-03	5.842973e-03	7.549694e-02	1474
GO:0075509	endocytosis involved in viral entry into host cell	6	0.8349964	1.731273	5.845602e-03	5.845602e-03	7.549694e-02	1343
GO:0070053	thrombospondin receptor activity	3	0.9449879	1.574597	5.853705e-03	5.853705e-03	7.549694e-02	335
GO:0008227	G protein-coupled amine receptor activity	13	-0.7209972	-1.739253	5.859579e-03	5.859579e-03	7.549694e-02	257
GO:0030522	intracellular receptor signaling pathway	128	0.3737447	1.541068	5.953713e-03	5.953713e-03	7.661825e-02	1251
GO:0001959	regulation of cytokine-mediated signaling pathway	64	0.4524255	1.662568	5.965087e-03	5.965087e-03	7.667313e-02	1927
GO:1990454	L-type voltage-gated calcium channel complex	6	-0.8618093	-1.701232	5.974539e-03	5.974539e-03	7.670320e-02	891
GO:1901214	regulation of neuron death	227	-0.3667563	-1.443673	5.984109e-03	5.984109e-03	7.673470e-02	1562
GO:0030670	phagocytic vesicle membrane	12	0.7356566	1.799284	6.002265e-03	6.002265e-03	7.687612e-02	2054
GO:0005005	transmembrane-ephrin receptor activity	8	-0.8028973	-1.695903	6.010395e-03	6.010395e-03	7.688892e-02	829
GO:0043129	surfactant homeostasis	15	0.6904913	1.814406	6.029989e-03	6.029989e-03	7.704819e-02	771
GO:0045921	positive regulation of exocytosis	56	-0.4906590	-1.602415	6.087120e-03	6.087120e-03	7.768613e-02	1365
GO:0042149	cellular response to glucose starvation	23	0.6032739	1.749906	6.157777e-03	6.157777e-03	7.846371e-02	915
GO:0001568	blood vessel development	458	0.2659350	1.241917	6.162599e-03	6.162599e-03	7.846371e-02	2085
GO:1901381	positive regulation of potassium ion transmembrane transport	27	-0.6078803	-1.711364	6.193057e-03	6.193057e-03	7.875852e-02	1583
GO:1902305	regulation of sodium ion transmembrane transport	45	-0.5417777	-1.697153	6.232745e-03	6.232745e-03	7.916988e-02	1315
GO:0048149	behavioral response to ethanol	5	-0.8814581	-1.651448	6.292379e-03	6.292379e-03	7.983334e-02	1016
GO:0050775	positive regulation of dendrite morphogenesis	41	-0.5473899	-1.679341	6.303114e-03	6.303114e-03	7.987557e-02	1252
GO:0010934	macrophage cytokine production	26	0.5940041	1.776411	6.326474e-03	6.326474e-03	8.007750e-02	2665
GO:0046879	hormone secretion	196	-0.3768529	-1.462732	6.364990e-03	6.364990e-03	8.047057e-02	1591
GO:0030315	T-tubule	50	-0.5159836	-1.658124	6.414961e-03	6.414961e-03	8.100736e-02	1038
GO:0043267	negative regulation of potassium ion transport	21	-0.6418241	-1.727015	6.436750e-03	6.436750e-03	8.109260e-02	1821
GO:0035640	exploration behavior	21	-0.6413661	-1.725783	6.436750e-03	6.436750e-03	8.109260e-02	1880
GO:0009898	cytoplasmic side of plasma membrane	110	-0.4238408	-1.547141	6.484197e-03	6.484197e-03	8.141025e-02	1014
GO:0014883	transition between fast and slow fiber	9	-0.7873216	-1.711665	6.486185e-03	6.486185e-03	8.141025e-02	350
GO:0072331	signal transduction by p53 class mediator	76	0.4233866	1.605928	6.489100e-03	6.489100e-03	8.141025e-02	2221
GO:0050770	regulation of axonogenesis	127	-0.4044121	-1.498777	6.497595e-03	6.497595e-03	8.141025e-02	1694
GO:0098588	bounding membrane of organelle	693	-0.3009158	-1.300251	6.499709e-03	6.499709e-03	8.141025e-02	1665
GO:0004993	G protein-coupled serotonin receptor activity	9	-0.7869180	-1.710787	6.553399e-03	6.553399e-03	8.166289e-02	257
GO:0099589	serotonin receptor activity	9	-0.7869180	-1.710787	6.553399e-03	6.553399e-03	8.166289e-02	257
GO:0072538	T-helper 17 type immune response	20	0.6142336	1.737260	6.553739e-03	6.553739e-03	8.166289e-02	1748
GO:0140056	organelle localization by membrane tethering	54	-0.5117144	-1.670748	6.554524e-03	6.554524e-03	8.166289e-02	1132
GO:0006874	intracellular calcium ion homeostasis	176	-0.3826967	-1.477451	6.559337e-03	6.559337e-03	8.166289e-02	1639
GO:0007625	grooming behavior	10	-0.7711473	-1.699491	6.565314e-03	6.565314e-03	8.166289e-02	1712
GO:0018105	peptidyl-serine phosphorylation	166	-0.3835021	-1.465085	6.582470e-03	6.582470e-03	8.178196e-02	2003
GO:0007187	G protein-coupled receptor signaling pathway, coupled to cyclic nucleotide second messenger	14	-0.7107519	-1.756074	6.620892e-03	6.620892e-03	8.216466e-02	257
GO:0086091	regulation of heart rate by cardiac conduction	25	-0.6057267	-1.676410	6.726969e-03	6.726969e-03	8.338511e-02	1079
GO:0099024	plasma membrane invagination	35	0.5338079	1.690249	6.765110e-03	6.765110e-03	8.374980e-02	2077
GO:0034374	low-density lipoprotein particle remodeling	3	0.9428443	1.571025	6.771921e-03	6.771921e-03	8.374980e-02	506
GO:0004896	cytokine receptor activity	38	0.5261945	1.712021	6.799441e-03	6.799441e-03	8.399382e-02	2037
GO:0050767	regulation of neurogenesis	287	-0.3478066	-1.410661	6.813279e-03	6.813279e-03	8.406846e-02	1784
GO:0042554	superoxide anion generation	20	0.6121836	1.731461	6.905612e-03	6.905612e-03	8.493422e-02	2524
GO:0002369	T cell cytokine production	20	0.6116000	1.729811	6.905612e-03	6.905612e-03	8.493422e-02	1918
GO:0032732	positive regulation of interleukin-1 production	32	0.5401329	1.695842	6.915098e-03	6.915098e-03	8.493422e-02	1791
GO:0002711	positive regulation of T cell mediated immunity	22	0.6028677	1.722213	6.922054e-03	6.922054e-03	8.493422e-02	1836
GO:1901215	negative regulation of neuron death	159	-0.3873907	-1.473539	6.932308e-03	6.932308e-03	8.493422e-02	1562
GO:1903589	positive regulation of blood vessel endothelial cell proliferation involved in sprouting angiogenesis	4	0.9086045	1.653627	6.934714e-03	6.934714e-03	8.493422e-02	655
GO:0006907	pinocytosis	17	0.6464119	1.734599	6.938574e-03	6.938574e-03	8.493422e-02	2881
GO:0010770	positive regulation of cell morphogenesis involved in differentiation	42	-0.5458307	-1.686105	6.956132e-03	6.956132e-03	8.505260e-02	1252
GO:0001810	regulation of type I hypersensitivity	3	0.9421204	1.569819	7.001475e-03	7.001475e-03	8.536639e-02	526
GO:0016068	type I hypersensitivity	3	0.9421204	1.569819	7.001475e-03	7.001475e-03	8.536639e-02	526
GO:0046112	nucleobase biosynthetic process	10	0.7506980	1.803532	7.005543e-03	7.005543e-03	8.536639e-02	27
GO:0045340	mercury ion binding	5	0.8801096	1.740526	7.034392e-03	7.034392e-03	8.562118e-02	799
GO:0051250	negative regulation of lymphocyte activation	91	0.3923754	1.526040	7.166280e-03	7.166280e-03	8.712816e-02	1476
GO:0006956	complement activation	22	0.6014924	1.718284	7.186588e-03	7.186588e-03	8.727666e-02	963
GO:1903531	negative regulation of secretion by cell	99	-0.4284314	-1.540686	7.273734e-03	7.273734e-03	8.823563e-02	1931
GO:0014733	regulation of skeletal muscle adaptation	11	-0.7364925	-1.684657	7.309550e-03	7.309550e-03	8.857047e-02	350
GO:0022406	membrane docking	57	-0.4927166	-1.623282	7.352447e-03	7.352447e-03	8.899027e-02	1132
GO:0032228	regulation of synaptic transmission, GABAergic	27	-0.6038663	-1.700064	7.369340e-03	7.369340e-03	8.909475e-02	1062
GO:2000273	positive regulation of signaling receptor activity	30	-0.5869560	-1.681178	7.406921e-03	7.406921e-03	8.944882e-02	1350
GO:0005126	cytokine receptor binding	92	0.4056184	1.582558	7.464038e-03	7.464038e-03	9.002833e-02	2011
GO:0007339	binding of sperm to zona pellucida	8	-0.7956056	-1.680501	7.471605e-03	7.471605e-03	9.002833e-02	707
GO:0086002	cardiac muscle cell action potential involved in contraction	27	-0.6011737	-1.692483	7.493192e-03	7.493192e-03	9.018768e-02	1033
GO:0007188	adenylate cyclase-modulating G protein-coupled receptor signaling pathway	113	-0.4169962	-1.526085	7.517221e-03	7.517221e-03	9.035504e-02	1131
GO:0009628	response to abiotic stimulus	540	-0.3030939	-1.286340	7.530666e-03	7.530666e-03	9.035504e-02	1830
GO:0009416	response to light stimulus	151	-0.3885710	-1.471306	7.532233e-03	7.532233e-03	9.035504e-02	1379
GO:0048013	ephrin receptor signaling pathway	23	-0.6178550	-1.684607	7.583859e-03	7.583859e-03	9.082454e-02	1030
GO:0035425	autocrine signaling	5	-0.8766260	-1.642395	7.588215e-03	7.588215e-03	9.082454e-02	287
GO:0034121	regulation of toll-like receptor signaling pathway	19	0.6528060	1.821621	7.611792e-03	7.611792e-03	9.100573e-02	1456
GO:1905606	regulation of presynapse assembly	20	-0.6336704	-1.682214	7.623018e-03	7.623018e-03	9.103902e-02	1772
GO:0070661	leukocyte proliferation	184	0.3428184	1.483906	7.633858e-03	7.633858e-03	9.106762e-02	1317
GO:0035634	response to stilbenoid	5	0.8778361	1.736030	7.642766e-03	7.642766e-03	9.107315e-02	640
GO:0071598	neuronal ribonucleoprotein granule	6	-0.8545346	-1.686872	7.654340e-03	7.654340e-03	9.111039e-02	370
GO:0061134	peptidase regulator activity	96	0.4001215	1.564395	7.730672e-03	7.730672e-03	9.191753e-02	2269
GO:0035235	ionotropic glutamate receptor signaling pathway	13	-0.7097306	-1.712075	7.742961e-03	7.742961e-03	9.195538e-02	922
GO:0015271	outward rectifier potassium channel activity	8	-0.7942872	-1.677717	7.750909e-03	7.750909e-03	9.195538e-02	667
GO:0042462	eye photoreceptor cell development	15	-0.6813803	-1.692870	7.783785e-03	7.783785e-03	9.224393e-02	1830
GO:0030155	regulation of cell adhesion	461	0.2639719	1.235699	7.888536e-03	7.888536e-03	9.338270e-02	2013
GO:0042824	MHC class I peptide loading complex	4	0.9047039	1.646529	7.910791e-03	7.910791e-03	9.354346e-02	865
GO:0032649	regulation of type II interferon production	40	0.4915744	1.621428	7.942820e-03	7.942820e-03	9.381932e-02	1456
GO:0050764	regulation of phagocytosis	63	0.4449892	1.620753	8.026043e-03	8.026043e-03	9.469862e-02	1419
GO:0072203	cell proliferation involved in metanephros development	7	-0.8127699	-1.653261	8.041433e-03	8.041433e-03	9.477651e-02	90
GO:0050900	leukocyte migration	197	0.3256352	1.424147	8.135414e-03	8.135414e-03	9.577949e-02	1836
GO:0098562	cytoplasmic side of membrane	127	-0.4005536	-1.484477	8.160947e-03	8.160947e-03	9.597533e-02	1014
GO:0071639	positive regulation of monocyte chemotactic protein-1 production	7	0.7939143	1.733644	8.313915e-03	8.313915e-03	9.766777e-02	32
GO:0098739	import across plasma membrane	113	-0.4153003	-1.519878	8.358296e-03	8.358296e-03	9.808229e-02	1289
GO:0043392	negative regulation of DNA binding	29	0.5592167	1.701249	8.379198e-03	8.379198e-03	9.817626e-02	1854
GO:0045761	regulation of adenylate cyclase activity	20	-0.6314544	-1.676332	8.391708e-03	8.391708e-03	9.817626e-02	1482
GO:0021544	subpallium development	13	-0.7063038	-1.703808	8.393615e-03	8.393615e-03	9.817626e-02	1484
GO:0009120	deoxyribonucleoside metabolic process	7	0.7931464	1.731967	8.469311e-03	8.469311e-03	9.885149e-02	1140
GO:0060352	cell adhesion molecule production	9	0.7642615	1.783595	8.499992e-03	8.499992e-03	9.885149e-02	1343
GO:0007338	single fertilization	44	-0.5139720	-1.598505	8.501905e-03	8.501905e-03	9.885149e-02	1131
GO:0032880	regulation of protein localization	556	-0.3018810	-1.282200	8.508216e-03	8.508216e-03	9.885149e-02	1808
GO:0004888	transmembrane signaling receptor activity	336	-0.3309161	-1.357642	8.508272e-03	8.508272e-03	9.885149e-02	1130
GO:0061081	positive regulation of myeloid leukocyte cytokine production involved in immune response	22	0.5957736	1.701947	8.509257e-03	8.509257e-03	9.885149e-02	2011
GO:0051965	positive regulation of synapse assembly	46	-0.5060717	-1.590231	8.515508e-03	8.515508e-03	9.885149e-02	1712
GO:0002886	regulation of myeloid leukocyte mediated immunity	31	0.5374037	1.658285	8.528446e-03	8.528446e-03	9.889522e-02	1372
GO:0098969	neurotransmitter receptor transport to postsynaptic membrane	17	-0.6716246	-1.728451	8.618272e-03	8.618272e-03	9.972238e-02	1359
GO:1903540	establishment of protein localization to postsynaptic membrane	17	-0.6716246	-1.728451	8.618272e-03	8.618272e-03	9.972238e-02	1359
GO:0016188	synaptic vesicle maturation	18	-0.6537736	-1.701894	8.633080e-03	8.633080e-03	9.977743e-02	1466
GO:0071677	positive regulation of mononuclear cell migration	35	0.5273532	1.669811	8.641534e-03	8.641534e-03	9.977743e-02	1112
GO:0050801	monoatomic ion homeostasis	352	-0.3368562	-1.383903	8.700902e-03	8.700902e-03	1.003555e-01	1532
GO:0007600	sensory perception	236	-0.3551878	-1.403964	8.776928e-03	8.776928e-03	1.011242e-01	1769
GO:0016053	organic acid biosynthetic process	163	0.3429311	1.459102	8.814420e-03	8.814420e-03	1.014478e-01	2114
GO:0006959	humoral immune response	68	0.4248276	1.571767	8.860849e-03	8.860849e-03	1.018091e-01	963
GO:0098871	postsynaptic actin cytoskeleton	10	-0.7619539	-1.679230	8.864696e-03	8.864696e-03	1.018091e-01	1693
GO:0002230	positive regulation of defense response to virus by host	11	0.7332910	1.776209	8.909095e-03	8.909095e-03	1.021399e-01	853
GO:0022625	cytosolic large ribosomal subunit	26	0.5825009	1.742010	8.912439e-03	8.912439e-03	1.021399e-01	3139
GO:0055006	cardiac cell development	68	-0.4548199	-1.535546	8.948297e-03	8.948297e-03	1.024420e-01	1482
GO:0039530	MDA-5 signaling pathway	4	0.9012947	1.640324	8.965533e-03	8.965533e-03	1.025304e-01	227
GO:0051339	regulation of lyase activity	26	-0.6094340	-1.699759	8.979414e-03	8.979414e-03	1.025804e-01	1482
GO:0060384	innervation	25	-0.5907165	-1.634867	8.990190e-03	8.990190e-03	1.025948e-01	1047
GO:0001944	vasculature development	479	0.2671441	1.254712	9.031467e-03	9.031467e-03	1.029569e-01	2085
GO:0010769	regulation of cell morphogenesis involved in differentiation	45	-0.5259168	-1.647468	9.081927e-03	9.081927e-03	1.034228e-01	1252
GO:0051047	positive regulation of secretion	210	-0.3569364	-1.390625	9.145554e-03	9.145554e-03	1.040375e-01	1453
GO:0098992	neuronal dense core vesicle	20	-0.6291378	-1.670182	9.160400e-03	9.160400e-03	1.040921e-01	1881
GO:0051402	neuron apoptotic process	191	-0.3659032	-1.416356	9.169653e-03	9.169653e-03	1.040921e-01	1562
GO:0030545	signaling receptor regulator activity	176	-0.3759642	-1.451460	9.183031e-03	9.183031e-03	1.041343e-01	1489
GO:0043083	synaptic cleft	15	-0.6756933	-1.678741	9.222772e-03	9.222772e-03	1.042894e-01	1520
GO:0048791	calcium ion-regulated exocytosis of neurotransmitter	15	-0.6743404	-1.675380	9.222772e-03	9.222772e-03	1.042894e-01	1563
GO:0032817	regulation of natural killer cell proliferation	6	0.8201698	1.700532	9.225718e-03	9.225718e-03	1.042894e-01	1526
GO:0002578	negative regulation of antigen processing and presentation	5	0.8734513	1.727358	9.247245e-03	9.247245e-03	1.044233e-01	609
GO:0051899	membrane depolarization	60	-0.4742442	-1.573428	9.261899e-03	9.261899e-03	1.044694e-01	1440
GO:0098919	structural constituent of postsynaptic density	10	-0.7600930	-1.675129	9.270705e-03	9.270705e-03	1.044694e-01	1371
GO:2001186	negative regulation of CD8-positive, alpha-beta T cell activation	3	0.9338203	1.555988	9.304562e-03	9.304562e-03	1.047415e-01	601
GO:0022600	digestive system process	45	-0.5254880	-1.646124	9.319359e-03	9.319359e-03	1.047987e-01	1257
GO:0019233	sensory perception of pain	75	-0.4616735	-1.589631	9.332795e-03	9.332795e-03	1.048404e-01	1621
GO:0070339	response to bacterial lipopeptide	6	0.8172781	1.694536	9.383418e-03	9.383418e-03	1.049587e-01	905
GO:0071220	cellular response to bacterial lipoprotein	6	0.8172781	1.694536	9.383418e-03	9.383418e-03	1.049587e-01	905
GO:0071221	cellular response to bacterial lipopeptide	6	0.8172781	1.694536	9.383418e-03	9.383418e-03	1.049587e-01	905
GO:0009408	response to heat	49	-0.4890490	-1.563295	9.393132e-03	9.393132e-03	1.049587e-01	1661
GO:0002604	regulation of dendritic cell antigen processing and presentation	5	0.8719420	1.724374	9.400088e-03	9.400088e-03	1.049587e-01	654
GO:2000316	regulation of T-helper 17 type immune response	11	0.7314509	1.771752	9.408656e-03	9.408656e-03	1.049587e-01	1476
GO:0038159	C-X-C chemokine receptor CXCR4 signaling pathway	4	0.8998450	1.637686	9.417567e-03	9.417567e-03	1.049587e-01	804
GO:1901673	regulation of mitotic spindle assembly	8	-0.7899618	-1.668581	9.426740e-03	9.426740e-03	1.049587e-01	28
GO:0002573	myeloid leukocyte differentiation	131	0.3559182	1.460577	9.430915e-03	9.430915e-03	1.049587e-01	905
GO:0002584	negative regulation of antigen processing and presentation of peptide antigen	3	0.9329349	1.554513	9.458353e-03	9.458353e-03	1.050472e-01	609
GO:0002589	regulation of antigen processing and presentation of peptide antigen via MHC class I	3	0.9329349	1.554513	9.458353e-03	9.458353e-03	1.050472e-01	609
GO:0034145	positive regulation of toll-like receptor 4 signaling pathway	10	0.7400565	1.777966	9.469257e-03	9.469257e-03	1.050601e-01	1495
GO:1903055	positive regulation of extracellular matrix organization	23	0.5881713	1.706099	9.527190e-03	9.527190e-03	1.055346e-01	2176
GO:0002724	regulation of T cell cytokine production	15	0.6660910	1.750289	9.540958e-03	9.540958e-03	1.055346e-01	1918
GO:0099569	presynaptic cytoskeleton	10	-0.7590562	-1.672844	9.541377e-03	9.541377e-03	1.055346e-01	1563
GO:0022409	positive regulation of cell-cell adhesion	150	0.3512235	1.477689	9.555111e-03	9.555111e-03	1.055782e-01	1929
GO:0046625	sphingolipid binding	16	0.6849095	1.814209	9.652417e-03	9.652417e-03	1.065442e-01	1091
GO:0046394	carboxylic acid biosynthetic process	161	0.3342144	1.411362	9.677955e-03	9.677955e-03	1.067169e-01	2114
GO:0090322	regulation of superoxide metabolic process	15	0.6659917	1.750028	9.712862e-03	9.712862e-03	1.069924e-01	2060
GO:0010324	membrane invagination	38	0.5140022	1.672352	9.789224e-03	9.789224e-03	1.077235e-01	2077
GO:0060295	regulation of cilium movement involved in cell motility	6	0.8163301	1.692571	9.856521e-03	9.856521e-03	1.082432e-01	1536
GO:1902019	regulation of cilium-dependent cell motility	6	0.8163301	1.692571	9.856521e-03	9.856521e-03	1.082432e-01	1536
GO:0031279	regulation of cyclase activity	23	-0.6112234	-1.666525	9.878087e-03	9.878087e-03	1.083554e-01	1482
GO:0042383	sarcolemma	119	-0.3961386	-1.457270	9.886839e-03	9.886839e-03	1.083554e-01	1327
GO:0002281	macrophage activation involved in immune response	11	0.7301060	1.768494	9.908218e-03	9.908218e-03	1.084795e-01	1152
GO:0031201	SNARE complex	30	-0.5742440	-1.644768	9.977868e-03	9.977868e-03	1.090983e-01	1522
GO:0031514	motile cilium	98	0.3816384	1.500273	9.984972e-03	9.984972e-03	1.090983e-01	1664
GO:0070286	axonemal dynein complex assembly	12	0.7165991	1.752673	1.001043e-02	1.001043e-02	1.091660e-01	1644
GO:0060077	inhibitory synapse	17	-0.6666752	-1.715714	1.002271e-02	1.002271e-02	1.091660e-01	1712
GO:0032722	positive regulation of chemokine production	35	0.5191177	1.643734	1.002416e-02	1.002416e-02	1.091660e-01	1717
GO:0048278	vesicle docking	43	-0.5248109	-1.625748	1.003166e-02	1.003166e-02	1.091660e-01	1132
GO:0042129	regulation of T cell proliferation	92	0.4003362	1.561949	1.008495e-02	1.008495e-02	1.096353e-01	2574
GO:0061669	spontaneous neurotransmitter secretion	9	-0.7659418	-1.665185	1.019952e-02	1.019952e-02	1.107691e-01	1693
GO:0038024	cargo receptor activity	50	0.4618409	1.592253	1.039672e-02	1.039672e-02	1.127972e-01	2188
GO:0045785	positive regulation of cell adhesion	274	0.2907304	1.311337	1.047028e-02	1.047028e-02	1.132338e-01	2011
GO:0007567	parturition	4	-0.9116037	-1.589077	1.047676e-02	1.047676e-02	1.132338e-01	646
GO:2000172	regulation of branching morphogenesis of a nerve	5	-0.8671582	-1.624656	1.047889e-02	1.047889e-02	1.132338e-01	899
GO:0051132	NK T cell activation	7	0.7857903	1.715904	1.048946e-02	1.048946e-02	1.132338e-01	1251
GO:0051133	regulation of NK T cell activation	7	0.7857903	1.715904	1.048946e-02	1.048946e-02	1.132338e-01	1251
GO:0021675	nerve development	55	-0.4968886	-1.623692	1.051064e-02	1.051064e-02	1.133490e-01	1426
GO:0051224	negative regulation of protein transport	82	-0.4471200	-1.554456	1.060966e-02	1.060966e-02	1.142211e-01	930
GO:0099511	voltage-gated calcium channel activity involved in regulation of cytosolic calcium levels	4	-0.9111234	-1.588240	1.062328e-02	1.062328e-02	1.142211e-01	808
GO:0099626	voltage-gated calcium channel activity involved in regulation of presynaptic cytosolic calcium levels	4	-0.9111234	-1.588240	1.062328e-02	1.062328e-02	1.142211e-01	808
GO:0007517	muscle organ development	205	-0.3674197	-1.430134	1.067234e-02	1.067234e-02	1.146342e-01	1502
GO:0001906	cell killing	66	0.4322587	1.587793	1.071219e-02	1.071219e-02	1.148435e-01	1776
GO:0042609	CD4 receptor binding	8	0.7899457	1.792514	1.071312e-02	1.071312e-02	1.148435e-01	1905
GO:1904950	negative regulation of establishment of protein localization	83	-0.4425169	-1.543046	1.075310e-02	1.075310e-02	1.150352e-01	930
GO:0071723	lipopeptide binding	4	0.8941958	1.627404	1.077367e-02	1.077367e-02	1.150352e-01	905
GO:0071724	response to diacyl bacterial lipopeptide	4	0.8941780	1.627372	1.077367e-02	1.077367e-02	1.150352e-01	905
GO:0071726	cellular response to diacyl bacterial lipopeptide	4	0.8941780	1.627372	1.077367e-02	1.077367e-02	1.150352e-01	905
GO:0032094	response to food	18	-0.6482440	-1.687500	1.080730e-02	1.080730e-02	1.152801e-01	1580
GO:0019932	second-messenger-mediated signaling	149	-0.3941141	-1.488300	1.087155e-02	1.087155e-02	1.157395e-01	1316
GO:1902231	positive regulation of intrinsic apoptotic signaling pathway in response to DNA damage	8	0.7872830	1.786472	1.087183e-02	1.087183e-02	1.157395e-01	1204
GO:0015874	norepinephrine transport	15	-0.6668396	-1.656744	1.105422e-02	1.105422e-02	1.175651e-01	860
GO:0034375	high-density lipoprotein particle remodeling	4	0.8930026	1.625233	1.107503e-02	1.107503e-02	1.176704e-01	947
GO:0051787	misfolded protein binding	12	-0.7143781	-1.679667	1.109321e-02	1.109321e-02	1.177311e-01	28
GO:0010851	cyclase regulator activity	8	-0.7847602	-1.657594	1.110258e-02	1.110258e-02	1.177311e-01	1312
GO:0002606	positive regulation of dendritic cell antigen processing and presentation	3	0.9279548	1.546215	1.115006e-02	1.115006e-02	1.181184e-01	654
GO:1905874	regulation of postsynaptic density organization	11	-0.7249279	-1.658204	1.119894e-02	1.119894e-02	1.184313e-01	1712
GO:0045110	intermediate filament bundle assembly	5	-0.8655081	-1.621565	1.120156e-02	1.120156e-02	1.184313e-01	1221
GO:0007602	phototransduction	8	-0.7832503	-1.654404	1.124223e-02	1.124223e-02	1.186521e-01	1724
GO:0048643	positive regulation of skeletal muscle tissue development	13	-0.6940389	-1.674222	1.125650e-02	1.125650e-02	1.186521e-01	809
GO:0048243	norepinephrine secretion	13	-0.6932664	-1.672358	1.125650e-02	1.125650e-02	1.186521e-01	720
GO:0051315	attachment of mitotic spindle microtubules to kinetochore	7	0.7840504	1.712105	1.126645e-02	1.126645e-02	1.186521e-01	1317
GO:0022407	regulation of cell-cell adhesion	257	0.2942016	1.312230	1.140207e-02	1.140207e-02	1.199632e-01	1476
GO:0042102	positive regulation of T cell proliferation	47	0.4765993	1.616200	1.150566e-02	1.150566e-02	1.209351e-01	1829
GO:0002275	myeloid cell activation involved in immune response	50	0.4568909	1.575188	1.153976e-02	1.153976e-02	1.211755e-01	1409
GO:0099095	ligand-gated monoatomic anion channel activity	10	-0.7498225	-1.652495	1.157143e-02	1.157143e-02	1.212539e-01	976
GO:0032620	interleukin-17 production	20	0.5916814	1.673474	1.158096e-02	1.158096e-02	1.212539e-01	1251
GO:0032660	regulation of interleukin-17 production	20	0.5916814	1.673474	1.158096e-02	1.158096e-02	1.212539e-01	1251
GO:0060592	mammary gland formation	7	-0.8010874	-1.629498	1.159951e-02	1.159951e-02	1.213303e-01	241
GO:0017020	myosin phosphatase regulator activity	3	0.9269370	1.544519	1.161143e-02	1.161143e-02	1.213373e-01	656
GO:1904375	regulation of protein localization to cell periphery	99	-0.4163289	-1.497164	1.163148e-02	1.163148e-02	1.214291e-01	2570
GO:0007614	short-term memory	8	-0.7811719	-1.650014	1.166119e-02	1.166119e-02	1.215041e-01	369
GO:0034483	heparan sulfate sulfotransferase activity	8	-0.7810127	-1.649678	1.166119e-02	1.166119e-02	1.215041e-01	1368
GO:0044327	dendritic spine head	9	-0.7626425	-1.658012	1.168552e-02	1.168552e-02	1.216400e-01	1192
GO:0000381	regulation of alternative mRNA splicing, via spliceosome	33	-0.5469448	-1.593619	1.171110e-02	1.171110e-02	1.217888e-01	1077
GO:0010867	positive regulation of triglyceride biosynthetic process	10	0.7290506	1.751524	1.177476e-02	1.177476e-02	1.223329e-01	628
GO:0006911	phagocytosis, engulfment	28	0.5500852	1.664855	1.190608e-02	1.190608e-02	1.235781e-01	2054
GO:0034440	lipid oxidation	78	0.4035380	1.528928	1.193176e-02	1.193176e-02	1.236698e-01	2440
GO:0070841	inclusion body assembly	17	-0.6591149	-1.696257	1.193785e-02	1.193785e-02	1.236698e-01	1012
GO:1904321	response to forskolin	11	-0.7231562	-1.654152	1.200365e-02	1.200365e-02	1.242321e-01	1423
GO:0043268	positive regulation of potassium ion transport	32	-0.5449037	-1.578901	1.215911e-02	1.215911e-02	1.257204e-01	1583
GO:0060402	calcium ion transport into cytosol	18	-0.6425688	-1.672726	1.234205e-02	1.234205e-02	1.274897e-01	253
GO:0018119	peptidyl-cysteine S-nitrosylation	10	-0.7470311	-1.646343	1.238345e-02	1.238345e-02	1.277949e-01	1315
GO:0007586	digestion	48	-0.5021251	-1.594043	1.248721e-02	1.248721e-02	1.287426e-01	1257
GO:0001885	endothelial cell development	47	0.4750731	1.611025	1.250612e-02	1.250612e-02	1.288144e-01	2488
GO:0007020	microtubule nucleation	22	-0.5884270	-1.589921	1.259784e-02	1.259784e-02	1.296353e-01	28
GO:0043374	CD8-positive, alpha-beta T cell differentiation	9	0.7449393	1.738502	1.262609e-02	1.262609e-02	1.298021e-01	601
GO:0002199	zona pellucida receptor complex	4	-0.9056701	-1.578734	1.267465e-02	1.267465e-02	1.301772e-01	8
GO:0002695	negative regulation of leukocyte activation	110	0.3657412	1.467581	1.269953e-02	1.269953e-02	1.303087e-01	1476
GO:0032793	positive regulation of CREB transcription factor activity	12	-0.7084150	-1.665646	1.279984e-02	1.279984e-02	1.312131e-01	776
GO:0055013	cardiac muscle cell development	64	-0.4594071	-1.536125	1.287329e-02	1.287329e-02	1.318407e-01	1482
GO:0033627	cell adhesion mediated by integrin	56	0.4458871	1.594088	1.292299e-02	1.292299e-02	1.322242e-01	1818
GO:1900449	regulation of glutamate receptor signaling pathway	7	-0.7972205	-1.621632	1.302275e-02	1.302275e-02	1.331185e-01	492
GO:0002726	positive regulation of T cell cytokine production	10	0.7234973	1.738183	1.309220e-02	1.309220e-02	1.334650e-01	1836
GO:0071360	cellular response to exogenous dsRNA	10	0.7229149	1.736783	1.309220e-02	1.309220e-02	1.334650e-01	1456
GO:0002827	positive regulation of T-helper 1 type immune response	8	0.7827284	1.776137	1.309377e-02	1.309377e-02	1.334650e-01	1173
GO:1904427	positive regulation of calcium ion transmembrane transport	56	-0.4698465	-1.534444	1.316647e-02	1.316647e-02	1.340123e-01	1038
GO:0050881	musculoskeletal movement	34	-0.5362324	-1.583792	1.317232e-02	1.317232e-02	1.340123e-01	867
GO:0001909	leukocyte mediated cytotoxicity	45	0.4920479	1.649173	1.320005e-02	1.320005e-02	1.341498e-01	1776
GO:1900452	regulation of long-term synaptic depression	11	-0.7205354	-1.648157	1.321071e-02	1.321071e-02	1.341498e-01	701
GO:0042711	maternal behavior	3	-0.9341848	-1.546513	1.329215e-02	1.329215e-02	1.347230e-01	369
GO:1902949	positive regulation of tau-protein kinase activity	3	-0.9335537	-1.545468	1.329215e-02	1.329215e-02	1.347230e-01	264
GO:0031748	D1 dopamine receptor binding	9	-0.7550936	-1.641600	1.330661e-02	1.330661e-02	1.347430e-01	1108
GO:0097623	potassium ion export across plasma membrane	8	-0.7775112	-1.642282	1.333703e-02	1.333703e-02	1.349243e-01	1033
GO:0098977	inhibitory chemical synaptic transmission	5	-0.8574373	-1.606444	1.336958e-02	1.336958e-02	1.350453e-01	981
GO:0047372	acylglycerol lipase activity	5	0.8558612	1.692572	1.337404e-02	1.337404e-02	1.350453e-01	207
GO:0071953	elastic fiber	3	0.9215361	1.535520	1.345693e-02	1.345693e-02	1.356284e-01	712
GO:0003105	negative regulation of glomerular filtration	3	0.9215349	1.535518	1.345693e-02	1.345693e-02	1.356284e-01	558
GO:0032682	negative regulation of chemokine production	15	0.6534341	1.717031	1.349478e-02	1.349478e-02	1.357132e-01	1238
GO:0032225	regulation of synaptic transmission, dopaminergic	6	-0.8390945	-1.656392	1.355297e-02	1.355297e-02	1.357132e-01	774
GO:0030638	polyketide metabolic process	3	-0.9328830	-1.544358	1.357954e-02	1.357954e-02	1.357132e-01	62
GO:0030647	aminoglycoside antibiotic metabolic process	3	-0.9328830	-1.544358	1.357954e-02	1.357954e-02	1.357132e-01	62
GO:0044597	daunorubicin metabolic process	3	-0.9328830	-1.544358	1.357954e-02	1.357954e-02	1.357132e-01	62
GO:0044598	doxorubicin metabolic process	3	-0.9328830	-1.544358	1.357954e-02	1.357954e-02	1.357132e-01	62
GO:0086012	membrane depolarization during cardiac muscle cell action potential	12	-0.7033791	-1.653806	1.358881e-02	1.358881e-02	1.357132e-01	1079
GO:0031234	extrinsic component of cytoplasmic side of plasma membrane	60	-0.4647603	-1.541962	1.359036e-02	1.359036e-02	1.357132e-01	983
GO:2001185	regulation of CD8-positive, alpha-beta T cell activation	7	0.7740805	1.690334	1.359740e-02	1.359740e-02	1.357132e-01	631
GO:0002314	germinal center B cell differentiation	3	0.9192120	1.531647	1.361072e-02	1.361072e-02	1.357132e-01	733
GO:0002316	follicular B cell differentiation	3	0.9192120	1.531647	1.361072e-02	1.361072e-02	1.357132e-01	733
GO:0046624	sphingolipid transporter activity	9	0.7403162	1.727713	1.361636e-02	1.361636e-02	1.357132e-01	1729
GO:0030280	structural constituent of skin epidermis	5	-0.8561591	-1.604049	1.365864e-02	1.365864e-02	1.360090e-01	1045
GO:0086007	voltage-gated calcium channel activity involved in cardiac muscle cell action potential	4	-0.9019369	-1.572226	1.370033e-02	1.370033e-02	1.362358e-01	891
GO:0032370	positive regulation of lipid transport	49	0.4483884	1.541872	1.370669e-02	1.370669e-02	1.362358e-01	1729
GO:1901655	cellular response to ketone	36	-0.5363662	-1.613911	1.376397e-02	1.376397e-02	1.366791e-01	1423
GO:0007207	phospholipase C-activating G protein-coupled acetylcholine receptor signaling pathway	6	-0.8385585	-1.655334	1.383386e-02	1.383386e-02	1.372467e-01	638
GO:1903076	regulation of protein localization to plasma membrane	78	-0.4248038	-1.471413	1.389864e-02	1.389864e-02	1.377627e-01	1985
GO:0060009	Sertoli cell development	13	0.6864107	1.718330	1.393514e-02	1.393514e-02	1.379850e-01	970
GO:1901841	regulation of high voltage-gated calcium channel activity	5	-0.8554350	-1.602692	1.394771e-02	1.394771e-02	1.379850e-01	1312
GO:0043523	regulation of neuron apoptotic process	168	-0.3767829	-1.441598	1.398852e-02	1.398852e-02	1.379850e-01	1562
GO:0071359	cellular response to dsRNA	14	0.6696507	1.712093	1.398977e-02	1.398977e-02	1.379850e-01	1456
GO:0005119	smoothened binding	4	-0.9011025	-1.570772	1.399338e-02	1.399338e-02	1.379850e-01	53
GO:0015016	[heparan sulfate]-glucosamine N-sulfotransferase activity	3	-0.9312659	-1.541681	1.401063e-02	1.401063e-02	1.379850e-01	183
GO:0050119	N-acetylglucosamine deacetylase activity	3	-0.9312659	-1.541681	1.401063e-02	1.401063e-02	1.379850e-01	183
GO:0002920	regulation of humoral immune response	19	0.6257288	1.746063	1.404625e-02	1.404625e-02	1.381863e-01	1704
GO:0034124	regulation of MyD88-dependent toll-like receptor signaling pathway	3	0.9185682	1.530574	1.407210e-02	1.407210e-02	1.381863e-01	77
GO:0050671	positive regulation of lymphocyte proliferation	64	0.4240301	1.558221	1.407410e-02	1.407410e-02	1.381863e-01	1725
GO:0048172	regulation of short-term neuronal synaptic plasticity	14	-0.6840473	-1.690095	1.408232e-02	1.408232e-02	1.381863e-01	963
GO:0051223	regulation of protein transport	325	-0.3188593	-1.306605	1.424396e-02	1.424396e-02	1.396453e-01	1727
GO:0009311	oligosaccharide metabolic process	29	-0.5628655	-1.602728	1.428983e-02	1.428983e-02	1.399678e-01	1974
GO:0009267	cellular response to starvation	80	0.3918386	1.498560	1.433995e-02	1.433995e-02	1.403312e-01	918
GO:1990089	response to nerve growth factor	21	-0.6076041	-1.634936	1.447410e-02	1.447410e-02	1.413875e-01	869
GO:1990090	cellular response to nerve growth factor stimulus	21	-0.6076041	-1.634936	1.447410e-02	1.447410e-02	1.413875e-01	869
GO:0045335	phagocytic vesicle	66	0.4255003	1.562967	1.460597e-02	1.460597e-02	1.424568e-01	2186
GO:0032946	positive regulation of mononuclear cell proliferation	65	0.4300417	1.576599	1.460999e-02	1.460999e-02	1.424568e-01	1725
GO:0009582	detection of abiotic stimulus	53	-0.4785286	-1.555804	1.463807e-02	1.463807e-02	1.426017e-01	1724
GO:1901264	carbohydrate derivative transport	28	0.5414406	1.638691	1.471848e-02	1.471848e-02	1.429133e-01	1147
GO:0071599	otic vesicle development	7	-0.7906432	-1.608253	1.473203e-02	1.473203e-02	1.429133e-01	149
GO:0071600	otic vesicle morphogenesis	7	-0.7906432	-1.608253	1.473203e-02	1.473203e-02	1.429133e-01	149
GO:0004890	GABA-A receptor activity	8	-0.7755084	-1.638052	1.473632e-02	1.473632e-02	1.429133e-01	976
GO:1902711	GABA-A receptor complex	8	-0.7755084	-1.638052	1.473632e-02	1.473632e-02	1.429133e-01	976
GO:0007193	adenylate cyclase-inhibiting G protein-coupled receptor signaling pathway	39	-0.5133732	-1.558068	1.478970e-02	1.478970e-02	1.432507e-01	1130
GO:0140238	presynaptic endocytosis	56	-0.4678124	-1.527801	1.479768e-02	1.479768e-02	1.432507e-01	1228
GO:0032729	positive regulation of type II interferon production	30	0.5456745	1.668013	1.483055e-02	1.483055e-02	1.433454e-01	1456
GO:0030916	otic vesicle formation	4	-0.8985032	-1.566241	1.487254e-02	1.487254e-02	1.433454e-01	149
GO:0098943	neurotransmitter receptor transport, postsynaptic endosome to lysosome	4	-0.8983919	-1.566047	1.487254e-02	1.487254e-02	1.433454e-01	389
GO:0009957	epidermal cell fate specification	4	-0.8981177	-1.565569	1.487254e-02	1.487254e-02	1.433454e-01	53
GO:0021953	central nervous system neuron differentiation	95	-0.4198439	-1.497854	1.487392e-02	1.487392e-02	1.433454e-01	1520
GO:1990926	short-term synaptic potentiation	5	-0.8514894	-1.595300	1.496088e-02	1.496088e-02	1.440547e-01	1238
GO:1902710	GABA receptor complex	9	-0.7490494	-1.628460	1.506946e-02	1.506946e-02	1.449707e-01	976
GO:0003351	epithelial cilium movement involved in extracellular fluid movement	19	0.6211143	1.733187	1.511983e-02	1.511983e-02	1.450347e-01	1789
GO:0008305	integrin complex	26	0.5591176	1.672081	1.512854e-02	1.512854e-02	1.450347e-01	1776
GO:0002372	myeloid dendritic cell cytokine production	4	0.8837778	1.608444	1.514335e-02	1.514335e-02	1.450347e-01	930
GO:0002733	regulation of myeloid dendritic cell cytokine production	4	0.8837778	1.608444	1.514335e-02	1.514335e-02	1.450347e-01	930
GO:0002735	positive regulation of myeloid dendritic cell cytokine production	4	0.8837778	1.608444	1.514335e-02	1.514335e-02	1.450347e-01	930
GO:0001960	negative regulation of cytokine-mediated signaling pathway	32	0.5077286	1.594103	1.520437e-02	1.520437e-02	1.452373e-01	1927
GO:0060761	negative regulation of response to cytokine stimulus	32	0.5077286	1.594103	1.520437e-02	1.520437e-02	1.452373e-01	1927
GO:0070391	response to lipoteichoic acid	6	0.8016077	1.662045	1.521837e-02	1.521837e-02	1.452373e-01	1148
GO:0071223	cellular response to lipoteichoic acid	6	0.8016077	1.662045	1.521837e-02	1.521837e-02	1.452373e-01	1148
GO:0045766	positive regulation of angiogenesis	103	0.3545457	1.401047	1.525337e-02	1.525337e-02	1.453141e-01	1771
GO:1904018	positive regulation of vasculature development	103	0.3545457	1.401047	1.525337e-02	1.525337e-02	1.453141e-01	1771
GO:0009743	response to carbohydrate	111	-0.4013963	-1.468336	1.527684e-02	1.527684e-02	1.454092e-01	2107
GO:0002825	regulation of T-helper 1 type immune response	12	0.6924452	1.693597	1.531500e-02	1.531500e-02	1.456439e-01	1836
GO:0002732	positive regulation of dendritic cell cytokine production	6	0.8010000	1.660785	1.537608e-02	1.537608e-02	1.460959e-01	1713
GO:1904889	regulation of excitatory synapse assembly	11	-0.7124860	-1.629745	1.549996e-02	1.549996e-02	1.469426e-01	1712
GO:0071971	extracellular exosome assembly	5	0.8517462	1.684434	1.551386e-02	1.551386e-02	1.469426e-01	238
GO:0030198	extracellular matrix organization	195	0.3111325	1.362007	1.553331e-02	1.553331e-02	1.469426e-01	2116
GO:0043062	extracellular structure organization	195	0.3111325	1.362007	1.553331e-02	1.553331e-02	1.469426e-01	2116
GO:0045229	external encapsulating structure organization	195	0.3111325	1.362007	1.553331e-02	1.553331e-02	1.469426e-01	2116
GO:0032928	regulation of superoxide anion generation	12	0.6911535	1.690438	1.565723e-02	1.565723e-02	1.479850e-01	2060
GO:0022604	regulation of cell morphogenesis	184	-0.3625114	-1.401094	1.571175e-02	1.571175e-02	1.483702e-01	1296
GO:0051135	positive regulation of NK T cell activation	5	0.8508754	1.682712	1.582105e-02	1.582105e-02	1.491412e-01	1251
GO:0051142	positive regulation of NK T cell proliferation	5	0.8508754	1.682712	1.582105e-02	1.582105e-02	1.491412e-01	1251
GO:0006735	NADH regeneration	14	-0.6774756	-1.673858	1.589102e-02	1.589102e-02	1.494089e-01	1598
GO:0061621	canonical glycolysis	14	-0.6774756	-1.673858	1.589102e-02	1.589102e-02	1.494089e-01	1598
GO:0061718	glucose catabolic process to pyruvate	14	-0.6774756	-1.673858	1.589102e-02	1.589102e-02	1.494089e-01	1598
GO:0051481	negative regulation of cytosolic calcium ion concentration	16	-0.6521148	-1.645108	1.602944e-02	1.602944e-02	1.504485e-01	1973
GO:0061792	secretory granule maturation	3	-0.9281786	-1.536570	1.602948e-02	1.602948e-02	1.504485e-01	593
GO:0099590	neurotransmitter receptor internalization	26	-0.5882488	-1.640672	1.605609e-02	1.605609e-02	1.505307e-01	807
GO:0007214	gamma-aminobutyric acid signaling pathway	18	-0.6348651	-1.652672	1.606616e-02	1.606616e-02	1.505307e-01	1062
GO:0052652	cyclic purine nucleotide metabolic process	20	-0.6098484	-1.618974	1.609381e-02	1.609381e-02	1.506589e-01	2439
GO:1900017	positive regulation of cytokine production involved in inflammatory response	8	0.7733730	1.754908	1.610927e-02	1.610927e-02	1.506729e-01	1748
GO:0051928	positive regulation of calcium ion transport	77	-0.4438715	-1.528688	1.638124e-02	1.638124e-02	1.530598e-01	1038
GO:0060340	positive regulation of type I interferon-mediated signaling pathway	9	0.7322829	1.708965	1.642213e-02	1.642213e-02	1.530598e-01	983
GO:0099151	regulation of postsynaptic density assembly	9	-0.7466158	-1.623169	1.642703e-02	1.642703e-02	1.530598e-01	1712
GO:0060426	lung vasculature development	5	0.8488494	1.678705	1.643545e-02	1.643545e-02	1.530598e-01	1171
GO:0034364	high-density lipoprotein particle	5	0.8486344	1.678280	1.643545e-02	1.643545e-02	1.530598e-01	947
GO:0014061	regulation of norepinephrine secretion	12	-0.6972798	-1.639465	1.649119e-02	1.649119e-02	1.534464e-01	720
GO:0019228	neuronal action potential	29	-0.5587035	-1.590876	1.652645e-02	1.652645e-02	1.534595e-01	1549
GO:0015129	lactate transmembrane transporter activity	3	0.9153425	1.525200	1.653732e-02	1.653732e-02	1.534595e-01	183
GO:0001964	startle response	16	-0.6495180	-1.638558	1.655071e-02	1.655071e-02	1.534595e-01	736
GO:0061620	glycolytic process through glucose-6-phosphate	17	-0.6448526	-1.659553	1.655182e-02	1.655182e-02	1.534595e-01	1598
GO:0030038	contractile actin filament bundle assembly	82	0.3858708	1.480975	1.657797e-02	1.657797e-02	1.534595e-01	1120
GO:0043149	stress fiber assembly	82	0.3858708	1.480975	1.657797e-02	1.657797e-02	1.534595e-01	1120
GO:0030018	Z disc	89	-0.4184273	-1.475486	1.663530e-02	1.663530e-02	1.538581e-01	1377
GO:0035886	vascular associated smooth muscle cell differentiation	23	0.5604668	1.625737	1.665016e-02	1.665016e-02	1.538636e-01	2778
GO:1902644	tertiary alcohol metabolic process	9	-0.7459053	-1.621624	1.669854e-02	1.669854e-02	1.541786e-01	1288
GO:0005254	chloride channel activity	38	-0.5150785	-1.555401	1.682482e-02	1.682482e-02	1.551942e-01	513
GO:0007212	dopamine receptor signaling pathway	18	-0.6323166	-1.646038	1.683732e-02	1.683732e-02	1.551942e-01	950
GO:0046634	regulation of alpha-beta T cell activation	48	0.4587096	1.569299	1.686287e-02	1.686287e-02	1.552969e-01	1829
GO:0051835	positive regulation of synapse structural plasticity	3	-0.9251359	-1.531533	1.689592e-02	1.689592e-02	1.553887e-01	654
GO:0097001	ceramide binding	11	0.7062527	1.710716	1.690212e-02	1.690212e-02	1.553887e-01	995
GO:0033993	response to lipid	348	0.2804573	1.289421	1.691606e-02	1.691606e-02	1.553887e-01	1760
GO:0008088	axo-dendritic transport	55	-0.4779206	-1.561710	1.696938e-02	1.696938e-02	1.557459e-01	2272
GO:0030098	lymphocyte differentiation	205	0.3058436	1.343920	1.704538e-02	1.704538e-02	1.560555e-01	1184
GO:0000323	lytic vacuole	274	0.2852245	1.286503	1.704653e-02	1.704653e-02	1.560555e-01	2379
GO:0005764	lysosome	274	0.2852245	1.286503	1.704653e-02	1.704653e-02	1.560555e-01	2379
GO:0045576	mast cell activation	36	0.5012095	1.596329	1.707883e-02	1.707883e-02	1.562186e-01	1409
GO:0004971	AMPA glutamate receptor activity	3	-0.9231240	-1.528202	1.718473e-02	1.718473e-02	1.570540e-01	343
GO:0019789	SUMO transferase activity	9	-0.7442967	-1.618127	1.724158e-02	1.724158e-02	1.574401e-01	6
GO:0005253	monoatomic anion channel activity	44	-0.4838321	-1.504767	1.732676e-02	1.732676e-02	1.580841e-01	513
GO:0016049	cell growth	317	-0.3248630	-1.326704	1.737673e-02	1.737673e-02	1.584060e-01	1563
GO:0005212	structural constituent of eye lens	9	0.7259136	1.694101	1.741565e-02	1.741565e-02	1.586267e-01	2484
GO:0098900	regulation of action potential	42	-0.5190053	-1.603240	1.756575e-02	1.756575e-02	1.598589e-01	1589
GO:0060627	regulation of vesicle-mediated transport	368	-0.3136674	-1.295897	1.761678e-02	1.761678e-02	1.601881e-01	1269
GO:0070640	vitamin D3 metabolic process	3	0.9117973	1.519292	1.777372e-02	1.777372e-02	1.614790e-01	800
GO:0071605	monocyte chemotactic protein-1 production	14	0.6560930	1.677430	1.786111e-02	1.786111e-02	1.620000e-01	1238
GO:0071637	regulation of monocyte chemotactic protein-1 production	14	0.6560930	1.677430	1.786111e-02	1.786111e-02	1.620000e-01	1238
GO:0021952	central nervous system projection neuron axonogenesis	20	-0.6057700	-1.608147	1.789628e-02	1.789628e-02	1.621826e-01	1358
GO:0048871	multicellular organismal-level homeostasis	435	0.2631372	1.219400	1.792409e-02	1.792409e-02	1.621991e-01	1803
GO:0018198	peptidyl-cysteine modification	28	-0.5475213	-1.555034	1.792819e-02	1.792819e-02	1.621991e-01	2259
GO:0042531	positive regulation of tyrosine phosphorylation of STAT protein	19	0.6084412	1.697823	1.798273e-02	1.798273e-02	1.625562e-01	1905
GO:0031252	cell leading edge	285	-0.3309217	-1.340382	1.800136e-02	1.800136e-02	1.625883e-01	1722
GO:0002636	positive regulation of germinal center formation	4	0.8785935	1.599009	1.801961e-02	1.801961e-02	1.626170e-01	51
GO:0070426	positive regulation of nucleotide-binding oligomerization domain containing signaling pathway	3	-0.9209920	-1.524673	1.805116e-02	1.805116e-02	1.626295e-01	28
GO:0070434	positive regulation of nucleotide-binding oligomerization domain containing 2 signaling pathway	3	-0.9209920	-1.524673	1.805116e-02	1.805116e-02	1.626295e-01	28
GO:0045779	negative regulation of bone resorption	9	0.7233936	1.688220	1.807908e-02	1.807908e-02	1.627380e-01	665
GO:0032731	positive regulation of interleukin-1 beta production	28	0.5340478	1.616317	1.809338e-02	1.809338e-02	1.627380e-01	905
GO:0042166	acetylcholine binding	6	-0.8245023	-1.627587	1.820701e-02	1.820701e-02	1.636235e-01	1481
GO:0140328	floppase activity	6	0.7918598	1.641834	1.822559e-02	1.822559e-02	1.636477e-01	1729
GO:0010243	response to organonitrogen compound	515	-0.2995608	-1.266119	1.824005e-02	1.824005e-02	1.636477e-01	1601
GO:0031589	cell-substrate adhesion	246	0.2925559	1.310864	1.835656e-02	1.835656e-02	1.645056e-01	1863
GO:0002643	regulation of tolerance induction	10	0.7044275	1.692368	1.837007e-02	1.837007e-02	1.645056e-01	2313
GO:0072659	protein localization to plasma membrane	203	-0.3447460	-1.340857	1.838143e-02	1.838143e-02	1.645056e-01	1357
GO:0009642	response to light intensity	7	-0.7838825	-1.594501	1.845069e-02	1.845069e-02	1.649885e-01	1830
GO:0043524	negative regulation of neuron apoptotic process	116	-0.3936740	-1.443294	1.848960e-02	1.848960e-02	1.651994e-01	1562
GO:0042461	photoreceptor cell development	27	-0.5747555	-1.618108	1.854537e-02	1.854537e-02	1.655605e-01	1853
GO:0002583	regulation of antigen processing and presentation of peptide antigen	5	0.8454753	1.672032	1.858582e-02	1.858582e-02	1.657844e-01	609
GO:0001618	virus receptor activity	16	0.6497711	1.721134	1.870108e-02	1.870108e-02	1.665371e-01	1126
GO:0140272	exogenous protein binding	16	0.6497711	1.721134	1.870108e-02	1.870108e-02	1.665371e-01	1126
GO:0032787	monocarboxylic acid metabolic process	337	0.2757856	1.256627	1.872447e-02	1.872447e-02	1.666077e-01	2463
GO:0004879	nuclear receptor activity	17	-0.6393389	-1.645363	1.886134e-02	1.886134e-02	1.674940e-01	907
GO:0098531	ligand-activated transcription factor activity	17	-0.6393389	-1.645363	1.886134e-02	1.886134e-02	1.674940e-01	907
GO:0019855	calcium channel inhibitor activity	9	-0.7390254	-1.606667	1.887067e-02	1.887067e-02	1.674940e-01	1146
GO:0060073	micturition	3	-0.9203074	-1.523540	1.891760e-02	1.891760e-02	1.676843e-01	408
GO:2001239	regulation of extrinsic apoptotic signaling pathway in absence of ligand	24	-0.5812727	-1.597078	1.892320e-02	1.892320e-02	1.676843e-01	742
GO:0048878	chemical homeostasis	573	-0.2929144	-1.248508	1.901144e-02	1.901144e-02	1.683279e-01	1482
GO:0005004	GPI-linked ephrin receptor activity	5	-0.8452046	-1.583525	1.902780e-02	1.902780e-02	1.683346e-01	829
GO:1903828	negative regulation of protein localization	134	-0.3815982	-1.423607	1.908359e-02	1.908359e-02	1.686897e-01	930
GO:0046834	lipid phosphorylation	9	-0.7377083	-1.603804	1.914218e-02	1.914218e-02	1.690691e-01	1175
GO:0070327	thyroid hormone transport	5	-0.8450058	-1.583153	1.931830e-02	1.931830e-02	1.704849e-01	884
GO:0002260	lymphocyte homeostasis	43	0.4681017	1.563264	1.935335e-02	1.935335e-02	1.706547e-01	2229
GO:0033033	negative regulation of myeloid cell apoptotic process	9	0.7169044	1.673076	1.940595e-02	1.940595e-02	1.707679e-01	2549
GO:0014041	regulation of neuron maturation	9	-0.7373008	-1.602918	1.941370e-02	1.941370e-02	1.707679e-01	899
GO:0007635	chemosensory behavior	9	-0.7361048	-1.600318	1.941370e-02	1.941370e-02	1.707679e-01	1622
GO:0060353	regulation of cell adhesion molecule production	6	0.7889262	1.635752	1.949343e-02	1.949343e-02	1.709074e-01	1343
GO:0010815	bradykinin catabolic process	6	0.7882519	1.634354	1.949343e-02	1.949343e-02	1.709074e-01	723
GO:0070228	regulation of lymphocyte apoptotic process	33	0.4974586	1.575912	1.950596e-02	1.950596e-02	1.709074e-01	729
GO:0046790	virion binding	5	0.8432872	1.667705	1.950741e-02	1.950741e-02	1.709074e-01	735
GO:0019829	ATPase-coupled monoatomic cation transmembrane transporter activity	36	-0.5243419	-1.577730	1.950880e-02	1.950880e-02	1.709074e-01	1861
GO:0050879	multicellular organismal movement	35	-0.5232771	-1.564138	1.968518e-02	1.968518e-02	1.723126e-01	867
GO:0050708	regulation of protein secretion	181	-0.3636560	-1.401920	1.986197e-02	1.986197e-02	1.737191e-01	1589
GO:1905347	endodeoxyribonuclease complex	3	0.9088865	1.514442	1.993742e-02	1.993742e-02	1.739558e-01	254
GO:0046102	inosine metabolic process	3	0.9076073	1.512311	1.993742e-02	1.993742e-02	1.739558e-01	381
GO:0032185	septin cytoskeleton organization	3	0.9072598	1.511732	1.993742e-02	1.993742e-02	1.739558e-01	841
GO:0009266	response to temperature stimulus	82	-0.4207358	-1.462728	1.997020e-02	1.997020e-02	1.741009e-01	1661
GO:1902476	chloride transmembrane transport	26	-0.5761332	-1.606881	2.003893e-02	2.003893e-02	1.745590e-01	1149
GO:0046121	deoxyribonucleoside catabolic process	4	0.8742667	1.591134	2.013952e-02	2.013952e-02	1.752936e-01	1140
GO:0017146	NMDA selective glutamate receptor complex	5	-0.8431910	-1.579753	2.018978e-02	2.018978e-02	1.755894e-01	189
GO:0050997	quaternary ammonium group binding	29	-0.5481190	-1.560738	2.025416e-02	2.025416e-02	1.760073e-01	1495
GO:0008284	positive regulation of cell population proliferation	487	0.2603478	1.228183	2.034497e-02	2.034497e-02	1.766542e-01	2063
GO:1902105	regulation of leukocyte differentiation	160	0.3233351	1.366482	2.037044e-02	2.037044e-02	1.767330e-01	1725
GO:0140115	export across plasma membrane	39	-0.5011145	-1.520864	2.041211e-02	2.041211e-02	1.769522e-01	1033
GO:0009566	fertilization	60	-0.4503076	-1.494012	2.044251e-02	2.044251e-02	1.770097e-01	1131
GO:0043435	response to corticotropin-releasing hormone	4	-0.8881018	-1.548109	2.046799e-02	2.046799e-02	1.770097e-01	1016
GO:0071376	cellular response to corticotropin-releasing hormone stimulus	4	-0.8881018	-1.548109	2.046799e-02	2.046799e-02	1.770097e-01	1016
GO:0030224	monocyte differentiation	17	0.5960981	1.599585	2.053098e-02	2.053098e-02	1.773410e-01	676
GO:0010876	lipid localization	211	0.2950699	1.298579	2.053949e-02	2.053949e-02	1.773410e-01	1765
GO:0051793	medium-chain fatty acid catabolic process	3	0.9058505	1.509384	2.055563e-02	2.055563e-02	1.773410e-01	16
GO:0048763	calcium-induced calcium release activity	3	-0.9172949	-1.518552	2.065048e-02	2.065048e-02	1.780169e-01	128
GO:0042575	DNA polymerase complex	14	0.6450998	1.649324	2.069051e-02	2.069051e-02	1.780997e-01	2399
GO:0098831	presynaptic active zone cytoplasmic component	18	-0.6255422	-1.628403	2.069312e-02	2.069312e-02	1.780997e-01	1563
GO:0002931	response to ischemia	31	-0.5249176	-1.516309	2.075832e-02	2.075832e-02	1.782699e-01	1976
GO:0050862	positive regulation of T cell receptor signaling pathway	6	0.7839104	1.625352	2.076127e-02	2.076127e-02	1.782699e-01	1148
GO:0060664	epithelial cell proliferation involved in salivary gland morphogenesis	4	-0.8871131	-1.546386	2.076249e-02	2.076249e-02	1.782699e-01	149
GO:1903707	negative regulation of hemopoiesis	58	0.4187216	1.495542	2.088873e-02	2.088873e-02	1.791205e-01	860
GO:0005796	Golgi lumen	15	0.6323295	1.661574	2.090368e-02	2.090368e-02	1.791205e-01	1551
GO:0007216	G protein-coupled glutamate receptor signaling pathway	8	-0.7637417	-1.613198	2.091138e-02	2.091138e-02	1.791205e-01	896
GO:0061615	glycolytic process through fructose-6-phosphate	20	-0.5991664	-1.590616	2.098623e-02	2.098623e-02	1.796190e-01	1753
GO:0042596	fear response	26	-0.5735202	-1.599593	2.103464e-02	2.103464e-02	1.797202e-01	1495
GO:0032494	response to peptidoglycan	4	0.8733813	1.589523	2.104805e-02	2.104805e-02	1.797202e-01	1148
GO:0090272	negative regulation of fibroblast growth factor production	4	0.8732482	1.589280	2.104805e-02	2.104805e-02	1.797202e-01	325
GO:0010484	histone H3 acetyltransferase activity	7	0.7534049	1.645185	2.108252e-02	2.108252e-02	1.798721e-01	603
GO:0030665	clathrin-coated vesicle membrane	28	-0.5407713	-1.535863	2.114285e-02	2.114285e-02	1.801755e-01	2009
GO:0010884	positive regulation of lipid storage	12	0.6774695	1.656969	2.115149e-02	2.115149e-02	1.801755e-01	1291
GO:0002399	MHC class II protein complex assembly	8	0.7652512	1.736478	2.121306e-02	2.121306e-02	1.804149e-01	1165
GO:0002503	peptide antigen assembly with MHC class II protein complex	8	0.7652512	1.736478	2.121306e-02	2.121306e-02	1.804149e-01	1165
GO:0030217	T cell differentiation	151	0.3287029	1.376799	2.133235e-02	2.133235e-02	1.812865e-01	1173
GO:0000380	alternative mRNA splicing, via spliceosome	41	-0.5098272	-1.564102	2.135523e-02	2.135523e-02	1.813380e-01	1077
GO:0031032	actomyosin structure organization	155	0.3312512	1.402552	2.141942e-02	2.141942e-02	1.817400e-01	1759
GO:2000404	regulation of T cell migration	26	0.5445085	1.628391	2.145257e-02	2.145257e-02	1.818781e-01	1112
GO:0008277	regulation of G protein-coupled receptor signaling pathway	75	-0.4299699	-1.480470	2.148613e-02	2.148613e-02	1.820196e-01	1955
GO:0061000	negative regulation of dendritic spine development	9	-0.7337248	-1.595144	2.158583e-02	2.158583e-02	1.827207e-01	1642
GO:0042445	hormone metabolic process	99	-0.4019741	-1.445542	2.166208e-02	2.166208e-02	1.831489e-01	1106
GO:0042832	defense response to protozoan	10	0.6942509	1.667919	2.167991e-02	2.167991e-02	1.831489e-01	1085
GO:0051791	medium-chain fatty acid metabolic process	7	0.7509916	1.639915	2.170718e-02	2.170718e-02	1.831489e-01	16
GO:0001662	behavioral fear response	22	-0.5686148	-1.536389	2.172134e-02	2.172134e-02	1.831489e-01	685
GO:0099558	maintenance of synapse structure	22	-0.5671227	-1.532357	2.172134e-02	2.172134e-02	1.831489e-01	1712
GO:0030183	B cell differentiation	74	0.3944323	1.480466	2.174655e-02	2.174655e-02	1.832183e-01	1961
GO:1901329	regulation of odontoblast differentiation	3	0.9036911	1.505785	2.179203e-02	2.179203e-02	1.834581e-01	35
GO:0002507	tolerance induction	12	0.6730124	1.646068	2.183933e-02	2.183933e-02	1.836060e-01	2313
GO:0018209	peptidyl-serine modification	178	-0.3545109	-1.370288	2.184365e-02	2.184365e-02	1.836060e-01	2003
GO:1902035	positive regulation of hematopoietic stem cell proliferation	6	-0.8175296	-1.613823	2.187657e-02	2.187657e-02	1.837395e-01	267
GO:0072567	chemokine (C-X-C motif) ligand 2 production	10	0.6936493	1.666474	2.201089e-02	2.201089e-02	1.844437e-01	314
GO:2000341	regulation of chemokine (C-X-C motif) ligand 2 production	10	0.6936493	1.666474	2.201089e-02	2.201089e-02	1.844437e-01	314
GO:0031343	positive regulation of cell killing	23	0.5516134	1.600056	2.201172e-02	2.201172e-02	1.844437e-01	1776
GO:0097401	synaptic vesicle lumen acidification	14	-0.6615935	-1.634617	2.209227e-02	2.209227e-02	1.847562e-01	1861
GO:0140236	translation at presynapse	19	0.6003461	1.675234	2.211754e-02	2.211754e-02	1.847562e-01	3199
GO:0140241	translation at synapse	19	0.6003461	1.675234	2.211754e-02	2.211754e-02	1.847562e-01	3199
GO:0140242	translation at postsynapse	19	0.6003461	1.675234	2.211754e-02	2.211754e-02	1.847562e-01	3199
GO:0009595	detection of biotic stimulus	20	0.5606194	1.585620	2.221022e-02	2.221022e-02	1.853868e-01	1790
GO:0090660	cerebrospinal fluid circulation	9	0.7106733	1.658534	2.239141e-02	2.239141e-02	1.867546e-01	1789
GO:1901857	positive regulation of cellular respiration	13	0.6573383	1.645551	2.244119e-02	2.244119e-02	1.870252e-01	623
GO:0038003	G protein-coupled opioid receptor signaling pathway	5	-0.8362092	-1.566672	2.251375e-02	2.251375e-02	1.873802e-01	1192
GO:0005955	calcineurin complex	4	-0.8856669	-1.543865	2.252948e-02	2.252948e-02	1.873802e-01	1038
GO:0031638	zymogen activation	33	0.4928520	1.561319	2.253592e-02	2.253592e-02	1.873802e-01	822
GO:0031013	troponin I binding	3	-0.9148759	-1.514548	2.267217e-02	2.267217e-02	1.882152e-01	26
GO:0002756	MyD88-independent toll-like receptor signaling pathway	10	0.6915219	1.661363	2.267286e-02	2.267286e-02	1.882152e-01	930
GO:0046365	monosaccharide catabolic process	32	-0.5265507	-1.525722	2.270159e-02	2.270159e-02	1.882152e-01	1598
GO:0060420	regulation of heart growth	53	-0.4606602	-1.497710	2.270616e-02	2.270616e-02	1.882152e-01	1482
GO:0098711	iron ion import across plasma membrane	5	-0.8359814	-1.566245	2.280424e-02	2.280424e-02	1.888831e-01	3
GO:0008092	cytoskeletal protein binding	604	-0.2966844	-1.270456	2.287884e-02	2.287884e-02	1.893555e-01	1725
GO:0014042	positive regulation of neuron maturation	3	-0.9144802	-1.513893	2.296099e-02	2.296099e-02	1.898420e-01	742
GO:0016504	peptidase activator activity	30	0.5261975	1.608476	2.297283e-02	2.297283e-02	1.898420e-01	2269
GO:0033273	response to vitamin	21	0.5731456	1.623540	2.308544e-02	2.308544e-02	1.906265e-01	1700
GO:0005178	integrin binding	105	0.3597630	1.416894	2.312215e-02	2.312215e-02	1.907836e-01	1812
GO:0060510	type II pneumocyte differentiation	3	-0.9137751	-1.512726	2.324980e-02	2.324980e-02	1.910166e-01	149
GO:0009581	detection of external stimulus	54	-0.4775387	-1.559164	2.325439e-02	2.325439e-02	1.910166e-01	1724
GO:0043123	positive regulation of I-kappaB kinase/NF-kappaB signaling	66	0.4145691	1.522815	2.326762e-02	2.326762e-02	1.910166e-01	1287
GO:0098985	asymmetric, glutamatergic, excitatory synapse	16	-0.6381705	-1.609931	2.332726e-02	2.332726e-02	1.910166e-01	1426
GO:0002238	response to molecule of fungal origin	3	0.9001771	1.499930	2.333754e-02	2.333754e-02	1.910166e-01	905
GO:0070891	lipoteichoic acid binding	3	0.9001771	1.499930	2.333754e-02	2.333754e-02	1.910166e-01	905
GO:0071725	response to triacyl bacterial lipopeptide	3	0.9001771	1.499930	2.333754e-02	2.333754e-02	1.910166e-01	905
GO:0071727	cellular response to triacyl bacterial lipopeptide	3	0.9001771	1.499930	2.333754e-02	2.333754e-02	1.910166e-01	905
GO:0032611	interleukin-1 beta production	45	0.4749927	1.592010	2.333889e-02	2.333889e-02	1.910166e-01	912
GO:0032651	regulation of interleukin-1 beta production	45	0.4749927	1.592010	2.333889e-02	2.333889e-02	1.910166e-01	912
GO:0070265	necrotic cell death	40	0.4458706	1.470677	2.335253e-02	2.335253e-02	1.910166e-01	1495
GO:0048844	artery morphogenesis	54	0.4324517	1.524860	2.336294e-02	2.336294e-02	1.910166e-01	908
GO:0046958	nonassociative learning	4	-0.8843988	-1.541654	2.341298e-02	2.341298e-02	1.912806e-01	177
GO:0032839	dendrite cytoplasm	21	-0.5885234	-1.583594	2.344017e-02	2.344017e-02	1.913578e-01	1401
GO:0032791	lead ion binding	3	0.8994840	1.498775	2.364664e-02	2.364664e-02	1.928974e-01	799
GO:0002377	immunoglobulin production	66	0.4133943	1.518499	2.370252e-02	2.370252e-02	1.932071e-01	2026
GO:0048638	regulation of developmental growth	233	-0.3343598	-1.317265	2.374932e-02	2.374932e-02	1.932208e-01	1707
GO:0030049	muscle filament sliding	9	-0.7271033	-1.580748	2.375796e-02	2.375796e-02	1.932208e-01	736
GO:0033275	actin-myosin filament sliding	9	-0.7271033	-1.580748	2.375796e-02	2.375796e-02	1.932208e-01	736
GO:0002830	positive regulation of type 2 immune response	5	0.8332582	1.647871	2.380817e-02	2.380817e-02	1.933376e-01	1173
GO:0043605	amide catabolic process	5	0.8309554	1.643317	2.380817e-02	2.380817e-02	1.933376e-01	381
GO:0048488	synaptic vesicle endocytosis	53	-0.4597919	-1.494887	2.386102e-02	2.386102e-02	1.936210e-01	1228
GO:0007622	rhythmic behavior	29	-0.5388335	-1.534298	2.398187e-02	2.398187e-02	1.944553e-01	811
GO:0055008	cardiac muscle tissue morphogenesis	45	-0.4898964	-1.534631	2.421869e-02	2.421869e-02	1.961598e-01	235
GO:0009215	purine deoxyribonucleoside triphosphate metabolic process	6	0.7815493	1.620457	2.424783e-02	2.424783e-02	1.961598e-01	23
GO:1900086	positive regulation of peptidyl-tyrosine autophosphorylation	5	-0.8336095	-1.561801	2.425673e-02	2.425673e-02	1.961598e-01	42
GO:0004127	cytidylate kinase activity	3	0.8982295	1.496685	2.426485e-02	2.426485e-02	1.961598e-01	345
GO:0003158	endothelium development	89	0.3706104	1.437981	2.431721e-02	2.431721e-02	1.964034e-01	2539
GO:0032612	interleukin-1 production	53	0.4403307	1.545325	2.436963e-02	2.436963e-02	1.964034e-01	1251
GO:0032652	regulation of interleukin-1 production	53	0.4403307	1.545325	2.436963e-02	2.436963e-02	1.964034e-01	1251
GO:0051984	positive regulation of chromosome segregation	9	0.7076573	1.651495	2.438173e-02	2.438173e-02	1.964034e-01	1317
GO:0009410	response to xenobiotic stimulus	142	-0.3725008	-1.401752	2.438603e-02	2.438603e-02	1.964034e-01	1387
GO:0002690	positive regulation of leukocyte chemotaxis	46	0.4260772	1.444859	2.440557e-02	2.440557e-02	1.964140e-01	1059
GO:0009159	deoxyribonucleoside monophosphate catabolic process	7	0.7469968	1.631192	2.451813e-02	2.451813e-02	1.965297e-01	1140
GO:2000833	positive regulation of steroid hormone secretion	7	0.7460540	1.629133	2.451813e-02	2.451813e-02	1.965297e-01	1175
GO:1990748	cellular detoxification	32	0.4851653	1.523262	2.455969e-02	2.455969e-02	1.965297e-01	2999
GO:0010807	regulation of synaptic vesicle priming	8	-0.7597516	-1.604770	2.456029e-02	2.456029e-02	1.965297e-01	2069
GO:0060688	regulation of morphogenesis of a branching structure	38	-0.5001179	-1.510224	2.457139e-02	2.457139e-02	1.965297e-01	1238
GO:0015204	urea transmembrane transporter activity	3	0.8965250	1.493845	2.457395e-02	2.457395e-02	1.965297e-01	938
GO:0015840	urea transport	3	0.8965250	1.493845	2.457395e-02	2.457395e-02	1.965297e-01	938
GO:0071918	urea transmembrane transport	3	0.8965250	1.493845	2.457395e-02	2.457395e-02	1.965297e-01	938
GO:1903428	positive regulation of reactive oxygen species biosynthetic process	15	-0.6385108	-1.586362	2.458395e-02	2.458395e-02	1.965297e-01	694
GO:0061044	negative regulation of vascular wound healing	4	0.8675923	1.578987	2.468219e-02	2.468219e-02	1.970138e-01	801
GO:0030160	synaptic receptor adaptor activity	3	-0.9101372	-1.506703	2.469387e-02	2.469387e-02	1.970138e-01	816
GO:0150052	regulation of postsynapse assembly	6	-0.8138735	-1.606606	2.469931e-02	2.469931e-02	1.970138e-01	619
GO:0009164	nucleoside catabolic process	8	0.7596344	1.723733	2.472192e-02	2.472192e-02	1.970483e-01	387
GO:0060333	type II interferon-mediated signaling pathway	7	0.7446017	1.625962	2.483046e-02	2.483046e-02	1.977673e-01	1251
GO:0031674	I band	96	-0.4041107	-1.447628	2.494938e-02	2.494938e-02	1.985678e-01	1377
GO:0035239	tube morphogenesis	558	0.2434332	1.166636	2.498601e-02	2.498601e-02	1.987127e-01	2138
GO:0033605	positive regulation of catecholamine secretion	7	-0.7729544	-1.572272	2.502990e-02	2.502990e-02	1.988853e-01	757
GO:0009931	calcium-dependent protein serine/threonine kinase activity	18	-0.6192860	-1.612117	2.506305e-02	2.506305e-02	1.988853e-01	600
GO:0010857	calcium-dependent protein kinase activity	18	-0.6192860	-1.612117	2.506305e-02	2.506305e-02	1.988853e-01	600
GO:0039533	regulation of MDA-5 signaling pathway	3	0.8960991	1.493135	2.519215e-02	2.519215e-02	1.997629e-01	28
GO:0042594	response to starvation	89	0.3701745	1.436289	2.524355e-02	2.524355e-02	2.000233e-01	918
GO:0048539	bone marrow development	5	0.8285252	1.638511	2.534416e-02	2.534416e-02	2.006712e-01	20
GO:0016528	sarcoplasm	61	-0.4501076	-1.499939	2.536253e-02	2.536253e-02	2.006712e-01	2001
GO:0055003	cardiac myofibril assembly	13	-0.6622070	-1.597434	2.550121e-02	2.550121e-02	2.016206e-01	1377
GO:0002327	immature B cell differentiation	12	0.6670900	1.631583	2.562245e-02	2.562245e-02	2.024307e-01	1713
GO:0035748	myelin sheath abaxonal region	8	0.7565180	1.716661	2.567888e-02	2.567888e-02	2.024567e-01	1356
GO:0031000	response to caffeine	8	-0.7562375	-1.597347	2.568304e-02	2.568304e-02	2.024567e-01	894
GO:0061082	myeloid leukocyte cytokine production	32	0.4831111	1.516813	2.568454e-02	2.568454e-02	2.024567e-01	1020
GO:0032642	regulation of chemokine production	50	0.4295670	1.480985	2.570083e-02	2.570083e-02	2.024567e-01	1717
GO:0016529	sarcoplasmic reticulum	46	-0.4649550	-1.461030	2.573948e-02	2.573948e-02	2.026131e-01	1121
GO:0043596	nuclear replication fork	20	0.5527200	1.563278	2.576379e-02	2.576379e-02	2.026565e-01	2334
GO:0038160	CXCL12-activated CXCR4 signaling pathway	3	0.8953214	1.491839	2.581036e-02	2.581036e-02	2.028749e-01	804
GO:0090208	positive regulation of triglyceride metabolic process	12	0.6657066	1.628199	2.596637e-02	2.596637e-02	2.039525e-01	628
GO:0005858	axonemal dynein complex	14	0.6350103	1.623528	2.599565e-02	2.599565e-02	2.040339e-01	1541
GO:0042113	B cell activation	142	0.3282059	1.369179	2.602354e-02	2.602354e-02	2.041042e-01	1235
GO:0048029	monosaccharide binding	49	0.4178431	1.436836	2.634225e-02	2.634225e-02	2.062771e-01	1758
GO:1905429	response to glycine	4	-0.8796564	-1.533388	2.635797e-02	2.635797e-02	2.062771e-01	343
GO:1903265	positive regulation of tumor necrosis factor-mediated signaling pathway	4	-0.8794459	-1.533021	2.635797e-02	2.635797e-02	2.062771e-01	28
GO:1990357	terminal web	3	0.8940186	1.489669	2.642856e-02	2.642856e-02	2.066796e-01	318
GO:0010854	adenylate cyclase regulator activity	7	-0.7698116	-1.565880	2.646016e-02	2.646016e-02	2.067768e-01	1312
GO:0044342	type B pancreatic cell proliferation	21	-0.5816255	-1.565033	2.651678e-02	2.651678e-02	2.070692e-01	917
GO:0098974	postsynaptic actin cytoskeleton organization	18	-0.6160381	-1.603662	2.660791e-02	2.660791e-02	2.074803e-01	2148
GO:0099188	postsynaptic cytoskeleton organization	18	-0.6160381	-1.603662	2.660791e-02	2.660791e-02	2.074803e-01	2148
GO:0008440	inositol-1,4,5-trisphosphate 3-kinase activity	4	-0.8778938	-1.530315	2.665247e-02	2.665247e-02	2.074943e-01	34
GO:0044060	regulation of endocrine process	23	0.5451607	1.581338	2.666451e-02	2.666451e-02	2.074943e-01	812
GO:0043113	receptor clustering	46	-0.4644046	-1.459300	2.670167e-02	2.670167e-02	2.074943e-01	1345
GO:0032591	dendritic spine membrane	9	-0.7218673	-1.569365	2.674464e-02	2.674464e-02	2.074943e-01	310
GO:0032736	positive regulation of interleukin-13 production	6	0.7781803	1.613471	2.678351e-02	2.678351e-02	2.074943e-01	1770
GO:0002901	mature B cell apoptotic process	4	0.8657460	1.575627	2.680211e-02	2.680211e-02	2.074943e-01	314
GO:0002905	regulation of mature B cell apoptotic process	4	0.8657460	1.575627	2.680211e-02	2.680211e-02	2.074943e-01	314
GO:0002906	negative regulation of mature B cell apoptotic process	4	0.8657460	1.575627	2.680211e-02	2.680211e-02	2.074943e-01	314
GO:1903551	regulation of extracellular exosome assembly	4	0.8651459	1.574535	2.680211e-02	2.680211e-02	2.074943e-01	238
GO:0060354	negative regulation of cell adhesion molecule production	4	0.8650638	1.574385	2.680211e-02	2.680211e-02	2.074943e-01	912
GO:0085029	extracellular matrix assembly	31	0.4838478	1.493026	2.683802e-02	2.683802e-02	2.076233e-01	2082
GO:0045103	intermediate filament-based process	37	-0.4968324	-1.498323	2.691701e-02	2.691701e-02	2.080851e-01	1327
GO:0097202	activation of cysteine-type endopeptidase activity	12	0.6632760	1.622254	2.699813e-02	2.699813e-02	2.083125e-01	676
GO:0004118	cGMP-stimulated cyclic-nucleotide phosphodiesterase activity	3	-0.9066261	-1.500891	2.700438e-02	2.700438e-02	2.083125e-01	344
GO:0010754	negative regulation of cGMP-mediated signaling	3	-0.9066261	-1.500891	2.700438e-02	2.700438e-02	2.083125e-01	344
GO:0036157	outer dynein arm	6	0.7776170	1.612303	2.710048e-02	2.710048e-02	2.086293e-01	1312
GO:0051987	positive regulation of attachment of spindle microtubules to kinetochore	4	0.8643020	1.572999	2.710495e-02	2.710495e-02	2.086293e-01	870
GO:0070914	UV-damage excision repair	4	0.8637081	1.571918	2.710495e-02	2.710495e-02	2.086293e-01	204
GO:0010742	macrophage derived foam cell differentiation	15	0.6180996	1.624182	2.712283e-02	2.712283e-02	2.086293e-01	1419
GO:0030246	carbohydrate binding	130	0.3344332	1.371003	2.725629e-02	2.725629e-02	2.092682e-01	1798
GO:1903050	regulation of proteolysis involved in protein catabolic process	117	-0.3815497	-1.401120	2.727810e-02	2.727810e-02	2.092682e-01	1243
GO:0044300	cerebellar mossy fiber	7	-0.7690211	-1.564271	2.731832e-02	2.731832e-02	2.092682e-01	389
GO:0002679	respiratory burst involved in defense response	7	0.7399137	1.615725	2.732909e-02	2.732909e-02	2.092682e-01	2088
GO:0038036	sphingosine-1-phosphate receptor activity	7	0.7396620	1.615175	2.732909e-02	2.732909e-02	2.092682e-01	1441
GO:0001976	nervous system process involved in regulation of systemic arterial blood pressure	8	-0.7515408	-1.587427	2.736715e-02	2.736715e-02	2.092682e-01	1474
GO:0098828	modulation of inhibitory postsynaptic potential	8	-0.7503448	-1.584900	2.736715e-02	2.736715e-02	2.092682e-01	1563
GO:0042730	fibrinolysis	9	0.6973414	1.627421	2.736720e-02	2.736720e-02	2.092682e-01	1551
GO:0097493	structural molecule activity conferring elasticity	4	0.8634015	1.571360	2.740780e-02	2.740780e-02	2.092682e-01	201
GO:0015355	secondary active monocarboxylate transmembrane transporter activity	6	0.7769748	1.610972	2.741744e-02	2.741744e-02	2.092682e-01	1250
GO:0007420	brain development	378	-0.3128003	-1.290077	2.741935e-02	2.741935e-02	2.092682e-01	1719
GO:0051953	negative regulation of amine transport	19	-0.6088123	-1.597155	2.745252e-02	2.745252e-02	2.093732e-01	1016
GO:0004602	glutathione peroxidase activity	13	0.6444287	1.613234	2.765998e-02	2.765998e-02	2.105469e-01	2444
GO:1900825	regulation of membrane depolarization during cardiac muscle cell action potential	3	0.8935564	1.488898	2.766497e-02	2.766497e-02	2.105469e-01	94
GO:0002540	leukotriene production involved in inflammatory response	3	0.8934263	1.488682	2.766497e-02	2.766497e-02	2.105469e-01	966
GO:0071479	cellular response to ionizing radiation	43	0.4525118	1.511200	2.772730e-02	2.772730e-02	2.108724e-01	994
GO:1902259	regulation of delayed rectifier potassium channel activity	8	-0.7496185	-1.583366	2.792853e-02	2.792853e-02	2.120977e-01	1482
GO:0009200	deoxyribonucleoside triphosphate metabolic process	7	0.7379511	1.611439	2.795375e-02	2.795375e-02	2.120977e-01	23
GO:0008296	3'-5'-DNA exonuclease activity	3	0.8929023	1.487808	2.797408e-02	2.797408e-02	2.120977e-01	635
GO:0043208	glycosphingolipid binding	6	0.7758697	1.608680	2.805136e-02	2.805136e-02	2.120977e-01	1091
GO:0046875	ephrin receptor binding	21	-0.5764931	-1.551223	2.806140e-02	2.806140e-02	2.120977e-01	1030
GO:0004180	carboxypeptidase activity	21	0.5624448	1.593228	2.809614e-02	2.809614e-02	2.120977e-01	1847
GO:0032156	septin cytoskeleton	9	-0.7204854	-1.566361	2.810490e-02	2.810490e-02	2.120977e-01	1049
GO:0071635	negative regulation of transforming growth factor beta production	5	0.8257535	1.633030	2.810895e-02	2.810895e-02	2.120977e-01	1235
GO:0090399	replicative senescence	5	0.8254895	1.632508	2.810895e-02	2.810895e-02	2.120977e-01	35
GO:0061042	vascular wound healing	14	0.6295425	1.609549	2.811771e-02	2.811771e-02	2.120977e-01	801
GO:0044292	dendrite terminus	13	-0.6583495	-1.588129	2.812443e-02	2.812443e-02	2.120977e-01	1001
GO:0035994	response to muscle stretch	13	-0.6574080	-1.585857	2.812443e-02	2.812443e-02	2.120977e-01	128
GO:0002291	T cell activation via T cell receptor contact with antigen bound to MHC molecule on antigen presenting cell	7	0.7373640	1.610157	2.826608e-02	2.826608e-02	2.130170e-01	1165
GO:0001867	complement activation, lectin pathway	4	0.8622586	1.569280	2.831634e-02	2.831634e-02	2.130979e-01	963
GO:0006361	transcription initiation at RNA polymerase I promoter	4	0.8621994	1.569172	2.831634e-02	2.831634e-02	2.130979e-01	620
GO:0030539	male genitalia development	12	-0.6715831	-1.579046	2.837244e-02	2.837244e-02	2.133713e-01	226
GO:0008207	C21-steroid hormone metabolic process	19	-0.6064161	-1.590869	2.847875e-02	2.847875e-02	2.140215e-01	1459
GO:0032814	regulation of natural killer cell activation	15	0.6158131	1.618174	2.850487e-02	2.850487e-02	2.140686e-01	1615
GO:0002708	positive regulation of lymphocyte mediated immunity	43	0.4494613	1.501012	2.852520e-02	2.852520e-02	2.140722e-01	1836
GO:1903052	positive regulation of proteolysis involved in protein catabolic process	74	-0.4242330	-1.457912	2.856133e-02	2.856133e-02	2.141943e-01	1243
GO:0030666	endocytic vesicle membrane	24	0.5573987	1.635505	2.879853e-02	2.879853e-02	2.158231e-01	2054
GO:0001525	angiogenesis	332	0.2717665	1.239914	2.894742e-02	2.894742e-02	2.167469e-01	2085
GO:0098869	cellular oxidant detoxification	20	0.5452388	1.542119	2.896200e-02	2.896200e-02	2.167469e-01	2854
GO:0002474	antigen processing and presentation of peptide antigen via MHC class I	12	0.6603492	1.615096	2.906165e-02	2.906165e-02	2.171913e-01	1137
GO:0035590	purinergic nucleotide receptor signaling pathway	12	0.6599609	1.614146	2.906165e-02	2.906165e-02	2.171913e-01	1239
GO:0070340	detection of bacterial lipopeptide	3	0.8913437	1.485211	2.921049e-02	2.921049e-02	2.181524e-01	905
GO:0032930	positive regulation of superoxide anion generation	11	0.6801013	1.647370	2.928554e-02	2.928554e-02	2.184231e-01	2060
GO:0046633	alpha-beta T cell proliferation	26	0.5342327	1.597661	2.928725e-02	2.928725e-02	2.184231e-01	2313
GO:0021783	preganglionic parasympathetic fiber development	11	-0.6831093	-1.562548	2.952768e-02	2.952768e-02	2.196119e-01	1426
GO:0048486	parasympathetic nervous system development	11	-0.6831093	-1.562548	2.952768e-02	2.952768e-02	2.196119e-01	1426
GO:0031341	regulation of cell killing	37	0.4697893	1.509983	2.956903e-02	2.956903e-02	2.196119e-01	1776
GO:0060198	clathrin-sculpted vesicle	4	-0.8752629	-1.525729	2.959746e-02	2.959746e-02	2.196119e-01	1132
GO:0060199	clathrin-sculpted glutamate transport vesicle	4	-0.8752629	-1.525729	2.959746e-02	2.959746e-02	2.196119e-01	1132
GO:0060203	clathrin-sculpted glutamate transport vesicle membrane	4	-0.8752629	-1.525729	2.959746e-02	2.959746e-02	2.196119e-01	1132
GO:0044326	dendritic spine neck	7	-0.7650653	-1.556225	2.960956e-02	2.960956e-02	2.196119e-01	1693
GO:0021612	facial nerve structural organization	7	-0.7643277	-1.554725	2.960956e-02	2.960956e-02	2.196119e-01	442
GO:0042454	ribonucleoside catabolic process	5	0.8232351	1.628050	2.964494e-02	2.964494e-02	2.197232e-01	387
GO:0009583	detection of light stimulus	15	-0.6278729	-1.559932	2.985805e-02	2.985805e-02	2.211508e-01	1724
GO:0009749	response to glucose	98	-0.3894466	-1.394746	3.002610e-02	3.002610e-02	2.222428e-01	2107
GO:0005319	lipid transporter activity	78	0.3707304	1.404626	3.014157e-02	3.014157e-02	2.224829e-01	1729
GO:0061635	regulation of protein complex stability	8	0.7486659	1.698843	3.014472e-02	3.014472e-02	2.224829e-01	865
GO:0021604	cranial nerve structural organization	8	-0.7428593	-1.569089	3.018231e-02	3.018231e-02	2.224829e-01	442
GO:0021561	facial nerve development	8	-0.7428118	-1.568989	3.018231e-02	3.018231e-02	2.224829e-01	1426
GO:0021610	facial nerve morphogenesis	8	-0.7428118	-1.568989	3.018231e-02	3.018231e-02	2.224829e-01	1426
GO:1903818	positive regulation of voltage-gated potassium channel activity	8	-0.7411835	-1.565550	3.018231e-02	3.018231e-02	2.224829e-01	1583
GO:1903763	gap junction channel activity involved in cell communication by electrical coupling	6	0.7697660	1.596025	3.027009e-02	3.027009e-02	2.229775e-01	1569
GO:0045899	positive regulation of RNA polymerase II transcription preinitiation complex assembly	4	-0.8741408	-1.523773	3.048386e-02	3.048386e-02	2.243989e-01	748
GO:0005537	mannose binding	16	0.6303505	1.669692	3.058560e-02	3.058560e-02	2.249942e-01	963
GO:0005198	structural molecule activity	342	0.2627673	1.205455	3.063811e-02	3.063811e-02	2.252269e-01	1584
GO:0042806	fucose binding	4	0.8584925	1.562426	3.073910e-02	3.073910e-02	2.258154e-01	963
GO:0001562	response to protozoan	12	0.6566042	1.605936	3.078126e-02	3.078126e-02	2.259711e-01	1085
GO:0030307	positive regulation of cell growth	112	-0.3883233	-1.419181	3.096624e-02	3.096624e-02	2.271744e-01	1694
GO:0002775	antimicrobial peptide production	3	0.8858217	1.476010	3.137421e-02	3.137421e-02	2.298547e-01	80
GO:0002778	antibacterial peptide production	3	0.8858217	1.476010	3.137421e-02	3.137421e-02	2.298547e-01	80
GO:0086009	membrane repolarization	28	-0.5265053	-1.495346	3.156040e-02	3.156040e-02	2.310618e-01	1821
GO:0034505	tooth mineralization	16	0.6269276	1.660625	3.163424e-02	3.163424e-02	2.311503e-01	1131
GO:0051032	nucleic acid transmembrane transporter activity	3	-0.9019608	-1.493167	3.163680e-02	3.163680e-02	2.311503e-01	363
GO:0051033	RNA transmembrane transporter activity	3	-0.9019608	-1.493167	3.163680e-02	3.163680e-02	2.311503e-01	363
GO:0002295	T-helper cell lineage commitment	7	0.7299265	1.593916	3.170170e-02	3.170170e-02	2.313111e-01	1748
GO:1904090	peptidase inhibitor complex	7	0.7298127	1.593667	3.170170e-02	3.170170e-02	2.313111e-01	2200
GO:0050798	activated T cell proliferation	26	0.5240535	1.567219	3.189881e-02	3.189881e-02	2.325920e-01	2063
GO:0046640	regulation of alpha-beta T cell proliferation	25	0.5236687	1.553139	3.192838e-02	3.192838e-02	2.326503e-01	2313
GO:0045104	intermediate filament cytoskeleton organization	36	-0.5024441	-1.511840	3.199377e-02	3.199377e-02	2.327825e-01	1327
GO:0045580	regulation of T cell differentiation	82	0.3601297	1.382180	3.199573e-02	3.199573e-02	2.327825e-01	849
GO:0002363	alpha-beta T cell lineage commitment	9	0.6887643	1.607404	3.201128e-02	3.201128e-02	2.327825e-01	2731
GO:1904030	negative regulation of cyclin-dependent protein kinase activity	11	0.6716139	1.626812	3.229773e-02	3.229773e-02	2.347073e-01	1963
GO:0036158	outer dynein arm assembly	7	0.7290921	1.592094	3.232944e-02	3.232944e-02	2.347795e-01	1624
GO:0010613	positive regulation of cardiac muscle hypertrophy	24	-0.5611203	-1.541708	3.241773e-02	3.241773e-02	2.351040e-01	2284
GO:0014742	positive regulation of muscle hypertrophy	24	-0.5611203	-1.541708	3.241773e-02	3.241773e-02	2.351040e-01	2284
GO:2000406	positive regulation of T cell migration	20	0.5398814	1.526967	3.251558e-02	3.251558e-02	2.356551e-01	2225
GO:0045898	regulation of RNA polymerase II transcription preinitiation complex assembly	6	-0.8012067	-1.581601	3.262249e-02	3.262249e-02	2.362712e-01	748
GO:0015012	heparan sulfate proteoglycan biosynthetic process	17	-0.6159876	-1.585267	3.275136e-02	3.275136e-02	2.370453e-01	1605
GO:0042088	T-helper 1 type immune response	24	0.5498004	1.613210	3.278318e-02	3.278318e-02	2.371165e-01	1173
GO:0005790	smooth endoplasmic reticulum	18	-0.6076203	-1.581749	3.280763e-02	3.280763e-02	2.371343e-01	756
GO:0060088	auditory receptor cell stereocilium organization	13	0.6344396	1.588228	3.322670e-02	3.322670e-02	2.400025e-01	1705
GO:0044273	sulfur compound catabolic process	19	0.5774786	1.611424	3.326602e-02	3.326602e-02	2.401257e-01	1686
GO:0014842	regulation of skeletal muscle satellite cell proliferation	6	0.7651534	1.586461	3.344595e-02	3.344595e-02	2.411017e-01	1748
GO:0002536	respiratory burst involved in inflammatory response	6	0.7648835	1.585902	3.344595e-02	3.344595e-02	2.411017e-01	2088
GO:0043457	regulation of cellular respiration	39	0.4406294	1.441485	3.356573e-02	3.356573e-02	2.417536e-01	220
GO:0005581	collagen trimer	47	0.4426605	1.501110	3.358122e-02	3.358122e-02	2.417536e-01	963
GO:0032819	positive regulation of natural killer cell proliferation	5	0.8178153	1.617331	3.365064e-02	3.365064e-02	2.420918e-01	1526
GO:0009116	nucleoside metabolic process	25	0.5199327	1.542059	3.375284e-02	3.375284e-02	2.425333e-01	2213
GO:0150037	regulation of calcium-dependent activation of synaptic vesicle fusion	6	-0.7975082	-1.574300	3.375716e-02	3.375716e-02	2.425333e-01	1563
GO:1901380	negative regulation of potassium ion transmembrane transport	17	-0.6116460	-1.574094	3.378288e-02	3.378288e-02	2.425333e-01	1296
GO:0048639	positive regulation of developmental growth	121	-0.3867329	-1.428273	3.380197e-02	3.380197e-02	2.425333e-01	1694
GO:1904669	ATP export	3	0.8847316	1.474194	3.385921e-02	3.385921e-02	2.426404e-01	415
GO:0090083	regulation of inclusion body assembly	11	-0.6781109	-1.551115	3.386190e-02	3.386190e-02	2.426404e-01	778
GO:0007162	negative regulation of cell adhesion	180	0.3019327	1.302433	3.402980e-02	3.402980e-02	2.436816e-01	1835
GO:1990841	promoter-specific chromatin binding	45	0.4586762	1.537323	3.411047e-02	3.411047e-02	2.438740e-01	918
GO:0019722	calcium-mediated signaling	94	-0.3968459	-1.409712	3.411958e-02	3.411958e-02	2.438740e-01	894
GO:1900157	regulation of bone mineralization involved in bone maturation	5	-0.8214675	-1.539053	3.415652e-02	3.415652e-02	2.438740e-01	202
GO:0019904	protein domain specific binding	475	-0.2954054	-1.241073	3.415783e-02	3.415783e-02	2.438740e-01	1713
GO:0016917	GABA receptor activity	10	-0.7075421	-1.559315	3.416974e-02	3.416974e-02	2.438740e-01	976
GO:0071417	cellular response to organonitrogen compound	343	-0.3107612	-1.274826	3.431373e-02	3.431373e-02	2.447291e-01	1601
GO:0051865	protein autoubiquitination	40	0.4306668	1.420528	3.436409e-02	3.436409e-02	2.447291e-01	577
GO:0045684	positive regulation of epidermis development	11	-0.6770331	-1.548650	3.440368e-02	3.440368e-02	2.447291e-01	53
GO:0098684	photoreceptor ribbon synapse	11	-0.6750715	-1.544163	3.440368e-02	3.440368e-02	2.447291e-01	869
GO:1902423	regulation of attachment of mitotic spindle microtubules to kinetochore	3	0.8826431	1.470714	3.448047e-02	3.448047e-02	2.447291e-01	603
GO:1902425	positive regulation of attachment of mitotic spindle microtubules to kinetochore	3	0.8826431	1.470714	3.448047e-02	3.448047e-02	2.447291e-01	603
GO:0001560	regulation of cell growth by extracellular stimulus	3	0.8805718	1.467263	3.448047e-02	3.448047e-02	2.447291e-01	170
GO:0032993	protein-DNA complex	81	0.3694769	1.409227	3.450768e-02	3.450768e-02	2.447291e-01	2329
GO:0002568	somatic diversification of T cell receptor genes	3	-0.9006738	-1.491037	3.453918e-02	3.453918e-02	2.447291e-01	237
GO:0002681	somatic recombination of T cell receptor gene segments	3	-0.9006738	-1.491037	3.453918e-02	3.453918e-02	2.447291e-01	237
GO:0033153	T cell receptor V(D)J recombination	3	-0.9006738	-1.491037	3.453918e-02	3.453918e-02	2.447291e-01	237
GO:0002704	negative regulation of leukocyte mediated immunity	34	0.4693312	1.485892	3.456982e-02	3.456982e-02	2.447854e-01	909
GO:0002467	germinal center formation	11	0.6683190	1.618831	3.464385e-02	3.464385e-02	2.451487e-01	1055
GO:0009069	serine family amino acid metabolic process	22	0.5404173	1.543811	3.473022e-02	3.473022e-02	2.452291e-01	2084
GO:0022848	acetylcholine-gated monoatomic cation-selective channel activity	5	-0.8204300	-1.537109	3.474037e-02	3.474037e-02	2.452291e-01	1481
GO:1903350	response to dopamine	26	-0.5505083	-1.535411	3.477233e-02	3.477233e-02	2.452291e-01	1639
GO:1903351	cellular response to dopamine	26	-0.5505083	-1.535411	3.477233e-02	3.477233e-02	2.452291e-01	1639
GO:0051048	negative regulation of secretion	112	-0.3848693	-1.406558	3.481026e-02	3.481026e-02	2.452291e-01	1931
GO:0033006	regulation of mast cell activation involved in immune response	17	0.5678580	1.523805	3.481311e-02	3.481311e-02	2.452291e-01	1613
GO:0060445	branching involved in salivary gland morphogenesis	17	-0.6107401	-1.571763	3.481439e-02	3.481439e-02	2.452291e-01	857
GO:0030695	GTPase regulator activity	286	-0.3217937	-1.303393	3.495630e-02	3.495630e-02	2.459075e-01	1541
GO:0060589	nucleoside-triphosphatase regulator activity	286	-0.3217937	-1.303393	3.495630e-02	3.495630e-02	2.459075e-01	1541
GO:0001821	histamine secretion	9	0.6843909	1.597197	3.500330e-02	3.500330e-02	2.459172e-01	693
GO:0051608	histamine transport	9	0.6843909	1.597197	3.500330e-02	3.500330e-02	2.459172e-01	693
GO:0060648	mammary gland bud morphogenesis	4	-0.8684977	-1.513936	3.521908e-02	3.521908e-02	2.472721e-01	787
GO:0060081	membrane hyperpolarization	10	-0.7062412	-1.556448	3.526314e-02	3.526314e-02	2.474204e-01	389
GO:0098850	extrinsic component of synaptic vesicle membrane	18	-0.6040179	-1.572371	3.539086e-02	3.539086e-02	2.481550e-01	2085
GO:0002638	negative regulation of immunoglobulin production	7	0.7232118	1.579253	3.546813e-02	3.546813e-02	2.485352e-01	717
GO:0097084	vascular associated smooth muscle cell development	10	0.6677619	1.604280	3.559109e-02	3.559109e-02	2.492350e-01	2778
GO:0031112	positive regulation of microtubule polymerization or depolymerization	19	-0.5982141	-1.569352	3.566240e-02	3.566240e-02	2.493331e-01	970
GO:0031340	positive regulation of vesicle fusion	15	-0.6165061	-1.531692	3.567099e-02	3.567099e-02	2.493331e-01	860
GO:0005102	signaling receptor binding	738	-0.2777796	-1.201554	3.567447e-02	3.567447e-02	2.493331e-01	1365
GO:1905600	regulation of receptor-mediated endocytosis involved in cholesterol transport	3	0.8800354	1.466369	3.572297e-02	3.572297e-02	2.495104e-01	1087
GO:0016925	protein sumoylation	26	-0.5470944	-1.525889	3.577295e-02	3.577295e-02	2.495362e-01	899
GO:0005179	hormone activity	26	-0.5467585	-1.524952	3.577295e-02	3.577295e-02	2.495362e-01	1477
GO:0060368	regulation of Fc receptor mediated stimulatory signaling pathway	11	0.6653553	1.611652	3.598920e-02	3.598920e-02	2.507204e-01	2197
GO:0001846	opsonin binding	11	0.6651041	1.611044	3.598920e-02	3.598920e-02	2.507204e-01	1860
GO:0097264	self proteolysis	6	-0.7913368	-1.562118	3.602649e-02	3.602649e-02	2.508181e-01	90
GO:1902969	mitotic DNA replication	7	0.7225177	1.577738	3.609587e-02	3.609587e-02	2.511390e-01	2278
GO:0060348	bone development	152	0.3159742	1.327820	3.620517e-02	3.620517e-02	2.516127e-01	1725
GO:0021578	hindbrain maturation	3	-0.8984064	-1.487283	3.628061e-02	3.628061e-02	2.516127e-01	922
GO:0021586	pons maturation	3	-0.8984064	-1.487283	3.628061e-02	3.628061e-02	2.516127e-01	922
GO:0021626	central nervous system maturation	3	-0.8984064	-1.487283	3.628061e-02	3.628061e-02	2.516127e-01	922
GO:0098989	NMDA selective glutamate receptor signaling pathway	3	-0.8978335	-1.486335	3.628061e-02	3.628061e-02	2.516127e-01	177
GO:0005524	ATP binding	778	-0.2736919	-1.190785	3.634361e-02	3.634361e-02	2.518041e-01	1534
GO:0007260	tyrosine phosphorylation of STAT protein	31	0.4696360	1.449172	3.635491e-02	3.635491e-02	2.518041e-01	1905
GO:0046456	icosanoid biosynthetic process	24	0.5433477	1.594277	3.640559e-02	3.640559e-02	2.518480e-01	1297
GO:0030506	ankyrin binding	16	-0.6197809	-1.563539	3.640796e-02	3.640796e-02	2.518480e-01	1377
GO:0070432	regulation of nucleotide-binding oligomerization domain containing 2 signaling pathway	5	-0.8187993	-1.534054	3.649195e-02	3.649195e-02	2.521056e-01	28
GO:0035542	regulation of SNARE complex assembly	5	-0.8186989	-1.533866	3.649195e-02	3.649195e-02	2.521056e-01	860
GO:0002064	epithelial cell development	138	0.3265215	1.357208	3.669092e-02	3.669092e-02	2.533180e-01	1988
GO:0022626	cytosolic ribosome	45	0.4560619	1.528560	3.690310e-02	3.690310e-02	2.546199e-01	3199
GO:0016868	intramolecular transferase activity, phosphotransferases	6	-0.7900472	-1.559572	3.716116e-02	3.716116e-02	2.562364e-01	674
GO:0055007	cardiac muscle cell differentiation	86	-0.4117015	-1.449894	3.719675e-02	3.719675e-02	2.563179e-01	1482
GO:0030705	cytoskeleton-dependent intracellular transport	126	-0.3770742	-1.399031	3.729282e-02	3.729282e-02	2.566687e-01	2272
GO:0035710	CD4-positive, alpha-beta T cell activation	58	0.3954740	1.412509	3.729526e-02	3.729526e-02	2.566687e-01	2313
GO:0005217	intracellular ligand-gated monoatomic ion channel activity	12	-0.6561633	-1.542790	3.738775e-02	3.738775e-02	2.571412e-01	1079
GO:0015269	calcium-activated potassium channel activity	8	-0.7302899	-1.542540	3.751614e-02	3.751614e-02	2.578598e-01	1653
GO:0030742	GTP-dependent protein binding	13	-0.6452320	-1.556486	3.758661e-02	3.758661e-02	2.581796e-01	2175
GO:0003714	transcription corepressor activity	95	-0.3957820	-1.412009	3.775017e-02	3.775017e-02	2.591380e-01	1276
GO:0042451	purine nucleoside biosynthetic process	6	0.7594982	1.574736	3.790528e-02	3.790528e-02	2.597068e-01	23
GO:0042455	ribonucleoside biosynthetic process	6	0.7594982	1.574736	3.790528e-02	3.790528e-02	2.597068e-01	23
GO:0046129	purine ribonucleoside biosynthetic process	6	0.7594982	1.574736	3.790528e-02	3.790528e-02	2.597068e-01	23
GO:0014706	striated muscle tissue development	178	-0.3458916	-1.336972	3.795812e-02	3.795812e-02	2.598380e-01	1502
GO:0034123	positive regulation of toll-like receptor signaling pathway	5	0.8120533	1.605936	3.797262e-02	3.797262e-02	2.598380e-01	1456
GO:0032971	regulation of muscle filament sliding	3	-0.8966191	-1.484324	3.802204e-02	3.802204e-02	2.600112e-01	736
GO:0034776	response to histamine	5	-0.8175224	-1.531662	3.824353e-02	3.824353e-02	2.611946e-01	510
GO:0071420	cellular response to histamine	5	-0.8175224	-1.531662	3.824353e-02	3.824353e-02	2.611946e-01	510
GO:2000173	negative regulation of branching morphogenesis of a nerve	3	-0.8965197	-1.484160	3.860252e-02	3.860252e-02	2.633129e-01	899
GO:0060137	maternal process involved in parturition	3	-0.8964761	-1.484088	3.860252e-02	3.860252e-02	2.633129e-01	646
GO:0046060	dATP metabolic process	4	0.8476804	1.542748	3.865191e-02	3.865191e-02	2.634831e-01	23
GO:0008235	metalloexopeptidase activity	36	0.4650555	1.481180	3.869149e-02	3.869149e-02	2.635864e-01	2355
GO:0035051	cardiocyte differentiation	111	-0.3767243	-1.378084	3.875115e-02	3.875115e-02	2.638261e-01	1482
GO:0005753	mitochondrial proton-transporting ATP synthase complex	18	-0.6007458	-1.563853	3.900738e-02	3.900738e-02	2.649786e-01	3538
GO:0045259	proton-transporting ATP synthase complex	18	-0.6007458	-1.563853	3.900738e-02	3.900738e-02	2.649786e-01	3538
GO:0051861	glycolipid binding	18	0.5833130	1.599205	3.901871e-02	3.901871e-02	2.649786e-01	1091
GO:0010883	regulation of lipid storage	22	0.5289557	1.511069	3.901871e-02	3.901871e-02	2.649786e-01	1531
GO:1905604	negative regulation of blood-brain barrier permeability	3	-0.8962031	-1.483636	3.918300e-02	3.918300e-02	2.659115e-01	869
GO:0051497	negative regulation of stress fiber assembly	21	0.5469762	1.549410	3.920541e-02	3.920541e-02	2.659115e-01	1689
GO:0071926	endocannabinoid signaling pathway	4	-0.8653611	-1.508468	3.936241e-02	3.936241e-02	2.666514e-01	310
GO:0022851	GABA-gated chloride ion channel activity	7	-0.7517657	-1.529172	3.938333e-02	3.938333e-02	2.666514e-01	976
GO:0002209	behavioral defense response	23	-0.5656310	-1.542216	3.938867e-02	3.938867e-02	2.666514e-01	685
GO:0014905	myoblast fusion involved in skeletal muscle regeneration	3	0.8757193	1.459177	3.945050e-02	3.945050e-02	2.669024e-01	1126
GO:0046322	negative regulation of fatty acid oxidation	13	0.6257750	1.566537	3.950984e-02	3.950984e-02	2.671363e-01	2266
GO:0007596	blood coagulation	94	0.3474382	1.356759	3.962953e-02	3.962953e-02	2.677777e-01	1377
GO:0007205	protein kinase C-activating G protein-coupled receptor signaling pathway	14	-0.6316008	-1.560514	3.972882e-02	3.972882e-02	2.678804e-01	1175
GO:1901843	positive regulation of high voltage-gated calcium channel activity	3	-0.8957503	-1.482886	3.976347e-02	3.976347e-02	2.678804e-01	946
GO:0021773	striatal medium spiny neuron differentiation	3	-0.8955409	-1.482539	3.976347e-02	3.976347e-02	2.678804e-01	444
GO:0045124	regulation of bone resorption	28	0.5004541	1.514644	3.976445e-02	3.976445e-02	2.678804e-01	2430
GO:0050884	neuromuscular process controlling posture	8	-0.7280711	-1.537853	3.977271e-02	3.977271e-02	2.678804e-01	2049
GO:0051101	regulation of DNA binding	67	0.3857867	1.419993	3.979377e-02	3.979377e-02	2.678804e-01	1854
GO:0051492	regulation of stress fiber assembly	71	0.3787080	1.408844	3.990979e-02	3.990979e-02	2.680241e-01	1759
GO:0031669	cellular response to nutrient levels	102	0.3552900	1.392735	3.991205e-02	3.991205e-02	2.680241e-01	918
GO:0033138	positive regulation of peptidyl-serine phosphorylation	50	-0.4628586	-1.487406	3.992109e-02	3.992109e-02	2.680241e-01	2068
GO:0031594	neuromuscular junction	76	-0.4128023	-1.420466	3.993856e-02	3.993856e-02	2.680241e-01	1911
GO:0004518	nuclease activity	82	0.3526215	1.353364	3.993939e-02	3.993939e-02	2.680241e-01	800
GO:0008089	anterograde axonal transport	36	-0.4914532	-1.478769	4.000000e-02	4.000000e-02	2.682036e-01	993
GO:2001057	reactive nitrogen species metabolic process	49	0.4052068	1.393384	4.001587e-02	4.001587e-02	2.682036e-01	1373
GO:0044857	plasma membrane raft organization	8	0.7302377	1.657027	4.007112e-02	4.007112e-02	2.682447e-01	2239
GO:0090555	phosphatidylethanolamine flippase activity	3	0.8744569	1.457074	4.007175e-02	4.007175e-02	2.682447e-01	1129
GO:0009612	response to mechanical stimulus	83	-0.4009356	-1.398053	4.041916e-02	4.041916e-02	2.702222e-01	1440
GO:0019530	taurine metabolic process	5	0.8092913	1.600474	4.044233e-02	4.044233e-02	2.702222e-01	1526
GO:0019694	alkanesulfonate metabolic process	5	0.8092913	1.600474	4.044233e-02	4.044233e-02	2.702222e-01	1526
GO:0038171	cannabinoid signaling pathway	5	-0.8150775	-1.527081	4.057897e-02	4.057897e-02	2.708453e-01	944
GO:0007435	salivary gland morphogenesis	24	-0.5491586	-1.508843	4.058582e-02	4.058582e-02	2.708453e-01	1426
GO:0030546	signaling receptor activator activity	156	-0.3541361	-1.346312	4.062910e-02	4.062910e-02	2.708990e-01	1489
GO:0009262	deoxyribonucleotide metabolic process	23	0.5280863	1.531811	4.064410e-02	4.064410e-02	2.708990e-01	1927
GO:0051094	positive regulation of developmental process	783	-0.2715306	-1.180969	4.079383e-02	4.079383e-02	2.715177e-01	1502
GO:0033116	endoplasmic reticulum-Golgi intermediate compartment membrane	8	-0.7255233	-1.532472	4.090100e-02	4.090100e-02	2.715177e-01	1178
GO:0005940	septin ring	8	-0.7215313	-1.524040	4.090100e-02	4.090100e-02	2.715177e-01	1049
GO:0031105	septin complex	8	-0.7215313	-1.524040	4.090100e-02	4.090100e-02	2.715177e-01	1049
GO:0021546	rhombomere development	3	-0.8918186	-1.476377	4.092443e-02	4.092443e-02	2.715177e-01	6
GO:0062208	positive regulation of pattern recognition receptor signaling pathway	31	0.4651365	1.435287	4.093428e-02	4.093428e-02	2.715177e-01	1495
GO:2000514	regulation of CD4-positive, alpha-beta T cell activation	31	0.4650904	1.435145	4.093428e-02	4.093428e-02	2.715177e-01	2313
GO:0042116	macrophage activation	54	0.4166940	1.469297	4.093834e-02	4.093834e-02	2.715177e-01	1883
GO:0007631	feeding behavior	42	-0.4899930	-1.513619	4.106898e-02	4.106898e-02	2.721663e-01	1130
GO:0019065	receptor-mediated endocytosis of virus by host cell	4	0.8466506	1.540874	4.108662e-02	4.108662e-02	2.721663e-01	1343
GO:0006906	vesicle fusion	73	-0.4088989	-1.396805	4.147465e-02	4.147465e-02	2.745681e-01	1563
GO:0001614	purinergic nucleotide receptor activity	10	0.6601574	1.586010	4.157822e-02	4.157822e-02	2.745795e-01	415
GO:0016502	nucleotide receptor activity	10	0.6601574	1.586010	4.157822e-02	4.157822e-02	2.745795e-01	415
GO:0060099	regulation of phagocytosis, engulfment	10	0.6591732	1.583646	4.157822e-02	4.157822e-02	2.745795e-01	2054
GO:1905153	regulation of membrane invagination	10	0.6591732	1.583646	4.157822e-02	4.157822e-02	2.745795e-01	2054
GO:0045602	negative regulation of endothelial cell differentiation	6	0.7523954	1.560009	4.172758e-02	4.172758e-02	2.753972e-01	1171
GO:0010458	exit from mitosis	16	0.6067114	1.607076	4.180209e-02	4.180209e-02	2.755404e-01	2460
GO:0140059	dendrite arborization	10	-0.6943678	-1.530281	4.182361e-02	4.182361e-02	2.755404e-01	2158
GO:0071709	membrane assembly	32	0.4629703	1.453577	4.182593e-02	4.182593e-02	2.755404e-01	2293
GO:0042509	regulation of tyrosine phosphorylation of STAT protein	28	0.4995175	1.511810	4.203664e-02	4.203664e-02	2.767595e-01	1905
GO:0140677	molecular function activator activity	601	-0.2821185	-1.208788	4.214123e-02	4.214123e-02	2.772788e-01	1583
GO:1902106	negative regulation of leukocyte differentiation	56	0.4045325	1.446241	4.218088e-02	4.218088e-02	2.773704e-01	860
GO:0051017	actin filament bundle assembly	118	0.3217103	1.310259	4.225753e-02	4.225753e-02	2.775389e-01	1689
GO:0031280	negative regulation of cyclase activity	7	-0.7477949	-1.521095	4.225797e-02	4.225797e-02	2.775389e-01	1482
GO:0019935	cyclic-nucleotide-mediated signaling	48	-0.4585704	-1.455775	4.230723e-02	4.230723e-02	2.775516e-01	1675
GO:0030346	protein phosphatase 2B binding	5	-0.8128865	-1.522976	4.233055e-02	4.233055e-02	2.775516e-01	1315
GO:0070243	regulation of thymocyte apoptotic process	9	0.6782621	1.582894	4.233712e-02	4.233712e-02	2.775516e-01	60
GO:0045582	positive regulation of T cell differentiation	49	0.4009281	1.378671	4.243680e-02	4.243680e-02	2.780360e-01	521
GO:0030141	secretory granule	182	-0.3419334	-1.316705	4.266667e-02	4.266667e-02	2.793724e-01	1680
GO:0048489	synaptic vesicle transport	30	-0.5139533	-1.472081	4.276316e-02	4.276316e-02	2.798343e-01	1747
GO:0009187	cyclic nucleotide metabolic process	21	-0.5704910	-1.535072	4.280822e-02	4.280822e-02	2.799593e-01	2439
GO:1904304	regulation of gastro-intestinal system smooth muscle contraction	5	-0.8122333	-1.521752	4.291441e-02	4.291441e-02	2.803137e-01	603
GO:1902947	regulation of tau-protein kinase activity	5	-0.8119166	-1.521159	4.291441e-02	4.291441e-02	2.803137e-01	857
GO:1902473	regulation of protein localization to synapse	22	-0.5564832	-1.503609	4.295533e-02	4.295533e-02	2.804112e-01	1177
GO:0033206	meiotic cytokinesis	8	-0.7187278	-1.518118	4.315757e-02	4.315757e-02	2.812580e-01	1183
GO:0033177	proton-transporting two-sector ATPase complex, proton-transporting domain	14	-0.6096399	-1.506254	4.317789e-02	4.317789e-02	2.812580e-01	3538
GO:2001190	positive regulation of T cell activation via T cell receptor contact with antigen bound to MHC molecule on antigen presenting cell	3	0.8714033	1.451985	4.317803e-02	4.317803e-02	2.812580e-01	1165
GO:0030118	clathrin coat	29	-0.5170923	-1.472391	4.318937e-02	4.318937e-02	2.812580e-01	2009
GO:0034751	aryl hydrocarbon receptor complex	3	-0.8880550	-1.470147	4.324635e-02	4.324635e-02	2.813940e-01	748
GO:0002706	regulation of lymphocyte mediated immunity	73	0.3788297	1.417389	4.326244e-02	4.326244e-02	2.813940e-01	1918
GO:1900748	positive regulation of vascular endothelial growth factor signaling pathway	6	-0.7823452	-1.544368	4.340186e-02	4.340186e-02	2.814234e-01	1869
GO:2000516	positive regulation of CD4-positive, alpha-beta T cell activation	15	0.5987407	1.573313	4.340267e-02	4.340267e-02	2.814234e-01	1829
GO:1904322	cellular response to forskolin	10	-0.6914132	-1.523770	4.346373e-02	4.346373e-02	2.814234e-01	1423
GO:0045606	positive regulation of epidermal cell differentiation	10	-0.6910730	-1.523020	4.346373e-02	4.346373e-02	2.814234e-01	53
GO:0007160	cell-matrix adhesion	156	0.3066564	1.290928	4.350518e-02	4.350518e-02	2.814234e-01	1814
GO:0001882	nucleoside binding	4	0.8423949	1.533128	4.352134e-02	4.352134e-02	2.814234e-01	23
GO:1990462	omegasome	4	0.8420831	1.532561	4.352134e-02	4.352134e-02	2.814234e-01	1268
GO:0030900	forebrain development	223	-0.3325045	-1.305956	4.353562e-02	4.353562e-02	2.814234e-01	1691
GO:0060760	positive regulation of response to cytokine stimulus	28	0.4977680	1.506515	4.355143e-02	4.355143e-02	2.814234e-01	1055
GO:0015252	proton channel activity	16	-0.6033059	-1.521977	4.355401e-02	4.355401e-02	2.814234e-01	3538
GO:0044058	regulation of digestive system process	16	-0.5990698	-1.511290	4.355401e-02	4.355401e-02	2.814234e-01	1162
GO:0070227	lymphocyte apoptotic process	44	0.4192365	1.398507	4.358473e-02	4.358473e-02	2.814533e-01	961
GO:0019911	structural constituent of myelin sheath	9	0.6771872	1.580386	4.367055e-02	4.367055e-02	2.818386e-01	2924
GO:0002685	regulation of leukocyte migration	123	0.3311090	1.358140	4.370252e-02	4.370252e-02	2.818763e-01	1836
GO:0070201	regulation of establishment of protein localization	337	-0.3073417	-1.263496	4.374241e-02	4.374241e-02	2.819649e-01	1727
GO:0043586	tongue development	14	-0.6271373	-1.549486	4.388341e-02	4.388341e-02	2.825420e-01	267
GO:0002687	positive regulation of leukocyte migration	82	0.3499748	1.343206	4.391122e-02	4.391122e-02	2.825420e-01	1112
GO:0043501	skeletal muscle adaptation	15	-0.6070174	-1.508117	4.393673e-02	4.393673e-02	2.825420e-01	350
GO:0099638	endosome to plasma membrane protein transport	15	-0.6058541	-1.505227	4.393673e-02	4.393673e-02	2.825420e-01	1547
GO:0000228	nuclear chromosome	106	0.3463850	1.373720	4.398751e-02	4.398751e-02	2.827000e-01	2540
GO:0001558	regulation of cell growth	261	-0.3233008	-1.297515	4.419192e-02	4.419192e-02	2.836965e-01	1563
GO:0009746	response to hexose	99	-0.3785319	-1.361242	4.422254e-02	4.422254e-02	2.836965e-01	2107
GO:0033003	regulation of mast cell activation	23	0.5205216	1.509868	4.424083e-02	4.424083e-02	2.836965e-01	1372
GO:0071495	cellular response to endogenous stimulus	740	-0.2756389	-1.194107	4.424779e-02	4.424779e-02	2.836965e-01	1482
GO:0050772	positive regulation of axonogenesis	68	-0.4208785	-1.420954	4.441041e-02	4.441041e-02	2.837918e-01	2388
GO:0005242	inward rectifier potassium channel activity	13	-0.6377816	-1.538513	4.442044e-02	4.442044e-02	2.837918e-01	1028
GO:0035691	macrophage migration inhibitory factor signaling pathway	3	0.8708408	1.451048	4.442054e-02	4.442054e-02	2.837918e-01	1003
GO:2000446	regulation of macrophage migration inhibitory factor signaling pathway	3	0.8708408	1.451048	4.442054e-02	4.442054e-02	2.837918e-01	1003
GO:1903553	positive regulation of extracellular exosome assembly	3	0.8706867	1.450791	4.442054e-02	4.442054e-02	2.837918e-01	238
GO:0001883	purine nucleoside binding	3	0.8706816	1.450783	4.442054e-02	4.442054e-02	2.837918e-01	23
GO:0002903	negative regulation of B cell apoptotic process	8	0.7265531	1.648666	4.455899e-02	4.455899e-02	2.845077e-01	314
GO:0002902	regulation of B cell apoptotic process	12	0.6311550	1.543692	4.458558e-02	4.458558e-02	2.845091e-01	1235
GO:0048641	regulation of skeletal muscle tissue development	18	-0.5843638	-1.521208	4.467354e-02	4.467354e-02	2.848391e-01	809
GO:0006688	glycosphingolipid biosynthetic process	20	-0.5634173	-1.495713	4.475043e-02	4.475043e-02	2.848391e-01	1974
GO:0021955	central nervous system neuron axonogenesis	26	-0.5332025	-1.487144	4.477860e-02	4.477860e-02	2.848391e-01	1365
GO:2000352	negative regulation of endothelial cell apoptotic process	15	0.5975883	1.570284	4.479152e-02	4.479152e-02	2.848391e-01	1171
GO:0004181	metallocarboxypeptidase activity	15	0.5950220	1.563541	4.479152e-02	4.479152e-02	2.848391e-01	684
GO:0043547	positive regulation of GTPase activity	160	-0.3507731	-1.337152	4.479578e-02	4.479578e-02	2.848391e-01	1562
GO:0098976	excitatory chemical synaptic transmission	8	-0.7171355	-1.514755	4.485000e-02	4.485000e-02	2.850158e-01	981
GO:0002028	regulation of sodium ion transport	62	-0.4324342	-1.437997	4.489164e-02	4.489164e-02	2.851124e-01	1315
GO:1905912	regulation of calcium ion export across plasma membrane	3	-0.8865294	-1.467621	4.498778e-02	4.498778e-02	2.853869e-01	761
GO:0044308	axonal spine	3	-0.8857889	-1.466395	4.498778e-02	4.498778e-02	2.853869e-01	736
GO:0035493	SNARE complex assembly	11	-0.6693146	-1.530994	4.504505e-02	4.504505e-02	2.855822e-01	1376
GO:0001912	positive regulation of leukocyte mediated cytotoxicity	19	0.5590077	1.559882	4.517633e-02	4.517633e-02	2.862462e-01	1776
GO:0021537	telencephalon development	152	-0.3519376	-1.332217	4.521277e-02	4.521277e-02	2.863089e-01	2038
GO:1902513	regulation of organelle transport along microtubule	9	-0.6826816	-1.484174	4.537205e-02	4.537205e-02	2.866443e-01	756
GO:0046058	cAMP metabolic process	9	-0.6826356	-1.484074	4.537205e-02	4.537205e-02	2.866443e-01	1423
GO:0099639	neurotransmitter receptor transport, endosome to plasma membrane	9	-0.6803886	-1.479189	4.537205e-02	4.537205e-02	2.866443e-01	949
GO:0033212	iron import into cell	9	-0.6802860	-1.478966	4.537205e-02	4.537205e-02	2.866443e-01	3
GO:0060314	regulation of ryanodine-sensitive calcium-release channel activity	13	-0.6257980	-1.509605	4.545455e-02	4.545455e-02	2.869973e-01	1821
GO:0031261	DNA replication preinitiation complex	6	0.7484778	1.551886	4.554988e-02	4.554988e-02	2.870431e-01	2278
GO:0071162	CMG complex	6	0.7484778	1.551886	4.554988e-02	4.554988e-02	2.870431e-01	2278
GO:0045112	integrin biosynthetic process	3	-0.8850862	-1.465232	4.556826e-02	4.556826e-02	2.870431e-01	22
GO:0045113	regulation of integrin biosynthetic process	3	-0.8850862	-1.465232	4.556826e-02	4.556826e-02	2.870431e-01	22
GO:0099159	regulation of modification of postsynaptic structure	15	-0.6042986	-1.501363	4.569420e-02	4.569420e-02	2.873411e-01	855
GO:0043196	varicosity	7	-0.7459829	-1.517409	4.570755e-02	4.570755e-02	2.873411e-01	970
GO:1901658	glycosyl compound catabolic process	13	0.6230297	1.559665	4.580329e-02	4.580329e-02	2.873411e-01	1646
GO:0009162	deoxyribonucleoside monophosphate metabolic process	13	0.6228043	1.559100	4.580329e-02	4.580329e-02	2.873411e-01	1793
GO:0016866	intramolecular transferase activity	12	-0.6480867	-1.523801	4.585538e-02	4.585538e-02	2.873411e-01	1414
GO:0045475	locomotor rhythm	12	-0.6478421	-1.523226	4.585538e-02	4.585538e-02	2.873411e-01	1130
GO:0048490	anterograde synaptic vesicle transport	12	-0.6459264	-1.518721	4.585538e-02	4.585538e-02	2.873411e-01	1747
GO:0099514	synaptic vesicle cytoskeletal transport	12	-0.6459264	-1.518721	4.585538e-02	4.585538e-02	2.873411e-01	1747
GO:0099517	synaptic vesicle transport along microtubule	12	-0.6459264	-1.518721	4.585538e-02	4.585538e-02	2.873411e-01	1747
GO:0010752	regulation of cGMP-mediated signaling	8	-0.7161068	-1.512582	4.597829e-02	4.597829e-02	2.879440e-01	1675
GO:0055021	regulation of cardiac muscle tissue growth	48	-0.4524056	-1.436204	4.610493e-02	4.610493e-02	2.881747e-01	1482
GO:0031110	regulation of microtubule polymerization or depolymerization	48	-0.4510593	-1.431930	4.610493e-02	4.610493e-02	2.881747e-01	1075
GO:0099629	postsynaptic specialization of symmetric synapse	3	-0.8843515	-1.464016	4.614874e-02	4.614874e-02	2.881747e-01	1049
GO:0014038	regulation of Schwann cell differentiation	3	-0.8843466	-1.464008	4.614874e-02	4.614874e-02	2.881747e-01	6
GO:0014040	positive regulation of Schwann cell differentiation	3	-0.8843466	-1.464008	4.614874e-02	4.614874e-02	2.881747e-01	6
[truncated: 75 more rows]

## Sheet: Hippocampus_GSEA
ONTOLOGY	Description	setSize	enrichmentScore	NES	pvalue	p.adjust	qvalue	rank
[truncated: 1,478 more rows]

[truncated: 7 more sheets: Thalamus_Hypothalamus_GSEA, Gastrocnemius_Muscle_GSEA, Heart_GSEA, Skin_GSEA, Adipose_Brown_GSEA, Adipose_White_Gonad, Adipose_White_Intestine]
